# Supplementary material for: A protein phosphatase network controls the temporal and spatial dynamics of differentiation commitment in human epidermis
Source: eLife. 2017 Oct 18;6:e27356. doi: 10.7554/eLife.27356 (PMC5667932; doi:10.7554/eLife.27356)
Supplement: Supplementary file 1. — For each condition the mean of n = 3 independent replicates was used and the pairwise fold change comparison is between the means of both samples. [file elife-27356-supp1.xlsx]

## Sheet: Supplementary Table 1
Supplementary File 1	Log2 fold change of normalized gene expression for all pairwise comparisons
ProbeID	Symbol	Entrez	Quality	Control_0hr-TSA_12hr	Control_0hr-PKCi_12h	Control_0hr-TSA_4hr	Control_0hr-TSA_8hr	Control_0hr-Vehicle_12hr	Control_0hr-Vehicle_4hr	Control_0hr-Vehicle_8hr	TSA_12hr-PKCi_12h	TSA_12hr-TSA_4hr	TSA_12hr-TSA_8hr	TSA_12hr-Vehicle_12hr	TSA_12hr-Vehicle_4hr	TSA_12hr-Vehicle_8hr	PKCi_12h-TSA_4hr	PKCi_12h-TSA_8hr	PKCi_12h-Vehicle_12hr	PKCi_12h-Vehicle_4hr	PKCi_12h-Vehicle_8hr	TSA_4hr-TSA_8hr	TSA_4hr-Vehicle_12hr	TSA_4hr-Vehicle_4hr	TSA_4hr-Vehicle_8hr	TSA_8hr-Vehicle_12hr	TSA_8hr-Vehicle_4hr	TSA_8hr-Vehicle_8hr	Vehicle_12hr-Vehicle_4hr	Vehicle_12hr-Vehicle_8hr	Vehicle_4hr-Vehicle_8hr
ILMN_1802380	RERE	473	NA	0.643535	0.347207	0.0958783	0.432698	-0.257567	0.181615	0.308238	-0.296328	-0.547657	-0.210837	-0.901102	-0.461921	-0.335297	-0.251329	0.0854908	-0.604774	-0.165592	-0.0389688	0.33682	-0.353445	0.0857366	0.21236	-0.690265	-0.251083	-0.12446	0.439181	0.565805	0.126624
ILMN_1893287		NA	NA	-0.128338	0.186475	0.117726	0.25779	-0.111681	0.0137933	0.0106949	0.314813	0.246064	0.386129	0.0166571	0.142131	0.139033	-0.068749	0.0713157	-0.298156	-0.172681	-0.17578	0.140065	-0.229407	-0.103932	-0.107031	-0.369471	-0.243997	-0.247096	0.125474	0.122376	-0.00309838
ILMN_3238331	LOC100132838	100132838	NA	0.0811882	-0.0443346	0.0491353	0.00155844	-0.0550886	0.0303609	0.0753812	-0.125523	-0.0320529	-0.0796298	-0.136277	-0.0508273	-0.00580704	0.0934699	0.0458931	-0.010754	0.0746955	0.119716	-0.0475769	-0.104224	-0.0187744	0.0262459	-0.0566471	0.0288025	0.0738227	0.0854495	0.13047	0.0450203
ILMN_1736104	LOC645218	645218	NA	-0.0613142	0.00884714	-0.0431344	-0.010645	-0.114706	-0.0881961	-0.199188	0.0701613	0.0181798	0.0506692	-0.0533915	-0.0268819	-0.137873	-0.0519816	-0.0194921	-0.123553	-0.0970432	-0.208035	0.0324895	-0.0715713	-0.0450616	-0.156053	-0.104061	-0.0775511	-0.188543	0.0265097	-0.0844819	-0.110992
ILMN_1792389	RNF165	494470	NA	0.100434	0.627829	0.00379825	-0.0168871	0.705385	0.0869988	0.40185	0.527395	-0.096636	-0.117321	0.604951	-0.0134354	0.301416	-0.624031	-0.644716	0.0775559	-0.54083	-0.225979	-0.0206853	0.701587	0.0832006	0.398052	0.722272	0.103886	0.418737	-0.618386	-0.303535	0.314852
ILMN_1854015		NA	NA	-0.0173274	-0.0501879	0.185698	-0.0897072	-0.22285	-0.0302354	-0.0435997	-0.0328605	0.203025	-0.0723798	-0.205523	-0.012908	-0.0262723	0.235886	-0.0395193	-0.172662	0.0199525	0.00658822	-0.275405	-0.408548	-0.215933	-0.229298	-0.133143	0.0594718	0.0461075	0.192615	0.17925	-0.0133643
ILMN_3308818	MIR558	693143	NA	0.0202781	-0.103096	0.0910597	-0.136719	0.009658	-0.0707909	-0.0478957	-0.123374	0.0707816	-0.156997	-0.0106201	-0.091069	-0.0681738	0.194156	-0.0336233	0.112754	0.0323051	0.0552003	-0.227779	-0.0814017	-0.161851	-0.138955	0.146377	0.0659284	0.0888236	-0.0804489	-0.0575537	0.0228952
ILMN_1740305	DLEC1	9940	NA	-0.128082	-0.181888	-0.156418	-0.0286102	-0.0891104	-0.0522846	-0.101786	-0.0538066	-0.0283365	0.0994714	0.0389712	0.075797	0.0262956	0.0254701	0.153278	0.0927778	0.129604	0.0801022	0.127808	0.0673077	0.104134	0.0546321	-0.0605002	-0.0236744	-0.0731758	0.0368258	-0.0126756	-0.0495014
ILMN_3242405	RMRP	6023	NA	-0.557463	-0.279342	-0.506416	-0.633672	-0.498802	-0.5596	-0.686834	0.278121	0.0510467	-0.0762087	0.0586606	-0.00213704	-0.129371	-0.227075	-0.35433	-0.219461	-0.280258	-0.407492	-0.127255	0.00761389	-0.0531837	-0.180417	0.134869	0.0740716	-0.0531621	-0.0607976	-0.188031	-0.127234
ILMN_1665168	LOC641719	641719	NA	0.0856177	-0.0508794	0.0734712	-0.0345889	-0.0250133	-0.0166002	0.0149207	-0.136497	-0.0121464	-0.120207	-0.110631	-0.102218	-0.070697	0.124351	0.0162905	0.0258661	0.0342792	0.0658001	-0.10806	-0.0984845	-0.0900714	-0.0585505	0.00957558	0.0179887	0.0495096	0.00841311	0.039934	0.0315209
ILMN_2375156	PHF7	51533	NA	0.358271	0.429042	0.161306	0.120088	0.305856	0.0479994	0.159666	0.0707704	-0.196965	-0.238183	-0.0524151	-0.310272	-0.198605	-0.267736	-0.308953	-0.123185	-0.381042	-0.269376	-0.0412176	0.14455	-0.113307	-0.00164013	0.185768	-0.0720891	0.0395775	-0.257857	-0.14619	0.111667
ILMN_1705423	LOC651450	651450	NA	0.0745149	0.119348	0.212561	0.0463435	0.0178706	0.0462218	0.383927	0.0448332	0.138046	-0.0281714	-0.0566444	-0.0282931	0.309413	0.0932132	-0.0730046	-0.101478	-0.0731263	0.264579	-0.166218	-0.194691	-0.166339	0.171366	-0.0284729	-0.000121665	0.337584	0.0283512	0.366057	0.337706
ILMN_1716072	LOC650103	650103	NA	0.0383966	-0.0969311	-0.0922694	0.0013119	0.0583151	0.0706896	0.0506018	-0.135328	-0.130666	-0.0370847	0.0199185	0.032293	0.0122052	0.00466167	0.098243	0.155246	0.167621	0.147533	0.0935813	0.150585	0.162959	0.142871	0.0570032	0.0693777	0.0492899	0.0123745	-0.00771333	-0.0200878
ILMN_1697642	BCAP29	55973	NA	0.292176	-0.184395	0.222047	0.288821	0.637548	0.157914	0.597973	-0.476571	-0.0701293	-0.00335567	0.345372	-0.134262	0.305796	0.406442	0.473216	0.821943	0.342309	0.782368	0.0667736	0.415501	-0.0641332	0.375926	0.348728	-0.130907	0.309152	-0.479634	-0.0395754	0.440059
ILMN_3295558	LOC645685	645685	NA	-0.04026	-0.0292163	0.121084	0.105274	-0.0455229	-0.284852	-0.0170457	0.0110437	0.161344	0.145534	-0.00526296	-0.244592	0.0232143	0.1503	0.134491	-0.0163067	-0.255636	0.0121705	-0.0158099	-0.166607	-0.405936	-0.13813	-0.150797	-0.390126	-0.12232	-0.239329	0.0284772	0.267806
ILMN_1788184	CIDEA	1149	NA	0.273132	-0.0191948	0.0798691	0.224435	-2.0535	0.139506	-0.443731	-0.292327	-0.193263	-0.0486973	-2.32664	-0.133626	-0.716863	0.0990638	0.24363	-2.03431	0.158701	-0.424536	0.144566	-2.13337	0.059637	-0.5236	-2.27794	-0.0849287	-0.668166	2.19301	1.60977	-0.583237
ILMN_1681845	PAPD4	167153	NA	0.480026	-0.0262376	0.206745	0.181901	0.231994	0.305339	0.811477	-0.506264	-0.273281	-0.298125	-0.248033	-0.174687	0.331451	0.232983	0.208139	0.258231	0.331577	0.837715	-0.024844	0.0252481	0.098594	0.604732	0.0500921	0.123438	0.629576	0.0733459	0.579484	0.506138
ILMN_3228430	LOC729986	729986	NA	0.231593	0.275589	0.017073	0.159584	0.179023	0.17892	0.0321697	0.0439959	-0.21452	-0.0720094	-0.0525704	-0.0526734	-0.199424	-0.258516	-0.116005	-0.0965663	-0.0966693	-0.24342	0.142511	0.16195	0.161847	0.0150966	0.019439	0.0193359	-0.127414	-0.000103008	-0.146853	-0.14675
ILMN_1746923	LOC646443	646443	NA	0.027236	-0.104389	-0.0524832	-0.00784912	0.131255	0.0150757	-0.0377162	-0.131625	-0.0797192	-0.0350851	0.104019	-0.0121603	-0.0649522	0.0519059	0.09654	0.235644	0.119465	0.0666729	0.0446341	0.183738	0.0675589	0.014767	0.139104	0.0229248	-0.0298671	-0.116179	-0.168971	-0.0527919
ILMN_1690979	SLC17A3	10786	NA	0.18985	0.0601335	0.143407	0.00735541	0.11738	0.0646083	0.0831522	-0.129716	-0.0464431	-0.182494	-0.0724695	-0.125241	-0.106698	0.0832732	-0.0527781	0.0572468	0.00447481	0.0230186	-0.136051	-0.0260263	-0.0787984	-0.0602545	0.110025	0.0572529	0.0757968	-0.052772	-0.0342282	0.0185438
ILMN_1811114	SDS	10993	NA	0.151429	0.180912	0.116184	0.0297304	0.166061	0.0990715	0.226583	0.0294832	-0.0352442	-0.121698	0.0146328	-0.0523571	0.0751539	-0.0647274	-0.151181	-0.0148504	-0.0818404	0.0456707	-0.0864541	0.049877	-0.0171129	0.110398	0.136331	0.0693411	0.196852	-0.0669899	0.0605211	0.127511
ILMN_1660729	ATP6V1C2	245973	NA	-0.25485	0.16641	0.165619	0.0348542	-1.29448	0.163465	-0.489562	0.42126	0.420469	0.289704	-1.03964	0.418315	-0.234712	-0.000790158	-0.131555	-1.46089	-0.00294481	-0.655971	-0.130765	-1.4601	-0.00215465	-0.655181	-1.32934	0.128611	-0.524416	1.45795	0.804923	-0.653026
ILMN_1772314	LOC646590	646590	NA	-0.0714725	-0.153505	-0.232556	-0.211313	-0.266581	-0.0725601	-0.0872471	-0.0820321	-0.161083	-0.13984	-0.195108	-0.00108758	-0.0157746	-0.0790511	-0.057808	-0.113076	0.0809446	0.0662575	0.0212432	-0.0340248	0.159996	0.145309	-0.055268	0.138753	0.124065	0.194021	0.179333	-0.014687
ILMN_1791820	ZNF768	79724	NA	-0.375005	-0.125485	-0.185412	-0.456862	-0.0358746	-0.0604249	-0.368767	0.24952	0.189593	-0.0818573	0.33913	0.31458	0.00623816	-0.0599268	-0.331377	0.0896102	0.06506	-0.243282	-0.271451	0.149537	0.124987	-0.183355	0.420988	0.396437	0.0880955	-0.0245502	-0.332892	-0.308342
ILMN_2129572	F3	2152	NA	1.29234	0.653336	0.621946	0.734815	1.53259	0.462543	0.693453	-0.639002	-0.670392	-0.557523	0.24025	-0.829795	-0.598885	-0.0313899	0.081479	0.879253	-0.190793	0.0401172	0.112869	0.910642	-0.159403	0.0715071	0.797774	-0.272272	-0.0413618	-1.07005	-0.839135	0.23091
ILMN_1858692	LOC645694	645694	NA	-0.0796075	-0.0890797	-0.0970621	-0.12964	-0.0721641	0.113973	-0.0228832	-0.00947219	-0.0174546	-0.0500325	0.00744341	0.193581	0.0567243	-0.00798241	-0.0405604	0.0169156	0.203053	0.0661965	-0.0325779	0.024898	0.211035	0.0741789	0.057476	0.243613	0.106757	0.186137	0.0492809	-0.136856
ILMN_1705659	FAM71C	196472	NA	-0.253074	-0.1432	-0.0927403	-0.159039	-0.319841	-0.0964911	-0.0957883	0.109874	0.160333	0.0940345	-0.0667674	0.156582	0.157285	0.0504595	-0.0158393	-0.176641	0.0467087	0.0474115	-0.0662988	-0.227101	-0.00375082	-0.00304799	-0.160802	0.062548	0.0632508	0.22335	0.224053	0.000702834
ILMN_3239930	LOC100131464	100131464	NA	0.0944895	-0.0533144	-0.0712888	-0.145927	-0.195728	-0.0576979	-0.119011	-0.147804	-0.165778	-0.240417	-0.290217	-0.152187	-0.213501	-0.0179745	-0.0926127	-0.142413	-0.00438354	-0.065697	-0.0746382	-0.124439	0.0135909	-0.0477226	-0.0498006	0.0882291	0.0269157	0.13803	0.0767162	-0.0613135
ILMN_1811945	LOC652141	652141	NA	-0.0489955	0.126754	0.0840235	0.0427569	0.110519	-0.012828	-0.0772922	0.175749	0.133019	0.0917525	0.159515	0.0361676	-0.0282967	-0.0427301	-0.0839967	-0.0162343	-0.139582	-0.204046	-0.0412666	0.0264958	-0.0968515	-0.161316	0.0677624	-0.0555849	-0.120049	-0.123347	-0.187812	-0.0644643
ILMN_1694630	LOC645113	645113	NA	-0.132534	0.00306452	-0.0319821	-0.0859273	-0.253032	-0.135068	-0.0880026	0.135599	0.100552	0.046607	-0.120497	-0.00253405	0.0445317	-0.0350467	-0.0889918	-0.256096	-0.138133	-0.0910671	-0.0539452	-0.221049	-0.103086	-0.0560204	-0.167104	-0.049141	-0.00207524	0.117963	0.165029	0.0470658
ILMN_1701042	GAK	2580	NA	-0.172189	0.00808277	-0.00328706	-0.0601264	-0.0839705	0.119817	0.000351547	0.180271	0.168902	0.112062	0.0882181	0.292005	0.17254	-0.0113698	-0.0682091	-0.0920533	0.111734	-0.00773122	-0.0568393	-0.0806835	0.123104	0.0036386	-0.0238441	0.179943	0.0604779	0.203787	0.0843221	-0.119465
ILMN_1778562	COMMD4	54939	NA	0.0717964	-0.0556725	0.00799354	-0.0378327	0.0426454	-0.00891765	-0.00832358	-0.127469	-0.0638029	-0.109629	-0.029151	-0.0807141	-0.08012	0.0636661	0.0178398	0.0983179	0.0467549	0.0473489	-0.0458262	0.0346519	-0.0169112	-0.0163171	0.0804781	0.0289151	0.0295091	-0.0515631	-0.050969	0.00059407
ILMN_3309184	MIR920	100126320	NA	-0.00711398	0.107455	0.129177	0.256582	0.141747	0.192648	0.0062772	0.114569	0.136291	0.263696	0.148861	0.199762	0.0133912	0.0217221	0.149128	0.0342919	0.0851936	-0.101177	0.127405	0.0125698	0.0634715	-0.1229	-0.114836	-0.063934	-0.250305	0.0509017	-0.135469	-0.186371
ILMN_1797055	LIN52	91750	NA	-0.152462	0.060507	-0.202138	-0.278351	0.156684	0.104524	-0.0148492	0.212969	-0.0496755	-0.125889	0.309146	0.256986	0.137613	-0.262645	-0.338859	0.0961769	0.0440166	-0.0753563	-0.0762139	0.358821	0.306661	0.187288	0.435035	0.382875	0.263502	-0.0521603	-0.171533	-0.119373
ILMN_1674316	LOC727751	727751	NA	-0.402434	-0.215612	-0.120988	-0.327712	0.0294274	0.00604622	-0.0292013	0.186822	0.281446	0.0747226	0.431862	0.40848	0.373233	0.0946244	-0.112099	0.24504	0.221658	0.186411	-0.206724	0.150415	0.127034	0.0917864	0.357139	0.333758	0.29851	-0.0233812	-0.0586287	-0.0352475
ILMN_3303979	LOC729177	729177	NA	-0.0166293	0.0877058	0.126141	0.0813415	0.252113	0.0878958	0.279265	0.104335	0.14277	0.0979708	0.268742	0.104525	0.295894	0.0384352	-0.00636437	0.164407	0.000189962	0.191559	-0.0447996	0.125972	-0.0382452	0.153124	0.170771	0.00655433	0.197923	-0.164217	0.0271519	0.191369
ILMN_3240428	NCRNA00157	54075	NA	0.134524	-0.00240652	0.0662046	-0.0555626	0.0287129	-0.018229	-0.0219771	-0.136931	-0.0683195	-0.190087	-0.105811	-0.152753	-0.156501	0.0686111	-0.0531561	0.0311194	-0.0158225	-0.0195705	-0.121767	-0.0374917	-0.0844336	-0.0881816	0.0842755	0.0373336	0.0335855	-0.0469419	-0.0506899	-0.00374804
ILMN_1718358	LOC651864	651864	NA	-0.244762	-0.233421	-0.197529	-0.241074	-0.422031	-0.192785	-0.139319	0.0113403	0.0472321	0.00368789	-0.17727	0.0519767	0.105442	0.0358918	-0.00765242	-0.18861	0.0406364	0.0941022	-0.0435442	-0.224502	0.00474454	0.0582104	-0.180958	0.0482888	0.101755	0.229247	0.282712	0.0534658
ILMN_1662772	LOC653238	653238	NA	-0.0848908	-0.307626	-0.278083	-0.272122	-0.155263	-0.184338	-0.133804	-0.222735	-0.193192	-0.187231	-0.0703723	-0.0994469	-0.0489127	0.0295435	0.0355039	0.152363	0.123288	0.173823	0.00596042	0.122819	0.0937449	0.144279	0.116859	0.0877844	0.138319	-0.0290746	0.0214596	0.0505342
ILMN_3284127	LOC440061	440061	NA	0.0653241	-0.118991	0.00920767	-0.18929	0.0268464	0.0129612	-0.0882597	-0.184315	-0.0561164	-0.254614	-0.0384777	-0.0523629	-0.153584	0.128199	-0.0702983	0.145838	0.131953	0.0307317	-0.198497	0.0176387	0.00375352	-0.0974674	0.216136	0.202251	0.10103	-0.0138852	-0.115106	-0.101221
ILMN_1713038	C1QTNF9B	387911	NA	-0.0303485	-0.134771	0.0199672	0.0742715	-0.222548	-0.0356949	0.0183091	-0.104423	0.0503157	0.10462	-0.1922	-0.00534634	0.0486576	0.154738	0.209043	-0.0877771	0.0990764	0.15308	0.0543043	-0.242516	-0.0556621	-0.0016581	-0.29682	-0.109966	-0.0559624	0.186853	0.240857	0.054004
ILMN_1670547	GRM1	2911	NA	-0.134963	0.082003	-0.147307	-0.0292713	0.14098	-0.0620434	-0.0389763	0.216966	-0.012344	0.105692	0.275943	0.0729195	0.0959865	-0.22931	-0.111274	0.0589773	-0.144046	-0.120979	0.118036	0.288287	0.0852635	0.108331	0.170252	-0.032772	-0.00970501	-0.203024	-0.179957	0.023067
ILMN_2342515	FXN	2395	NA	0.0855844	0.0758097	0.0557988	0.0792494	0.0346128	-0.035997	0.0905481	-0.00977472	-0.0297856	-0.00633505	-0.0509716	-0.121581	0.00496369	-0.0200109	0.00343968	-0.0411969	-0.111807	0.0147384	0.0234506	-0.021186	-0.0917958	0.0347493	-0.0446366	-0.115246	0.0112987	-0.0706098	0.0559353	0.126545
ILMN_1800425	SLC9A1	6548	NA	-2.33424	-1.14947	-0.869711	-1.64828	-0.298874	-0.389408	-0.614825	1.18477	1.46453	0.685953	2.03536	1.94483	1.71941	0.279758	-0.498816	0.850595	0.760061	0.534644	-0.778574	0.570837	0.480303	0.254886	1.34941	1.25888	1.03346	-0.0905341	-0.315951	-0.225417
ILMN_1728019	PML	5371	NA	0.10354	0.112555	0.0764886	0.00806104	0.113995	0.225864	0.101774	0.00901542	-0.027051	-0.0954786	0.0104558	0.122324	-0.00176522	-0.0360664	-0.104494	0.00144036	0.113309	-0.0107806	-0.0684276	0.0375068	0.149376	0.0252858	0.105934	0.217803	0.0937134	0.111869	-0.012221	-0.12409
ILMN_1856669		NA	NA	0.219963	0.106473	0.154047	0.266256	0.221695	0.0485251	0.252781	-0.11349	-0.0659154	0.0462936	0.00173272	-0.171437	0.0328186	0.0475742	0.159783	0.115222	-0.0579477	0.146308	0.112209	0.0676481	-0.105522	0.0987341	-0.0445609	-0.217731	-0.013475	-0.17317	0.0310859	0.204256
ILMN_1783852	CD164	8763	NA	-0.0483236	-0.127224	-0.0156316	-0.184459	0.0509679	0.103109	-0.0448931	-0.0789	0.032692	-0.136136	0.0992915	0.151433	0.00343045	0.111592	-0.0572358	0.178191	0.230333	0.0823304	-0.168828	0.0665995	0.118741	-0.0292616	0.235427	0.287569	0.139566	0.0521413	-0.095861	-0.148002
ILMN_1787840	LOC653227	653227	NA	0.0540217	0.147393	0.0436922	-0.00971339	0.182355	0.00875514	0.0470553	0.0933714	-0.0103296	-0.0637351	0.128333	-0.0452666	-0.00696647	-0.103701	-0.157107	0.0349619	-0.138638	-0.100338	-0.0534055	0.138663	-0.034937	0.00336311	0.192068	0.0184685	0.0567686	-0.1736	-0.1353	0.0383001
ILMN_3260070	LOC100128266	100128266	NA	1.27133	-0.15029	0.0938651	0.682569	0.695921	0.220792	1.41295	-1.42162	-1.17746	-0.588759	-0.575407	-1.05054	0.141623	0.244155	0.832859	0.846212	0.371082	1.56324	0.588704	0.602056	0.126927	1.31909	0.0133523	-0.461777	0.730381	-0.47513	0.717029	1.19216
ILMN_3310603	MIR1305	100302270	NA	0.0881496	0.116899	-0.0648983	0.026003	-0.126184	0.0862029	0.00516763	0.028749	-0.153048	-0.0621465	-0.214333	-0.00194673	-0.082982	-0.181797	-0.0908956	-0.243082	-0.0306958	-0.111731	0.0909014	-0.0612855	0.151101	0.070066	-0.152187	0.0601998	-0.0208354	0.212387	0.131351	-0.0810352
ILMN_1721344	MOBKL2A	126308	NA	0.0498801	-0.0280873	0.081168	0.0943814	0.0962642	0.155228	0.189105	-0.0779675	0.0312879	0.0445013	0.046384	0.105348	0.139225	0.109255	0.122469	0.124352	0.183315	0.217192	0.0132134	0.0150962	0.0740596	0.107937	0.00188277	0.0608463	0.0947233	0.0589635	0.0928405	0.0338771
ILMN_1892501		NA	NA	-0.252053	-0.158301	0.0487794	-0.102023	-0.14914	0.0484172	0.0239782	0.093752	0.300832	0.15003	0.102913	0.30047	0.276031	0.207081	0.0562782	0.00916123	0.206718	0.182279	-0.150802	-0.197919	-0.000362202	-0.0248012	-0.047117	0.15044	0.126001	0.197557	0.173118	-0.024439
ILMN_1691223	ZNF566	84924	NA	-0.0602327	-0.0776797	0.00505747	-0.0273952	-0.0104476	0.0951384	-0.127911	-0.017447	0.0652901	0.0328374	0.0497851	0.155371	-0.0676786	0.0827372	0.0502845	0.0672321	0.172818	-0.0502315	-0.0324527	-0.0155051	0.0900809	-0.132969	0.0169476	0.122534	-0.100516	0.105586	-0.117464	-0.22305
ILMN_1766219	C6orf54	26236	NA	0.0127297	-0.0608925	-0.20383	0.0718656	-0.250547	-0.159803	-0.130745	-0.0736221	-0.21656	0.059136	-0.263277	-0.172533	-0.143475	-0.142938	0.132758	-0.189655	-0.0989106	-0.069853	0.275696	-0.0467174	0.044027	0.0730846	-0.322413	-0.231669	-0.202611	0.0907443	0.119802	0.0290576
ILMN_1679973	OR1J2	26740	NA	0.0279684	0.0186268	0.06814	0.0610121	0.103639	0.0688878	-0.0109986	-0.00934155	0.0401716	0.0330437	0.0756702	0.0409194	-0.038967	0.0495131	0.0423853	0.0850118	0.0502609	-0.0296255	-0.00712782	0.0354987	0.000747791	-0.0791386	0.0426265	0.00787562	-0.0720108	-0.0347509	-0.114637	-0.0798864
ILMN_1701854	GNG5	2787	NA	0.390325	-0.313158	0.235442	0.22452	0.214105	0.0204229	0.123227	-0.703483	-0.154883	-0.165805	-0.17622	-0.369902	-0.267098	0.5486	0.537679	0.527263	0.333581	0.436386	-0.0109218	-0.0213374	-0.215019	-0.112215	-0.0104155	-0.204097	-0.101293	-0.193682	-0.0908774	0.102804
ILMN_1678707	TAF15	8148	NA	0.521691	0.55459	0.0548869	0.424244	0.956971	0.0985047	0.285629	0.0328988	-0.466804	-0.0974468	0.43528	-0.423187	-0.236062	-0.499703	-0.130346	0.402381	-0.456085	-0.268961	0.369357	0.902085	0.0436178	0.230742	0.532727	-0.32574	-0.138615	-0.858467	-0.671342	0.187124
ILMN_2276504	SCMH1	22955	NA	0.0240537	-0.0442104	-0.0495831	0.0911474	-0.0243209	-0.0774078	-0.0584142	-0.0682641	-0.0736369	0.0670937	-0.0483746	-0.101462	-0.0824679	-0.00537274	0.135358	0.0198895	-0.0331975	-0.0142038	0.140731	0.0252623	-0.0278247	-0.00883106	-0.115468	-0.168555	-0.149562	-0.053087	-0.0340933	0.0189937
ILMN_1778226	EXTL3	2137	NA	-0.627841	0.00353946	-0.153866	-0.452674	0.143924	-0.292721	-0.0904309	0.63138	0.473975	0.175167	0.771765	0.33512	0.53741	-0.157405	-0.456214	0.140384	-0.296261	-0.0939704	-0.298809	0.29779	-0.138856	0.0634349	0.596598	0.159953	0.362243	-0.436645	-0.234355	0.20229
ILMN_1669674	CNPY3	10695	NA	0.764887	0.437735	0.220559	0.27293	0.94433	0.114289	0.632803	-0.327152	-0.544328	-0.491957	0.179443	-0.650598	-0.132084	-0.217176	-0.164804	0.506595	-0.323446	0.195068	0.0523712	0.723771	-0.10627	0.412244	0.6714	-0.158641	0.359872	-0.830041	-0.311527	0.518514
ILMN_1678052	C19orf24	55009	NA	0.00346117	-0.843585	-0.0176139	0.144189	-0.276786	-0.118052	-0.21743	-0.847046	-0.021075	0.140728	-0.280247	-0.121514	-0.220891	0.825971	0.987774	0.566798	0.725532	0.626154	0.161803	-0.259172	-0.100439	-0.199816	-0.420976	-0.262242	-0.36162	0.158734	0.059356	-0.0993778
ILMN_1762305	LOC154449	154449	NA	0.187099	0.143064	0.150188	0.130969	0.162709	0.116618	0.125338	-0.0440359	-0.0369112	-0.0561302	-0.0243902	-0.0704812	-0.0617616	0.00712469	-0.0120943	0.0196457	-0.0264454	-0.0177257	-0.019219	0.012521	-0.0335701	-0.0248504	0.03174	-0.014351	-0.00563138	-0.046091	-0.0373714	0.00871965
ILMN_2045576	GAS2L2	246176	NA	0.0790265	0.0181667	-0.125784	0.00617788	0.0481973	-0.069286	0.0680622	-0.0608599	-0.20481	-0.0728487	-0.0308292	-0.148313	-0.0109644	-0.14395	-0.0119888	0.0300307	-0.0874526	0.0498955	0.131962	0.173981	0.0564977	0.193846	0.0420194	-0.0754639	0.0618843	-0.117483	0.0198649	0.137348
ILMN_1682812	C21orf33	8209	NA	0.750226	0.705941	0.170384	0.364835	0.645686	-0.0329562	0.650442	-0.0442845	-0.579842	-0.385391	-0.104539	-0.783182	-0.0997841	-0.535558	-0.341107	-0.060255	-0.738898	-0.0554996	0.194451	0.475303	-0.20334	0.480058	0.280852	-0.397791	0.285607	-0.678643	0.00475538	0.683398
ILMN_1777811	URG4	55665	NA	-0.184849	-1.07941	-0.0216415	0.0778009	-1.49547	-0.118102	-0.868246	-0.894563	0.163207	0.26265	-1.31062	0.0667466	-0.683397	1.05777	1.15721	-0.416056	0.961309	0.211166	0.0994424	-1.47383	-0.0964608	-0.846605	-1.57327	-0.195903	-0.946047	1.37737	0.627221	-0.750144
ILMN_1667052	LOC440225	440225	NA	0.183205	0.106686	-0.114157	-0.0143446	-0.206728	0.0542254	0.154928	-0.0765185	-0.297362	-0.197549	-0.389933	-0.128979	-0.0282772	-0.220843	-0.121031	-0.313414	-0.0524609	0.0482412	0.0998124	-0.0925707	0.168382	0.269085	-0.192383	0.06857	0.169272	0.260953	0.361655	0.100702
ILMN_3187862	DNAH14	127602	NA	0.15355	-0.0970983	0.131	-0.0434359	-0.018883	0.102529	-0.0924875	-0.250648	-0.02255	-0.196986	-0.172433	-0.0510211	-0.246037	0.228098	0.0536624	0.0782153	0.199627	0.00461085	-0.174436	-0.149883	-0.0284711	-0.223487	0.024553	0.145965	-0.0490515	0.121412	-0.0736045	-0.195016
ILMN_1663447	HNRNPA1	3178	NA	1.07395	1.33441	0.0362804	0.439907	1.38216	0.178919	0.816283	0.260458	-1.03767	-0.634048	0.308205	-0.895036	-0.257672	-1.29813	-0.894506	0.047747	-1.15549	-0.51813	0.403627	1.34588	0.142638	0.780003	0.942253	-0.260988	0.376376	-1.20324	-0.565877	0.637364
ILMN_2187002	OR8H1	219469	NA	0.00262632	-0.091059	0.0129101	-0.0285147	-0.0805022	0.15083	0.0664916	-0.0936853	0.0102838	-0.031141	-0.0831286	0.148203	0.0638652	0.103969	0.0625443	0.0105568	0.241889	0.157551	-0.0414248	-0.0934123	0.13792	0.0535815	-0.0519876	0.179344	0.0950062	0.231332	0.146994	-0.084338
ILMN_2343563	ANAPC11	51529	NA	0.411527	0.114425	0.190826	0.329307	0.517131	0.0926147	0.323659	-0.297101	-0.2207	-0.0822199	0.105604	-0.318912	-0.0878677	0.0764009	0.214881	0.402705	-0.0218106	0.209234	0.13848	0.326304	-0.0982115	0.132833	0.187824	-0.236692	-0.00564775	-0.424516	-0.193472	0.231044
ILMN_1790014	METRNL	284207	NA	-1.0836	-0.229498	-0.192284	-0.839891	-2.27094	-0.452585	-1.42716	0.854101	0.891314	0.243708	-1.18734	0.631014	-0.343566	0.0372135	-0.610393	-2.04144	-0.223087	-1.19767	-0.647606	-2.07866	-0.260301	-1.23488	-1.43105	0.387306	-0.587274	1.81836	0.843776	-0.974579
ILMN_1775441	ARHGAP24	83478	NA	0.203883	-0.0997649	0.0612201	0.0637294	0.000491071	-0.0114211	0.135615	-0.303648	-0.142663	-0.140154	-0.203392	-0.215305	-0.0682685	0.160985	0.163494	0.100256	0.0883438	0.23538	0.00250932	-0.060729	-0.0726412	0.0743948	-0.0632383	-0.0751505	0.0718855	-0.0119122	0.135124	0.147036
ILMN_1758529	P2RX1	5023	NA	0.0587602	0.0492304	-0.240357	-0.0561119	0.00399198	-0.0181158	-0.0655898	-0.00952978	-0.299118	-0.114872	-0.0547682	-0.0768759	-0.12435	-0.289588	-0.105342	-0.0452384	-0.0673462	-0.11482	0.184246	0.244349	0.222242	0.174768	0.0601039	0.0379961	-0.00947797	-0.0221077	-0.0695818	-0.0474741
ILMN_3243084	LOC100134793	100134793	NA	0.0278268	0.147033	0.137814	0.125882	0.13236	0.103959	-0.0294907	0.119206	0.109987	0.0980555	0.104534	0.0761322	-0.0573175	-0.00921891	-0.0211507	-0.0146727	-0.043074	-0.176524	-0.0119318	-0.00545377	-0.0338551	-0.167305	0.00647802	-0.0219233	-0.155373	-0.0284013	-0.161851	-0.13345
ILMN_1715616	PPIL5	122769	NA	0.655744	0.316366	0.318139	0.264178	0.527671	0.349082	0.929172	-0.339378	-0.337605	-0.391566	-0.128073	-0.306662	0.273427	0.00177312	-0.0521876	0.211305	0.0327162	0.612805	-0.0539607	0.209532	0.0309431	0.611032	0.263493	0.0849038	0.664993	-0.178589	0.4015	0.580089
ILMN_1759175	DUSP10	11221	NA	-1.1091	-0.973078	-1.4415	-1.50823	-1.16877	-1.9553	-1.30651	0.136026	-0.332399	-0.399127	-0.0596675	-0.846196	-0.197402	-0.468425	-0.535153	-0.195693	-0.982221	-0.333428	-0.066728	0.272732	-0.513796	0.134997	0.33946	-0.447068	0.201725	-0.786528	-0.137735	0.648793
ILMN_2202481	UBLCP1	134510	NA	0.128541	0.00405254	0.451742	0.199588	0.854627	0.320817	0.818462	-0.124488	0.323201	0.071047	0.726087	0.192276	0.689921	0.447689	0.195535	0.850575	0.316764	0.814409	-0.252154	0.402886	-0.130925	0.36672	0.65504	0.121229	0.618874	-0.53381	-0.0361655	0.497645
ILMN_1797056	TAF5L	27097	NA	0.0302452	0.111111	0.262083	0.237385	0.2813	0.25515	0.23186	0.0808661	0.231838	0.20714	0.251055	0.224905	0.201615	0.150972	0.126273	0.170189	0.144038	0.120749	-0.0246984	0.019217	-0.0069335	-0.0302232	0.0439155	0.017765	-0.00552477	-0.0261505	-0.0494402	-0.0232897
ILMN_1687035	ADAMTSL4	54507	NA	0.0686224	0.204564	-0.0610954	0.111924	-0.360917	-0.00900076	-0.0452204	0.135942	-0.129718	0.0433015	-0.429539	-0.0776232	-0.113843	-0.26566	-0.0926402	-0.565481	-0.213565	-0.249785	0.173019	-0.299822	0.0520947	0.015875	-0.472841	-0.120925	-0.157144	0.351916	0.315697	-0.0362197
ILMN_3287488	LOC100131316	100131316	NA	0.0529682	0.0829899	0.113614	0.225508	0.143234	0.0445123	0.032412	0.0300217	0.060646	0.17254	0.0902658	-0.0084559	-0.0205562	0.0306242	0.142518	0.0602441	-0.0384776	-0.0505779	0.111894	0.0296199	-0.0691019	-0.0812022	-0.0822737	-0.180995	-0.193096	-0.0987217	-0.110822	-0.0121003
ILMN_2383638	ZPBP2	124626	NA	-0.196693	-0.0830392	-0.12292	0.0121681	-0.13111	-0.0988625	0.016837	0.113653	0.073773	0.208861	0.0655825	0.09783	0.21353	-0.0398804	0.0952073	-0.0480709	-0.0158233	0.0998762	0.135088	-0.00819044	0.0240571	0.139757	-0.143278	-0.111031	0.00466892	0.0322475	0.147947	0.1157
ILMN_1801184	LOC653337	653337	NA	-0.0356128	-0.103161	-0.0705726	-0.0804163	-0.111655	-0.108018	0.06481	-0.0675483	-0.0349599	-0.0448035	-0.0760421	-0.072405	0.100423	0.0325884	0.0227448	-0.00849382	-0.00485678	0.167971	-0.00984364	-0.0410822	-0.0374452	0.135383	-0.0312386	-0.0276015	0.145226	0.00363703	0.176465	0.172828
ILMN_1698995	DES	1674	NA	-0.081591	-0.176635	0.0207544	-0.339052	-0.27964	-0.125813	-0.277683	-0.0950443	0.102345	-0.257461	-0.198049	-0.0442222	-0.196092	0.19739	-0.162417	-0.103004	0.0508221	-0.101048	-0.359806	-0.300394	-0.146568	-0.298438	0.0594121	0.213239	0.0613684	0.153827	0.00195634	-0.15187
ILMN_1695858	LOC641987	641987	NA	-0.110714	0.00513771	-0.012688	-0.11139	-0.071771	0.0584976	-0.0678349	0.115852	0.0980262	-0.000675528	0.0389432	0.169212	0.0428793	-0.0178257	-0.116527	-0.0769087	0.0533599	-0.0729726	-0.0987017	-0.059083	0.0711856	-0.0551469	0.0396187	0.169887	0.0435548	0.130269	0.00393614	-0.126332
ILMN_1680614	LOC440248	440248	NA	0.0413663	-0.0296482	0.108588	0.00158586	0.111384	0.0935976	-0.0162587	-0.0710145	0.0672215	-0.0397804	0.0700173	0.0522314	-0.0576249	0.138236	0.0312341	0.141032	0.123246	0.0133896	-0.107002	0.00279572	-0.0149902	-0.124846	0.109798	0.0920117	-0.0178446	-0.0177859	-0.127642	-0.109856
ILMN_1658108	LOC651128	651128	NA	-0.0646467	-0.0789032	-0.205053	-0.113181	-0.16003	-0.149877	-0.0271079	-0.0142564	-0.140406	-0.0485339	-0.0953831	-0.0852303	0.0375389	-0.12615	-0.0342775	-0.0811266	-0.0709739	0.0517953	0.0918723	0.0450232	0.055176	0.177945	-0.0468491	-0.0366964	0.0860728	0.0101528	0.132922	0.122769
ILMN_1709153	PRR16	51334	NA	-0.1236	-0.0736415	-0.100829	-0.14236	-0.207307	-0.169199	0.000988115	0.0499582	0.0227713	-0.0187604	-0.0837069	-0.0455989	0.124588	-0.027187	-0.0687186	-0.133665	-0.0955571	0.0746297	-0.0415316	-0.106478	-0.0683701	0.101817	-0.0649465	-0.0268385	0.143348	0.038108	0.208295	0.170187
ILMN_3234884	KIF22	3835	NA	0.877245	1.61041	0.164891	0.743323	1.03408	0.0813316	0.477028	0.733164	-0.712354	-0.133922	0.156835	-0.795913	-0.400217	-1.44552	-0.867086	-0.576329	-1.52908	-1.13338	0.578432	0.869189	-0.0835591	0.312137	0.290757	-0.661991	-0.266295	-0.952748	-0.557052	0.395696
ILMN_3240564	LOC100132880	100132880	NA	-0.130167	0.0405172	-0.125947	-0.136967	-0.224578	-0.0480641	-0.00399103	0.170684	0.00422004	-0.0067999	-0.0944112	0.0821028	0.126176	-0.166464	-0.177484	-0.265095	-0.0885813	-0.0445083	-0.0110199	-0.0986312	0.0778827	0.121956	-0.0876113	0.0889027	0.132976	0.176514	0.220587	0.0440731
ILMN_1687440	HIPK2	28996	NA	0.136742	-1.54659	-0.2296	-0.0797997	-1.62962	-0.363324	-1.42167	-1.68334	-0.366342	-0.216542	-1.76636	-0.500066	-1.55841	1.31699	1.46679	-0.0830262	1.18327	0.124923	0.1498	-1.40002	-0.133724	-1.19207	-1.54982	-0.283525	-1.34187	1.2663	0.207949	-1.05835
ILMN_1791534	LOC731682	731682	NA	0.0159185	0.0833626	0.0281486	-0.0472118	-0.0395533	-0.00381198	0.150309	0.0674441	0.01223	-0.0631303	-0.0554718	-0.0197305	0.13439	-0.0552141	-0.130574	-0.122916	-0.0871746	0.0669461	-0.0753603	-0.0677019	-0.0319605	0.12216	0.00765847	0.0433998	0.197521	0.0357413	0.189862	0.154121
ILMN_1802450	CNOT6L	246175	NA	-0.00011204	0.0438036	-0.0214884	0.102313	-0.168896	0.035362	0.0621536	0.0439157	-0.0213764	0.102425	-0.168784	0.035474	0.0622656	-0.065292	0.0585093	-0.212699	-0.00844165	0.01835	0.123801	-0.147407	0.0568504	0.083642	-0.271209	-0.0669509	-0.0401593	0.204258	0.231049	0.0267916
ILMN_1661264	SHMT2	6472	NA	-0.0743264	0.0947819	0.0835399	0.00138012	0.589984	0.0589666	-0.100116	0.169108	0.157866	0.0757065	0.66431	0.133293	-0.0257894	-0.011242	-0.0934018	0.495202	-0.0358153	-0.194898	-0.0821598	0.506444	-0.0245733	-0.183656	0.588604	0.0575865	-0.101496	-0.531017	-0.6901	-0.159082
ILMN_1760441	MRPS5	64969	NA	0.966049	0.0223771	0.316401	0.716742	0.551055	0.1626	0.562705	-0.943672	-0.649648	-0.249307	-0.414994	-0.803449	-0.403344	0.294023	0.694365	0.528678	0.140223	0.540328	0.400341	0.234654	-0.1538	0.246304	-0.165687	-0.554142	-0.154037	-0.388455	0.01165	0.400105
ILMN_1691173	ATG4B	23192	NA	0.00487499	0.0581465	0.0115134	-0.00128505	-0.108152	8.13e-05	0.0431135	0.0532715	0.0066384	-0.00616004	-0.113027	-0.00479372	0.0382385	-0.0466331	-0.0594315	-0.166298	-0.0580652	-0.015033	-0.0127984	-0.119665	-0.0114321	0.0316002	-0.106867	0.00136632	0.0443986	0.108233	0.151265	0.0430323
ILMN_2160160	SNORD36C	26813	NA	0.0604012	-0.0555119	0.153652	0.0244739	0.376889	0.272628	0.0457817	-0.115913	0.0932508	-0.0359273	0.316488	0.212227	-0.0146194	0.209164	0.0799858	0.432401	0.32814	0.101294	-0.129178	0.223237	0.118976	-0.10787	0.352415	0.248154	0.0213078	-0.104261	-0.331107	-0.226846
ILMN_1801040	SPN	6693	NA	-0.214686	0.050818	-0.0633004	-0.17685	0.0579774	-0.109619	-0.524031	0.265504	0.151386	0.0378366	0.272664	0.105068	-0.309344	-0.114118	-0.227668	0.00715936	-0.160437	-0.574849	-0.113549	0.121278	-0.0463185	-0.46073	0.234827	0.067231	-0.347181	-0.167596	-0.582008	-0.414412
ILMN_2184262	OAS3	4940	NA	0.13464	0.0736127	-0.0525057	0.224463	0.0740126	0.120336	0.0833228	-0.0610274	-0.187146	0.0898229	-0.0606276	-0.0143046	-0.0513173	-0.126118	0.15085	0.000399863	0.0467229	0.00971012	0.276969	0.126518	0.172841	0.135829	-0.15045	-0.104127	-0.14114	0.046323	0.00931026	-0.0370127
ILMN_1756578	CHRNA6	8973	NA	0.00942932	-0.221992	-0.049984	-0.10963	-0.0921329	-0.148004	-0.138703	-0.231421	-0.0594133	-0.119059	-0.101562	-0.157433	-0.148132	0.172008	0.112362	0.129859	0.0739883	0.0832895	-0.0596457	-0.0421489	-0.0980198	-0.0887186	0.0174968	-0.038374	-0.0290728	-0.0558708	-0.0465696	0.0093012
ILMN_1782295	TRPC4	7223	NA	0.00819141	0.172272	-0.0117488	-0.0159372	0.142889	-0.0100225	-0.100254	0.16408	-0.0199402	-0.0241286	0.134697	-0.0182139	-0.108446	-0.184021	-0.188209	-0.0293831	-0.182294	-0.272526	-0.00418837	0.154638	0.00172631	-0.0885055	0.158826	0.00591468	-0.0843172	-0.152911	-0.243143	-0.0902319
ILMN_2096743	TBC1D22A	25771	NA	0.287606	0.179181	0.101109	0.24451	0.380172	0.00745696	0.236485	-0.108425	-0.186497	-0.0430962	0.0925661	-0.280149	-0.0511207	-0.0780721	0.065329	0.200991	-0.171724	0.0573046	0.143401	0.279063	-0.0936518	0.135377	0.135662	-0.237053	-0.00802445	-0.372715	-0.143687	0.229029
ILMN_1683447	LOC440737	440737	NA	0.295526	-0.138627	0.0549666	0.064889	0.243206	0.0179892	0.329696	-0.434153	-0.240559	-0.230637	-0.0523196	-0.277537	0.0341701	0.193594	0.203516	0.381834	0.156617	0.468324	0.00992242	0.18824	-0.0369774	0.274729	0.178317	-0.0468998	0.264807	-0.225217	0.0864896	0.311707
ILMN_1864370		NA	NA	0.0471531	-0.0587318	0.0590012	-0.0556559	-0.214126	-0.000438952	-0.0980779	-0.105885	0.0118481	-0.102809	-0.261279	-0.0475921	-0.145231	0.117733	0.00307589	-0.155395	0.0582928	-0.0393461	-0.114657	-0.273128	-0.0594401	-0.157079	-0.15847	0.0552169	-0.042422	0.213687	0.116048	-0.0976389
ILMN_3245578	LOC729510	729510	NA	0.142925	0.220352	0.0457156	0.109551	0.240021	0.103901	0.132917	0.0774272	-0.0972097	-0.0333743	0.0970958	-0.0390237	-0.0100078	-0.174637	-0.110801	0.0196687	-0.116451	-0.0874349	0.0638353	0.194306	0.0581859	0.0872019	0.13047	-0.00564941	0.0233665	-0.13612	-0.107104	0.029016
ILMN_1684200	SSTR4	6754	NA	0.153597	0.141518	0.0425828	0.189391	0.154779	0.0770019	0.140031	-0.0120787	-0.111014	0.0357935	0.00118188	-0.0765953	-0.0135661	-0.0989357	0.0478722	0.0132606	-0.0645166	-0.00148743	0.146808	0.112196	0.0344191	0.0974482	-0.0346116	-0.112389	-0.0493597	-0.0777772	-0.014748	0.0630291
ILMN_1687857	ST6GALNAC4	27090	NA	-0.622403	0.0233107	0.0985209	-0.0561944	0.31922	-0.0396414	0.141508	0.645714	0.720924	0.566209	0.941623	0.582762	0.763911	0.0752102	-0.0795051	0.295909	-0.0629521	0.118197	-0.154715	0.220699	-0.138162	0.0429872	0.375414	0.016553	0.197702	-0.358861	-0.177712	0.181149
ILMN_2143148	TM2D1	83941	NA	0.815468	0.143777	0.263283	0.323835	0.465359	0.177892	0.315237	-0.671691	-0.552185	-0.491632	-0.350109	-0.637575	-0.500231	0.119506	0.180059	0.321582	0.0341155	0.17146	0.0605522	0.202075	-0.0853908	0.051954	0.141523	-0.145943	-0.00859823	-0.287466	-0.150121	0.137345
ILMN_1753404	LRRC23	10233	NA	-0.0464899	0.0175901	-0.00282472	-0.0641419	0.196065	-0.0453541	-0.360249	0.06408	0.0436652	-0.017652	0.242555	0.0011358	-0.313759	-0.0204148	-0.081732	0.178475	-0.0629442	-0.377839	-0.0613172	0.19889	-0.0425294	-0.357424	0.260207	0.0187878	-0.296107	-0.241419	-0.556314	-0.314895
ILMN_2170209	RASD2	23551	NA	-1.3962	-0.163149	-0.191652	-1.24242	-0.197601	-0.178005	-0.42744	1.23305	1.20455	0.153785	1.1986	1.2182	0.968761	-0.0285033	-1.07927	-0.0344519	-0.0148559	-0.264291	-1.05076	-0.00594859	0.0136474	-0.235788	1.04481	1.06441	0.814975	0.019596	-0.229839	-0.249435
ILMN_1732781	SPANXE	171489	NA	-0.240073	-0.423089	-0.0553019	-0.188077	-0.239244	-0.188969	-0.16334	-0.183016	0.184771	0.0519961	0.000828883	0.0511047	0.076733	0.367787	0.235012	0.183845	0.234121	0.259749	-0.132775	-0.183943	-0.133667	-0.108038	-0.0511673	-0.000891398	0.0247368	0.0502759	0.0759041	0.0256282
ILMN_1784685	LOC646429	646429	NA	0.223179	0.131389	0.115284	0.219948	0.0373182	0.264824	0.262192	-0.0917901	-0.107896	-0.0032316	-0.185861	0.0416444	0.0390126	-0.0161057	0.0885585	-0.0940711	0.133434	0.130803	0.104664	-0.0779654	0.14954	0.146908	-0.18263	0.044876	0.0422442	0.227506	0.224874	-0.00263175
ILMN_1753196	PTTG1	9232	NA	0.250086	0.782837	-0.124942	-0.177904	1.29396	0.0191581	0.816825	0.53275	-0.375029	-0.427991	1.04387	-0.230928	0.566739	-0.907779	-0.960741	0.51112	-0.763678	0.0339888	-0.0529618	1.4189	0.144101	0.941768	1.47186	0.197062	0.99473	-1.2748	-0.477131	0.797667
ILMN_1683520	MGC42638	340561	NA	0.100665	0.106695	0.0400115	0.0658815	0.022292	0.124149	-0.0256544	0.00603	-0.0606533	-0.0347834	-0.0783728	0.0234842	-0.126319	-0.0666833	-0.0408134	-0.0844028	0.0174542	-0.132349	0.0258699	-0.0177195	0.0841375	-0.065666	-0.0435895	0.0582676	-0.0915359	0.101857	-0.0479464	-0.149803
ILMN_1659378	TFAP2D	83741	NA	0.0791437	0.0497533	-0.150047	0.122157	0.061248	0.0797542	0.10937	-0.0293904	-0.229191	0.0430129	-0.0178956	0.000610528	0.0302268	-0.1998	0.0724032	0.0114947	0.0300009	0.0596172	0.272203	0.211295	0.229801	0.259417	-0.0609085	-0.0424023	-0.0127861	0.0185062	0.0481224	0.0296162
ILMN_1684847	LOC644264	644264	NA	-0.00655136	0.124633	-0.0288355	0.0345049	-0.0676024	-0.0873965	0.0580319	0.131185	-0.0222842	0.0410563	-0.0610511	-0.0808451	0.0645833	-0.153469	-0.0901285	-0.192236	-0.21203	-0.0666014	0.0633404	-0.0387669	-0.0585609	0.0868675	-0.102107	-0.121901	0.023527	-0.019794	0.125634	0.145428
ILMN_1700144	ITGA10	8515	NA	-0.119852	0.0763256	-0.340203	-0.200738	-0.132448	-0.122297	-0.161978	0.196178	-0.220351	-0.0808853	-0.0125951	-0.00244468	-0.0421255	-0.416529	-0.277063	-0.208773	-0.198623	-0.238304	0.139466	0.207756	0.217906	0.178225	0.0682902	0.0784406	0.0387598	0.0101504	-0.0295304	-0.0396808
ILMN_1744534	LYRM5	144363	NA	0.284035	0.238118	0.351412	0.45297	0.498554	0.27273	0.380995	-0.0459177	0.067377	0.168935	0.214519	-0.0113053	0.0969596	0.113295	0.214852	0.260436	0.0346124	0.142877	0.101558	0.147142	-0.0786823	0.0295826	0.0455842	-0.18024	-0.0719749	-0.225824	-0.117559	0.108265
ILMN_1753026	LPPR1	54886	NA	-0.102916	0.0767863	-0.0161832	0.05299	-0.011524	-0.0699713	0.150599	0.179703	0.0867332	0.155906	0.0913925	0.0329451	0.253515	-0.0929695	-0.0237963	-0.0883103	-0.146758	0.0738127	0.0691732	0.00465927	-0.0537881	0.166782	-0.0645139	-0.122961	0.097609	-0.0584473	0.162123	0.22057
ILMN_1679177	MARS2	92935	NA	-0.458346	-0.17981	0.229261	-0.446359	0.407573	0.860447	0.639308	0.278536	0.687608	0.0119871	0.865919	1.31879	1.09765	0.409072	-0.266549	0.587383	1.04026	0.819118	-0.67562	0.178311	0.631186	0.410046	0.853932	1.30681	1.08567	0.452875	0.231735	-0.221139
ILMN_3208715	LOC440063	440063	NA	0.803643	-0.115319	0.163699	0.160995	0.0994239	0.0802431	-0.192553	-0.918962	-0.639944	-0.642648	-0.704219	-0.7234	-0.996196	0.279018	0.276314	0.214743	0.195562	-0.0772339	-0.00270463	-0.0642754	-0.0834562	-0.356252	-0.0615708	-0.0807516	-0.353548	-0.0191808	-0.291977	-0.272796
ILMN_3233132	LOC100130224	100130224	NA	0.0713542	0.113177	0.112111	0.132692	0.04675	0.227987	0.299159	0.0418224	0.0407568	0.0613376	-0.0246042	0.156633	0.227805	-0.00106564	0.0195152	-0.0664266	0.11481	0.185983	0.0205808	-0.065361	0.115876	0.187048	-0.0859418	0.095295	0.166468	0.181237	0.252409	0.0711726
ILMN_1720041	MAGEC1	9947	NA	-0.122304	-0.120427	-0.0250239	-0.0443507	-0.0633062	0.0105482	0.0567855	0.00187753	0.0972802	0.0779534	0.0589979	0.132852	0.17909	0.0954027	0.0760759	0.0571204	0.130975	0.177212	-0.0193268	-0.0382822	0.0355722	0.0818095	-0.0189555	0.0548989	0.101136	0.0738544	0.120092	0.0462373
ILMN_3227255	LOC728477	728477	NA	-0.291107	-0.0998568	-0.307171	-0.279184	-0.167163	-0.177526	-0.184492	0.19125	-0.016064	0.0119233	0.123944	0.113581	0.106615	-0.207314	-0.179327	-0.0673064	-0.0776696	-0.0846352	0.0279873	0.140008	0.129645	0.122679	0.112021	0.101657	0.0946919	-0.0103633	-0.0173288	-0.00696554
ILMN_3230880	BEND7	222389	NA	0.0152254	0.0186678	-0.297936	-0.0775236	0.574113	-0.0925636	0.217339	0.00344236	-0.313162	-0.0927491	0.558887	-0.107789	0.202113	-0.316604	-0.0961914	0.555445	-0.111231	0.198671	0.220413	0.872049	0.205373	0.515275	0.651636	-0.01504	0.294862	-0.666676	-0.356774	0.309902
ILMN_3243744	EAPP	55837	NA	-0.00785458	0.411143	0.0591266	0.0130627	0.10843	0.0167595	0.20273	0.418997	0.0669812	0.0209172	0.116284	0.0246141	0.210584	-0.352016	-0.39808	-0.302713	-0.394383	-0.208413	-0.046064	0.0493029	-0.0423672	0.143603	0.0953669	0.00369683	0.189667	-0.09167	0.0943004	0.18597
ILMN_1680626	PDIA6	10130	NA	0.410594	0.940228	0.0965991	0.305109	0.536375	0.0120642	0.655551	0.529634	-0.313995	-0.105485	0.125782	-0.398529	0.244957	-0.843629	-0.635119	-0.403853	-0.928164	-0.284677	0.20851	0.439776	-0.084535	0.558952	0.231267	-0.293045	0.350442	-0.524311	0.119176	0.643487
ILMN_1912611		NA	NA	0.0079841	0.0135665	0.0104042	0.187616	0.0440457	0.0392297	-0.186645	0.00558244	0.00242005	0.179632	0.0360616	0.0312456	-0.194629	-0.00316238	0.17405	0.0304792	0.0256631	-0.200211	0.177212	0.0336416	0.0288255	-0.197049	-0.143571	-0.148387	-0.374261	-0.00481604	-0.23069	-0.225874
ILMN_1815668	GTF2IP1	2970	NA	0.421984	-0.196489	0.219551	0.371023	0.174784	0.103361	0.491274	-0.618473	-0.202433	-0.0509608	-0.2472	-0.318622	0.0692903	0.41604	0.567512	0.371273	0.299851	0.687763	0.151472	-0.0447667	-0.116189	0.271723	-0.196239	-0.267661	0.120251	-0.0714225	0.31649	0.387912
ILMN_1849124		NA	NA	0.169305	-0.043196	-0.0542936	0.0329115	0.0459163	0.00297178	0.0625989	-0.212501	-0.223599	-0.136394	-0.123389	-0.166334	-0.106706	-0.0110976	0.0761075	0.0891123	0.0461678	0.105795	0.0872051	0.10021	0.0572654	0.116892	0.0130047	-0.0299398	0.0296874	-0.0429445	0.0166826	0.0596271
ILMN_2360028	NFATC3	4775	NA	-0.468965	-0.234368	-0.292352	-0.599447	-0.246697	-0.0747369	-0.0960805	0.234597	0.176613	-0.130482	0.222268	0.394228	0.372884	-0.0579844	-0.365079	-0.0123296	0.159631	0.138287	-0.307095	0.0456548	0.217615	0.196272	0.35275	0.52471	0.503367	0.171961	0.150617	-0.0213436
ILMN_1726280	VPS13B	157680	NA	0.243169	-0.0562516	-0.0397292	-0.0155336	0.0912593	0.0919042	0.141604	-0.29942	-0.282898	-0.258702	-0.15191	-0.151265	-0.101565	0.0165224	0.040718	0.147511	0.148156	0.197856	0.0241955	0.130988	0.131633	0.181333	0.106793	0.107438	0.157138	0.000644911	0.0503449	0.0497
ILMN_2215965	CYP2B6	1555	NA	-0.0270661	-0.174031	-0.0644626	-0.0341762	-0.07237	-0.0545991	-0.0791412	-0.146965	-0.0373965	-0.00711009	-0.0453039	-0.027533	-0.0520751	0.109569	0.139855	0.101661	0.119432	0.0948901	0.0302864	-0.00790741	0.00986348	-0.0146786	-0.0381938	-0.0204229	-0.044965	0.0177709	-0.0067712	-0.0245421
ILMN_1791728	SLC25A25	114789	NA	-1.9905	-0.977641	-2.55694	-2.3363	-2.52748	-1.69302	-1.80848	1.01286	-0.566437	-0.345802	-0.53698	0.297482	0.182023	-1.5793	-1.35866	-1.54984	-0.715377	-0.830836	0.220635	0.0294563	0.863918	0.748459	-0.191179	0.643284	0.527824	0.834462	0.719003	-0.115459
ILMN_2138631	C1orf99	339476	NA	-0.0843309	-0.0111494	-0.0701262	-0.304351	-0.211818	-0.170779	-0.251017	0.0731815	0.0142047	-0.22002	-0.127487	-0.0864477	-0.166686	-0.0589768	-0.293201	-0.200668	-0.159629	-0.239868	-0.234224	-0.141691	-0.100652	-0.180891	0.092533	0.133572	0.0533334	0.0410391	-0.0391997	-0.0802388
ILMN_1761945	FGFBP2	83888	NA	-0.147289	-0.225848	-0.0453398	-0.17948	-0.620758	-0.153041	-0.397433	-0.078559	0.101949	-0.0321912	-0.473469	-0.00575134	-0.250144	0.180508	0.0463678	-0.39491	0.0728077	-0.171585	-0.134141	-0.575418	-0.107701	-0.352093	-0.441278	0.0264399	-0.217953	0.467717	0.223325	-0.244393
ILMN_2218024	HBS1L	10767	NA	0.0507869	0.0161166	0.0962434	0.115241	-0.0206853	-0.0580204	0.0622994	-0.0346703	0.0454565	0.0644539	-0.0714722	-0.108807	0.0115125	0.0801268	0.0991242	-0.0368019	-0.0741369	0.0461829	0.0189974	-0.116929	-0.154264	-0.033944	-0.135926	-0.173261	-0.0529414	-0.0373351	0.0829847	0.12032
ILMN_2314244	LRRC23	10233	NA	-0.211471	-0.066026	-0.138117	-0.0784668	-0.131203	-0.106282	-0.351937	0.145445	0.0733544	0.133004	0.0802684	0.105189	-0.140466	-0.0720907	-0.0124408	-0.0651766	-0.040256	-0.285911	0.0596499	0.00691404	0.0318347	-0.21382	-0.0527359	-0.0278152	-0.27347	0.0249206	-0.220734	-0.245655
ILMN_3262413	LOC100128139	100128139	NA	0.145908	0.264205	0.184503	0.0682193	0.214458	0.171169	0.137625	0.118297	0.0385957	-0.0776882	0.0685505	0.0252614	-0.00828294	-0.0797012	-0.195985	-0.0497464	-0.0930355	-0.12658	-0.116284	0.0299548	-0.0133343	-0.0468786	0.146239	0.10295	0.0694053	-0.0432891	-0.0768334	-0.0335444
ILMN_2194355	SOHLH2	54937	NA	-0.165766	-0.0660013	-0.0949093	-0.0831344	-0.149991	-0.257113	-0.100509	0.0997644	0.0708564	0.0826313	0.0157743	-0.0913477	0.0652571	-0.028908	-0.0171331	-0.0839901	-0.191112	-0.0345073	0.0117749	-0.0550821	-0.162204	-0.00559929	-0.066857	-0.173979	-0.0173742	-0.107122	0.0494828	0.156605
ILMN_1806313	RBMY1E	378950	NA	0.0530869	0.254061	-0.0235899	0.140021	0.200548	0.182184	0.284532	0.200974	-0.0766768	0.0869339	0.147461	0.129097	0.231445	-0.277651	-0.11404	-0.0535132	-0.0718767	0.0304708	0.163611	0.224138	0.205774	0.308122	0.060527	0.0421634	0.144511	-0.0183636	0.083984	0.102348
ILMN_1810540	SDK1	221935	NA	-0.148796	-0.22718	-0.0374741	-0.149054	-0.166018	-0.155301	-0.0699632	-0.0783837	0.111322	-0.000258282	-0.0172217	-0.00650524	0.0788329	0.189706	0.0781254	0.0611621	0.0718785	0.157217	-0.11158	-0.128544	-0.117827	-0.0324892	-0.0169634	-0.00624695	0.0790912	0.0107164	0.0960546	0.0853382
ILMN_1697189	PNCK	139728	NA	-0.494967	0.00996473	-0.1927	-0.330068	0.000454255	-0.24486	-0.432889	0.504932	0.302267	0.164899	0.495421	0.250107	0.0620782	-0.202665	-0.340033	-0.00951048	-0.254825	-0.442853	-0.137368	0.193154	-0.0521598	-0.240189	0.330522	0.085208	-0.102821	-0.245314	-0.433343	-0.188029
ILMN_1896082		NA	NA	0.00542244	-0.141894	0.0550579	-0.151546	-0.0725583	-0.137019	0.16364	-0.147317	0.0496354	-0.156968	-0.0779807	-0.142441	0.158218	0.196952	-0.00965158	0.0693358	0.00487523	0.305534	-0.206604	-0.127616	-0.192077	0.108582	0.0789874	0.0145268	0.315186	-0.0644606	0.236198	0.300659
ILMN_2399893	RPS24	6229	NA	0.727032	0.653266	0.165061	0.477047	0.661167	0.092168	0.643637	-0.0737662	-0.561971	-0.249985	-0.0658651	-0.634864	-0.0833952	-0.488205	-0.176219	0.00790104	-0.561098	-0.009629	0.311986	0.496106	-0.0728931	0.478576	0.18412	-0.384879	0.16659	-0.568999	-0.01753	0.551469
ILMN_1740165	C14orf102	55051	NA	0.986864	-0.608623	0.988337	1.18546	-0.673561	0.566938	-0.552111	-1.59549	0.00147294	0.198595	-1.66043	-0.419926	-1.53897	1.59696	1.79408	-0.0649378	1.17556	0.0565123	0.197122	-1.6619	-0.421399	-1.54045	-1.85902	-0.618521	-1.73757	1.2405	0.12145	-1.11905
ILMN_3239920	LOC100128190	100128190	NA	0.074621	-0.0364159	-0.0144098	-0.0770266	0.0745188	-0.0498524	0.171694	-0.111037	-0.0890308	-0.151648	-0.000102233	-0.124473	0.0970732	0.0220062	-0.0406107	0.110935	-0.0134365	0.20811	-0.0626168	0.0889285	-0.0354427	0.186104	0.151545	0.0271742	0.248721	-0.124371	0.0971754	0.221547
ILMN_3275595	LOC100131009	100131009	NA	0.130068	-0.0717909	-0.13885	0.119744	0.11526	0.0439594	-0.0807426	-0.201859	-0.268918	-0.0103249	-0.0148083	-0.0861091	-0.210811	-0.0670589	0.191535	0.187051	0.11575	-0.00895168	0.258593	0.25411	0.182809	0.0581072	-0.00448348	-0.0757842	-0.200486	-0.0713008	-0.196003	-0.124702
ILMN_1802654	GLT8D2	83468	NA	0.085637	-0.263798	0.0431382	-0.106342	0.100287	-0.0919114	0.0488203	-0.349435	-0.0424988	-0.191979	0.01465	-0.177548	-0.0368167	0.306936	0.157455	0.364085	0.171886	0.312618	-0.149481	0.0571487	-0.13505	0.00568209	0.206629	0.0144309	0.155163	-0.192198	-0.0514667	0.140732
ILMN_3243817	LOC100134360	100134360	NA	0.319957	0.0433719	0.157662	0.0654187	0.376275	0.173745	0.105817	-0.276585	-0.162295	-0.254539	0.0563174	-0.146212	-0.21414	0.11429	0.0220468	0.332903	0.130373	0.062445	-0.0922435	0.218612	0.0160832	-0.0518452	0.310856	0.108327	0.0403983	-0.202529	-0.270458	-0.0679284
ILMN_1760732	TAS2R40	259286	NA	0.101557	-0.171551	-0.00483218	0.139561	0.0355864	0.159529	-0.0786441	-0.273108	-0.106389	0.0380042	-0.0659709	0.0579713	-0.180201	0.166719	0.311113	0.207138	0.33108	0.092907	0.144394	0.0404186	0.164361	-0.0738119	-0.103975	0.0199671	-0.218206	0.123942	-0.114231	-0.238173
ILMN_1680927	CASC2	255082	NA	-0.208805	-0.00325317	-0.163402	-0.17327	0.0213962	-0.146698	0.0470781	0.205551	0.0454023	0.0355348	0.230201	0.0621067	0.255883	-0.160149	-0.170017	0.0246494	-0.143445	0.0503312	-0.00986753	0.184799	0.0167044	0.21048	0.194666	0.0265719	0.220348	-0.168094	0.0256818	0.193776
ILMN_1745623	EFCAB4A	283229	NA	-1.75562	0.066249	-0.324849	-1.19076	0.0983893	-0.0847022	0.0208836	1.82187	1.43077	0.56486	1.85401	1.67092	1.7765	-0.391098	-1.25701	0.0321403	-0.150951	-0.0453654	-0.865911	0.423239	0.240147	0.345733	1.28915	1.10606	1.21164	-0.183091	-0.0775057	0.105586
ILMN_1722642	REEP3	221035	NA	0.593687	0.176447	0.301751	0.374775	0.38669	0.437084	0.447634	-0.41724	-0.291936	-0.218912	-0.206997	-0.156603	-0.146053	0.125304	0.198328	0.210243	0.260637	0.271187	0.0730239	0.0849387	0.135333	0.145883	0.0119148	0.0623093	0.072859	0.0503945	0.0609443	0.0105497
ILMN_1761131	PECI	10455	NA	0.53492	1.13077	0.283341	0.287356	1.46908	0.314141	0.694429	0.595852	-0.251578	-0.247563	0.93416	-0.220779	0.159509	-0.84743	-0.843415	0.338308	-0.81663	-0.436342	0.0040151	1.18574	0.0307999	0.411088	1.18172	0.0267848	0.407073	-1.15494	-0.77465	0.380288
ILMN_1751141	RGS12	6002	NA	-0.125315	-0.0162825	-0.0719608	-0.00964447	-0.244657	-0.119396	-0.188974	0.109033	0.0533544	0.115671	-0.119342	0.00591952	-0.0636593	-0.0556784	0.00663799	-0.228375	-0.103113	-0.172692	0.0623164	-0.172696	-0.0474348	-0.117014	-0.235013	-0.109751	-0.17933	0.125262	0.0556828	-0.0695788
ILMN_1851376		NA	NA	-0.0050971	0.140229	-0.208096	0.0102584	0.169867	-0.0507961	0.062807	0.145326	-0.202999	0.0153555	0.174964	-0.045699	0.0679041	-0.348325	-0.129971	0.0296376	-0.191025	-0.077422	0.218355	0.377963	0.1573	0.270903	0.159608	-0.0610545	0.0525486	-0.220663	-0.10706	0.113603
ILMN_1654436	ZNF251	90987	NA	0.0704641	0.0523049	0.145952	0.0566531	0.134076	0.0192227	-0.0688375	-0.0181592	0.0754883	-0.013811	0.0636124	-0.0512415	-0.139302	0.0936475	0.00434815	0.0817715	-0.0330823	-0.121142	-0.0892994	-0.011876	-0.12673	-0.21479	0.0774234	-0.0374304	-0.125491	-0.114854	-0.202914	-0.0880602
ILMN_1675762	ZNF365	22891	NA	-0.18096	0.0954332	-0.0611922	0.0754168	-0.0596766	-0.139551	-0.102357	0.276394	0.119768	0.256377	0.121284	0.041409	0.078603	-0.156625	-0.0200164	-0.15511	-0.234985	-0.197791	0.136609	0.00151556	-0.0783593	-0.0411653	-0.135093	-0.214968	-0.177774	-0.0798748	-0.0426808	0.037194
ILMN_1713964	BTBD3	22903	NA	0.13204	-0.286646	0.0633434	0.0252628	0.392476	0.0858406	0.705925	-0.418686	-0.0686964	-0.106777	0.260437	-0.0461991	0.573885	0.34999	0.311909	0.679122	0.372487	0.992571	-0.0380805	0.329133	0.0224973	0.642582	0.367214	0.0605778	0.680662	-0.306636	0.313449	0.620084
ILMN_1781906	RBM17	84991	NA	0.654638	-0.569287	0.098431	0.397968	0.429763	0.0925288	0.239596	-1.22393	-0.556208	-0.256671	-0.224876	-0.56211	-0.415042	0.667718	0.967255	0.99905	0.661816	0.808883	0.299537	0.331332	-0.00590211	0.141165	0.0317949	-0.305439	-0.158372	-0.337234	-0.190167	0.147067
ILMN_1699320	LOC339524	339524	NA	0.0346528	0.148305	0.159785	0.0585792	-0.27057	0.0122512	0.0916768	0.113652	0.125133	0.0239264	-0.305223	-0.0224017	0.057024	0.0114808	-0.0897254	-0.418875	-0.136053	-0.0566278	-0.101206	-0.430355	-0.147534	-0.0681086	-0.329149	-0.0463281	0.0330976	0.282821	0.362247	0.0794256
ILMN_1732722	TRNAU1AP	54952	NA	0.187781	0.0719274	-0.127907	0.113205	0.190213	-0.352179	0.0706292	-0.115853	-0.315688	-0.0745757	0.00243193	-0.53996	-0.117152	-0.199834	0.0412777	0.118285	-0.424107	-0.00129825	0.241112	0.31812	-0.224272	0.198536	0.0770077	-0.465384	-0.0425759	-0.542392	-0.119584	0.422808
ILMN_1798204	IL21R	50615	NA	-0.066554	-0.172985	0.16066	0.0807028	-0.0790547	0.0721074	-0.0254864	-0.106431	0.227214	0.147257	-0.0125007	0.138661	0.0410676	0.333645	0.253687	0.0939299	0.245092	0.147498	-0.0799577	-0.239715	-0.0885531	-0.186147	-0.159758	-0.00859541	-0.106189	0.151162	0.0535684	-0.0975937
ILMN_1754579	SYNE2	23224	NA	0.329713	0.0749373	0.11843	0.22899	-0.163578	0.0795919	-0.0256473	-0.254776	-0.211283	-0.100723	-0.493291	-0.250121	-0.35536	0.0434929	0.154053	-0.238516	0.00465457	-0.100585	0.11056	-0.282009	-0.0388384	-0.144078	-0.392568	-0.149398	-0.254637	0.24317	0.137931	-0.105239
ILMN_1690566	RASSF4	83937	NA	-0.180024	0.146048	0.0913924	-0.0767331	0.0343995	0.0153796	-0.015955	0.326072	0.271416	0.103291	0.214423	0.195403	0.164069	-0.0546557	-0.222781	-0.111649	-0.130668	-0.162003	-0.168125	-0.0569929	-0.0760127	-0.107347	0.111133	0.0921127	0.0607781	-0.0190198	-0.0503545	-0.0313347
ILMN_3236452	FAM187B	148109	NA	0.127827	0.0546703	0.185693	0.0254719	0.148702	0.0256504	0.158957	-0.0731568	0.0578658	-0.102355	0.0208746	-0.102177	0.0311297	0.131023	-0.0291984	0.0940314	-0.0290199	0.104286	-0.160221	-0.0369912	-0.160042	-0.0267361	0.12323	0.000178511	0.133485	-0.123051	0.010255	0.133306
ILMN_3309001	MIR1-2	406905	NA	-0.156083	-0.161212	-0.206191	0.00807993	-0.128433	-0.19294	0.185225	-0.00512909	-0.0501077	0.164163	0.0276505	-0.0368572	0.341308	-0.0449787	0.169292	0.0327795	-0.0317281	0.346437	0.214271	0.0777582	0.0132505	0.391416	-0.136512	-0.20102	0.177145	-0.0645077	0.313658	0.378165
ILMN_2296101	PCDHA9	9752	NA	0.0317683	0.0445593	-0.0449729	-0.0452438	-0.058933	0.0763291	0.0545361	0.012791	-0.0767412	-0.0770122	-0.0907013	0.0445608	0.0227678	-0.0895322	-0.0898032	-0.103492	0.0317698	0.00997676	-0.000270965	-0.0139601	0.121302	0.099509	-0.0136891	0.121573	0.09978	0.135262	0.113469	-0.021793
ILMN_1676447	GPR173	54328	NA	-0.0135003	0.0666959	-0.019822	-0.0321468	-0.0541185	0.0174583	0.0547303	0.0801962	-0.00632164	-0.0186464	-0.0406182	0.0309586	0.0682307	-0.0865179	-0.0988427	-0.120814	-0.0492376	-0.0119656	-0.0123248	-0.0342965	0.0372802	0.0745523	-0.0219718	0.049605	0.0868771	0.0715768	0.108849	0.0372721
ILMN_2183891	PEX5L	51555	NA	0.034509	0.12596	0.0140361	-0.0719365	0.0296072	0.0772294	-0.0539289	0.0914512	-0.0204729	-0.106446	-0.0049019	0.0427204	-0.0884379	-0.111924	-0.197897	-0.0963531	-0.0487309	-0.179889	-0.0859727	0.015571	0.0631933	-0.067965	0.101544	0.149166	0.0180076	0.0476223	-0.083536	-0.131158
ILMN_1763447	PLXNB2	23654	NA	0.108261	-0.516514	-0.0106789	0.151538	-0.495172	-0.151249	-0.506951	-0.624775	-0.11894	0.0432767	-0.603433	-0.25951	-0.615212	0.505835	0.668052	0.0213415	0.365265	0.00956291	0.162217	-0.484493	-0.14057	-0.496272	-0.64671	-0.302787	-0.658489	0.343923	-0.0117786	-0.355702
ILMN_2157806	OR8H2	390151	NA	0.0147564	0.155038	0.0457921	0.0574574	-0.0189931	-0.0254956	0.026874	0.140281	0.0310357	0.042701	-0.0337495	-0.040252	0.0121176	-0.109246	-0.0975803	-0.174031	-0.180533	-0.128164	0.0116653	-0.0647851	-0.0712877	-0.0189181	-0.0764504	-0.082953	-0.0305834	-0.00650254	0.0458671	0.0523696
ILMN_3308946	MIR101-2	406894	NA	-0.208578	-0.115112	-0.240696	-0.081338	-0.298193	-0.0511936	-0.240089	0.0934657	-0.0321185	0.12724	-0.0896153	0.157384	-0.0315114	-0.125584	0.0337743	-0.183081	0.0639187	-0.124977	0.159358	-0.0574968	0.189503	0.000607081	-0.216855	0.0301444	-0.158751	0.247	0.0581039	-0.188896
ILMN_3285762	LOC100131164	100131164	NA	-0.127439	0.102881	-0.0992447	-0.0670466	0.068321	0.162265	0.0864674	0.23032	0.0281944	0.0603925	0.19576	0.289704	0.213906	-0.202126	-0.169928	-0.0345602	0.0593834	-0.0164138	0.0321981	0.167566	0.261509	0.185712	0.135368	0.229311	0.153514	0.0939436	0.0181463	-0.0757972
ILMN_1736689	PC	5091	NA	-0.244813	-0.178232	-0.254583	-0.201052	-0.0460519	-0.0682887	-0.193716	0.0665804	-0.00976991	0.0437609	0.198761	0.176524	0.0510974	-0.0763503	-0.0228195	0.132181	0.109944	-0.0154831	0.0535308	0.208531	0.186294	0.0608673	0.155	0.132763	0.00733648	-0.0222368	-0.147664	-0.125427
ILMN_1812926	ANTXR2	118429	NA	0.462161	-0.404925	-0.109369	-0.0494318	0.51951	-0.490469	-0.147876	-0.867086	-0.57153	-0.511593	0.0573485	-0.95263	-0.610037	0.295556	0.355493	0.924435	-0.0855441	0.257049	0.0599373	0.628879	-0.3811	-0.0385071	0.568942	-0.441037	-0.0984444	-1.00998	-0.667386	0.342593
ILMN_3248256	LOC100133845	100133845	NA	0.120705	0.0232047	0.132611	0.057872	0.137209	0.0748727	0.150269	-0.0975006	0.0119057	-0.0628332	0.0165037	-0.0458325	0.0295637	0.109406	0.0346673	0.114004	0.051668	0.127064	-0.074739	0.00459798	-0.0577383	0.017658	0.079337	0.0170007	0.092397	-0.0623362	0.01306	0.0753963
ILMN_1659682	GALK2	2585	NA	0.727846	0.318144	0.135615	0.459473	0.828839	0.0939425	0.839147	-0.409703	-0.592231	-0.268373	0.100993	-0.633904	0.111301	-0.182528	0.14133	0.510695	-0.224201	0.521003	0.323858	0.693224	-0.0416729	0.703532	0.369366	-0.365531	0.379673	-0.734896	0.0103079	0.745204
ILMN_1744118	ASTN2	23245	NA	-0.151371	0.0425778	0.0105638	0.0300022	-0.0743416	-0.243115	-0.11216	0.193949	0.161935	0.181373	0.0770294	-0.0917443	0.0392114	-0.032014	-0.0125755	-0.116919	-0.285693	-0.154737	0.0194384	-0.0849054	-0.253679	-0.122723	-0.104344	-0.273117	-0.142162	-0.168774	-0.037818	0.130956
ILMN_1664907	FAM90A2P	389630	NA	0.0759765	-0.0605833	0.000784719	0.0273421	0.100962	0.0617615	0.00741652	-0.13656	-0.0751918	-0.0486343	0.0249857	-0.014215	-0.06856	0.061368	0.0879254	0.161545	0.122345	0.0679998	0.0265574	0.100177	0.0609767	0.0066318	0.07362	0.0344193	-0.0199256	-0.0392007	-0.0935456	-0.0543449
ILMN_1873394		NA	NA	-0.0387741	-0.165644	-0.0514327	0.156128	0.00456304	-0.062765	-0.0416732	-0.12687	-0.0126586	0.194902	0.0433371	-0.0239909	-0.0028991	0.114211	0.321772	0.170207	0.102879	0.123971	0.20756	0.0559957	-0.0113323	0.0097595	-0.151565	-0.218893	-0.197801	-0.067328	-0.0462362	0.0210918
ILMN_1727078	C17orf37	84299	NA	-0.0832335	0.100564	0.155859	0.0790753	-0.254822	0.00238043	-0.281831	0.183797	0.239092	0.162309	-0.171588	0.0856139	-0.198598	0.0552945	-0.0214888	-0.355386	-0.0981836	-0.382395	-0.0767833	-0.41068	-0.153478	-0.43769	-0.333897	-0.0766948	-0.360907	0.257202	-0.0270097	-0.284212
ILMN_1794551	T	6862	NA	-0.0716827	-0.187557	-0.125681	-0.188034	-0.0541338	-0.143134	-0.230749	-0.115874	-0.0539985	-0.116352	0.0175489	-0.0714508	-0.159066	0.0618755	-0.000477762	0.133423	0.0444231	-0.0431919	-0.0623532	0.0715474	-0.0174523	-0.105067	0.133901	0.0449009	-0.0427141	-0.0889997	-0.176615	-0.087615
ILMN_3246608	CENPV	201161	NA	0.0913381	-0.0207943	0.0530886	-0.00890777	0.217204	0.117684	0.0945939	-0.112132	-0.0382495	-0.100246	0.125866	0.0263462	0.0032558	0.0738829	0.0118865	0.237998	0.138479	0.115388	-0.0619964	0.164115	0.0645958	0.0415053	0.226112	0.126592	0.103502	-0.0995197	-0.12261	-0.0230905
ILMN_1792508	TMEM59	9528	NA	0.139206	0.0249986	0.182573	0.152114	-0.01899	0.153664	0.0444417	-0.114207	0.0433673	0.0129089	-0.158196	0.0144587	-0.0947638	0.157574	0.127116	-0.0439886	0.128666	0.0194431	-0.0304585	-0.201563	-0.0289086	-0.138131	-0.171104	0.00154981	-0.107673	0.172654	0.0634317	-0.109223
ILMN_3243976	RHOXF2	84528	NA	-0.0829152	0.0382256	0.146532	0.121296	0.130324	0.0456327	0.157149	0.121141	0.229447	0.204212	0.21324	0.128548	0.240064	0.108307	0.0830709	0.0920989	0.00740713	0.118923	-0.0252356	-0.0162076	-0.100899	0.0106166	0.00902802	-0.0756637	0.0358523	-0.0846918	0.0268243	0.111516
ILMN_2348403	VRK3	51231	NA	0.0572366	0.030362	0.240615	0.0134169	-0.0302655	0.0610231	0.0896677	-0.0268747	0.183379	-0.0438197	-0.0875021	0.00378643	0.0324311	0.210253	-0.016945	-0.0606275	0.0306611	0.0593057	-0.227198	-0.270881	-0.179592	-0.150948	-0.0436824	0.0476061	0.0762508	0.0912885	0.119933	0.0286446
ILMN_1804804	LOC645687	645687	NA	-0.00858502	0.00512053	0.0770973	-0.0966468	0.0239327	-0.0748659	-0.112985	0.0137056	0.0856823	-0.0880618	0.0325177	-0.0662809	-0.104399	0.0719767	-0.101767	0.0188122	-0.0799865	-0.118105	-0.173744	-0.0531646	-0.151963	-0.190082	0.120579	0.0217808	-0.0163377	-0.0987986	-0.136917	-0.0381186
ILMN_2283895	PCDHA7	56141	NA	0.0510952	0.170252	0.206903	0.07715	0.117504	0.276162	0.147294	0.119157	0.155808	0.0260549	0.0664085	0.225067	0.096199	0.0366511	-0.0931018	-0.0527482	0.10591	-0.0229577	-0.129753	-0.0893992	0.069259	-0.0596088	0.0403536	0.199012	0.0701441	0.158658	0.0297904	-0.128868
ILMN_1771862	TXNDC11	51061	NA	-0.0812775	-0.201298	-0.128692	0.00543479	-0.13787	-0.141794	-0.11794	-0.12002	-0.0474144	0.0867123	-0.0565921	-0.0605165	-0.0366624	0.0726059	0.206733	0.0634282	0.0595038	0.0833579	0.134127	-0.00917778	-0.0131022	0.010752	-0.143304	-0.147229	-0.123375	-0.0039244	0.0199298	0.0238542
ILMN_1799725	DOCK2	1794	NA	0.156781	0.0936153	-0.0267314	0.142371	0.16247	0.196214	-0.0780451	-0.0631655	-0.183512	-0.0144098	0.00568917	0.0394333	-0.234826	-0.120347	0.0487557	0.0688547	0.102599	-0.17166	0.169102	0.189201	0.222946	-0.0513137	0.020099	0.0538431	-0.220416	0.0337441	-0.240515	-0.274259
ILMN_2403906	ARFIP1	27236	NA	-0.730183	-0.176037	0.22088	-0.117167	-0.255876	0.142246	0.158569	0.554146	0.951063	0.613016	0.474307	0.872429	0.888752	0.396917	0.0588704	-0.0798385	0.318283	0.334606	-0.338047	-0.476756	-0.078634	-0.0623114	-0.138709	0.259413	0.275736	0.398122	0.414445	0.0163226
ILMN_1755047	LRRC2	79442	NA	-0.0822194	-0.178114	-0.144025	-0.100888	-0.144646	-0.301775	-0.125593	-0.0958942	-0.0618056	-0.0186685	-0.0624264	-0.219555	-0.0433739	0.0340886	0.0772257	0.0334679	-0.123661	0.0525203	0.0431371	-0.00062077	-0.15775	0.0184317	-0.0437579	-0.200887	-0.0247054	-0.157129	0.0190524	0.176181
ILMN_3185263	LOC100129571	100129571	NA	0.108941	0.110532	0.163377	0.188037	0.158988	0.128545	0.0739025	0.0015911	0.0544355	0.0790961	0.0500471	0.019604	-0.0350387	0.0528444	0.077505	0.048456	0.0180129	-0.0366298	0.0246606	-0.00438846	-0.0348315	-0.0894742	-0.029049	-0.0594921	-0.114135	-0.0304431	-0.0850858	-0.0546427
ILMN_2317580	SHANK3	85358	NA	-0.0863092	0.272313	-0.112743	-0.0410776	0.169658	-0.0597304	-0.298841	0.358622	-0.0264334	0.0452316	0.255967	0.0265787	-0.212531	-0.385056	-0.313391	-0.102655	-0.332044	-0.571154	0.071665	0.2824	0.0530121	-0.186098	0.210735	-0.0186529	-0.257763	-0.229388	-0.468499	-0.23911
ILMN_1662038	LARGE	9215	NA	0.199122	-0.403099	0.296017	0.294047	-0.0529278	0.204896	-0.0225406	-0.60222	0.0968957	0.0949249	-0.252049	0.00577394	-0.221662	0.699116	0.697145	0.350171	0.607994	0.380558	-0.00197085	-0.348945	-0.0911218	-0.318558	-0.346974	-0.0891509	-0.316587	0.257823	0.0303872	-0.227436
ILMN_3263243	LOC100128653	100128653	NA	-0.0648454	-0.0358517	0.100457	-0.0157793	0.0741156	-0.0541475	-0.170855	0.0289937	0.165302	0.0490661	0.138961	0.0106979	-0.106009	0.136309	0.0200724	0.109967	-0.0182958	-0.135003	-0.116236	-0.0263413	-0.154604	-0.271312	0.0898949	-0.0383682	-0.155075	-0.128263	-0.24497	-0.116707
ILMN_1696066	CARS	833	NA	-0.0237123	-0.0576642	0.0367391	0.0516758	-0.0301224	0.132132	-0.379764	-0.0339518	0.0604515	0.0753881	-0.00641002	0.155844	-0.356051	0.0944033	0.10934	0.0275418	0.189796	-0.322099	0.0149367	-0.0668615	0.0953925	-0.416503	-0.0817982	0.0804558	-0.431439	0.162254	-0.349641	-0.511895
ILMN_1787371	LOC648823	648823	NA	0.281326	0.201191	-0.0549763	0.00209808	-0.0763838	0.0979183	0.292091	-0.0801352	-0.336303	-0.279228	-0.35771	-0.183408	0.0107649	-0.256167	-0.199093	-0.277575	-0.103273	0.0909001	0.0570743	-0.0214075	0.152895	0.347068	-0.0784818	0.0958202	0.289993	0.174302	0.368475	0.194173
ILMN_1671992	LOC650128	650128	NA	-0.0680738	-0.0579103	0.155565	0.12756	0.113675	0.324103	-0.0619958	0.0101635	0.223639	0.195634	0.181749	0.392177	0.00607796	0.213475	0.18547	0.171585	0.382013	-0.00408554	-0.028005	-0.04189	0.168538	-0.217561	-0.013885	0.196543	-0.189556	0.210428	-0.175671	-0.386099
ILMN_2205022	RBMY1F	159163	NA	-0.052461	-0.0625557	-0.0958532	0.114984	0.104443	0.130154	-0.0162075	-0.0100947	-0.0433922	0.167445	0.156904	0.182615	0.0362535	-0.0332975	0.177539	0.166998	0.19271	0.0463482	0.210837	0.200296	0.226007	0.0796457	-0.0105411	0.0151703	-0.131191	0.0257113	-0.12065	-0.146361
ILMN_2219134	RPS15	6209	NA	-0.0268091	-0.153401	-0.125838	-0.0732441	-0.0160233	-0.0648958	-0.145971	-0.126592	-0.0990294	-0.0464351	0.0107858	-0.0380867	-0.119162	0.0275623	0.0801566	0.137378	0.088505	0.00742971	0.0525944	0.109815	0.0609427	-0.0201326	0.0572209	0.00834835	-0.0727269	-0.0488725	-0.129948	-0.0810753
ILMN_1803398	SRF	6722	NA	-0.286272	-0.136846	-0.528113	-0.532125	0.377366	-0.0237047	0.00843432	0.149426	-0.241841	-0.245853	0.663639	0.262568	0.294707	-0.391267	-0.395279	0.514212	0.113141	0.14528	-0.00401249	0.905479	0.504408	0.536547	0.909492	0.508421	0.54056	-0.401071	-0.368932	0.032139
ILMN_3280711	LOC342531	342531	NA	0.108943	-0.0422148	-0.027258	0.0854363	-0.163398	0.0482725	0.0228664	-0.151157	-0.136201	-0.0235063	-0.272341	-0.0606701	-0.0860762	0.0149567	0.127651	-0.121183	0.0904872	0.0650812	0.112694	-0.13614	0.0755305	0.0501245	-0.248834	-0.0371638	-0.0625698	0.21167	0.186264	-0.025406
ILMN_1678305	LOC644452	644452	NA	0.00652955	-0.0807041	-0.103947	0.00204927	0.100396	0.019525	-0.086194	-0.0872336	-0.110476	-0.00448028	0.0938668	0.0129955	-0.0927236	-0.0232426	0.0827533	0.1811	0.100229	-0.00548996	0.105996	0.204343	0.123472	0.0177527	0.0983471	0.0174757	-0.0882433	-0.0808713	-0.18659	-0.105719
ILMN_1736969	SLITRK3	22865	NA	-0.0101255	-0.134939	-0.0888928	-0.0400883	-0.0797944	-0.072969	0.182895	-0.124813	-0.0787673	-0.0299628	-0.0696689	-0.0628435	0.19302	0.0460458	0.0948503	0.0551442	0.0619696	0.317833	0.0488045	0.00909841	0.0159238	0.271788	-0.0397061	-0.0328807	0.222983	0.00682541	0.262689	0.255864
ILMN_1678765	LOC653100	653100	NA	-0.0263133	0.0688898	-0.020114	0.0240688	0.0278093	0.117338	0.00400685	0.0952032	0.00619936	0.0503821	0.0541226	0.143652	0.0303202	-0.0890038	-0.0448211	-0.0410806	0.0484485	-0.064883	0.0441828	0.0479233	0.137452	0.0241208	0.0037405	0.0932695	-0.0200619	0.089529	-0.0238024	-0.113331
ILMN_2404512	PSEN2	5664	NA	-0.578656	0.0549676	0.100637	-0.172763	0.351461	0.0880561	0.268843	0.633624	0.679293	0.405893	0.930117	0.666712	0.847499	0.0456698	-0.22773	0.296494	0.0330885	0.213875	-0.2734	0.250824	-0.0125813	0.168206	0.524224	0.260819	0.441606	-0.263405	-0.0826183	0.180787
ILMN_1671971	LOC644743	644743	NA	-1.609	1.26266	-0.24108	-0.75602	-1.0186	-0.199209	-0.917018	2.87166	1.36792	0.852985	0.590405	1.4098	0.691987	-1.50374	-2.01868	-2.28126	-1.46187	-2.17967	-0.514939	-0.777519	0.0418708	-0.675938	-0.26258	0.55681	-0.160998	0.81939	0.101581	-0.717809
ILMN_3275919	LOC646644	646644	NA	-0.158443	-0.0277992	-0.150408	-0.0665769	-0.164981	-0.144643	-0.19127	0.130644	0.00803577	0.0918665	-0.00653742	0.0138009	-0.0328261	-0.122609	-0.0387778	-0.137182	-0.116843	-0.16347	0.0838308	-0.0145732	0.00576517	-0.0408618	-0.098404	-0.0780656	-0.124693	0.0203384	-0.0262887	-0.046627
ILMN_1670093	HIST2H2BF	440689	NA	-0.30214	-0.0371415	-0.0588679	-0.294381	-0.0487186	-0.0846455	0.0954644	0.264998	0.243272	0.00775817	0.253421	0.217494	0.397604	-0.0217264	-0.25724	-0.0115771	-0.0475039	0.132606	-0.235514	0.0101493	-0.0257775	0.154332	0.245663	0.209736	0.389846	-0.0359269	0.144183	0.18011
ILMN_1748968	ATG10	83734	NA	0.877639	0.454693	0.102078	0.609455	0.543052	0.0148829	0.252296	-0.422946	-0.775561	-0.268184	-0.334587	-0.862756	-0.625342	-0.352614	0.154762	0.0883588	-0.43981	-0.202396	0.507377	0.440973	-0.0871955	0.150218	-0.0664037	-0.594572	-0.357159	-0.528169	-0.290755	0.237414
ILMN_2094718	TPT1	7178	NA	-0.0270639	-0.0744739	0.0547377	-0.058606	-0.106111	0.0108491	-0.0473006	-0.04741	0.0818016	-0.0315421	-0.0790471	0.037913	-0.0202367	0.129212	0.0158679	-0.0316371	0.085323	0.0271733	-0.113344	-0.160849	-0.0438886	-0.102038	-0.0475051	0.0694551	0.0113054	0.11696	0.0588104	-0.0581497
ILMN_1731476	ARNTL	406	NA	0.199948	0.12313	0.0306685	0.0492914	0.311068	0.193783	0.230885	-0.0768177	-0.169279	-0.150656	0.11112	-0.00616505	0.0309369	-0.0924616	-0.0738387	0.187938	0.0706526	0.107755	0.0186229	0.2804	0.163114	0.200216	0.261777	0.144491	0.181593	-0.117285	-0.0801835	0.037102
ILMN_1783266	OGDH	4967	NA	0.104756	0.0893322	-0.00475452	-0.0993122	-0.00276284	-0.0803029	-0.283784	-0.0154239	-0.109511	-0.204068	-0.107519	-0.185059	-0.388541	-0.0940868	-0.188644	-0.0920951	-0.169635	-0.373117	-0.0945577	0.00199168	-0.0755483	-0.27903	0.0965494	0.0190093	-0.184472	-0.07754	-0.281022	-0.203482
ILMN_1752008	OTUD1	220213	NA	0.0132859	-0.121724	-0.187323	-0.154992	0.066515	0.095122	0.269403	-0.13501	-0.200609	-0.168278	0.0532291	0.0818361	0.256117	-0.0655991	-0.033268	0.188239	0.216846	0.391127	0.0323311	0.253838	0.282445	0.456726	0.221507	0.250114	0.424395	0.0286071	0.202888	0.174281
ILMN_3178461	C21orf136	100126693	NA	0.148024	0.155404	-0.016276	0.111812	0.152891	0.207493	0.0339726	0.00737941	-0.1643	-0.0362128	0.0048663	0.0594686	-0.114052	-0.17168	-0.0435922	-0.00251311	0.0520892	-0.121431	0.128087	0.169167	0.223769	0.0502485	0.0410791	0.0956815	-0.0778389	0.0546023	-0.118918	-0.17352
ILMN_1702120	NDUFAF3	25915	NA	0.207069	0.0634799	0.0398072	0.177974	0.0358007	0.126455	0.0543353	-0.143589	-0.167262	-0.0290957	-0.171269	-0.0806138	-0.152734	-0.0236727	0.114494	-0.0276792	0.0629756	-0.00914459	0.138166	-0.00400648	0.0866483	0.0145281	-0.142173	-0.0515181	-0.123638	0.0906548	0.0185346	-0.0721202
ILMN_1668895	LOC643696	643696	NA	0.0676843	0.0260743	0.0307326	0.0193697	-0.0581138	-0.14974	-0.000265298	-0.04161	-0.0369518	-0.0483146	-0.125798	-0.217424	-0.0679496	0.00465822	-0.00670464	-0.0841882	-0.175814	-0.0263396	-0.0113629	-0.0888464	-0.180472	-0.0309979	-0.0774835	-0.169109	-0.019635	-0.0916258	0.0578485	0.149474
ILMN_2046315	GABARAPL2	11345	NA	0.0116276	0.0595543	0.152572	0.0676664	0.206863	0.284333	0.0821074	0.0479267	0.140944	0.0560388	0.195235	0.272705	0.0704798	0.0930176	0.0081121	0.147308	0.224779	0.0225531	-0.0849055	0.0542909	0.131761	-0.0704644	0.139196	0.216667	0.014441	0.0774703	-0.124755	-0.202226
ILMN_3308530	MIR766	768218	NA	0.243602	0.140148	0.0654926	-0.0348545	0.0997461	0.0979789	0.276422	-0.103454	-0.178109	-0.278456	-0.143856	-0.145623	0.0328203	-0.0746552	-0.175002	-0.0404016	-0.0421689	0.136275	-0.100347	0.0342535	0.0324863	0.21093	0.134601	0.132833	0.311277	-0.00176723	0.176676	0.178443
ILMN_1767362	ADAMTS6	11174	NA	0.236922	0.157971	0.0514515	0.267277	-0.526266	-0.0520709	-0.364395	-0.0789517	-0.185471	0.0303547	-0.763189	-0.288993	-0.601318	-0.106519	0.109306	-0.684237	-0.210042	-0.522366	0.215826	-0.577718	-0.103522	-0.415847	-0.793544	-0.319348	-0.631672	0.474196	0.161871	-0.312324
ILMN_1751097	CREB3L2	64764	NA	-0.113721	0.342033	-0.102436	0.0228763	0.837714	0.0595653	0.716913	0.455754	0.0112852	0.136597	0.951435	0.173286	0.830634	-0.444468	-0.319156	0.495682	-0.282467	0.37488	0.125312	0.94015	0.162001	0.819348	0.814838	0.0366889	0.694036	-0.778149	-0.120802	0.657348
ILMN_1811316	PANX3	116337	NA	-0.0413987	-0.0791312	-0.162342	0.0855651	-0.0760063	-0.0240861	-0.0106989	-0.0377324	-0.120943	0.126964	-0.0346076	0.0173126	0.0306998	-0.0832108	0.164696	0.00312481	0.055045	0.0684322	0.247907	0.0863357	0.138256	0.151643	-0.161571	-0.109651	-0.0962641	0.0519202	0.0653074	0.0133872
ILMN_2322356	STATH	6779	NA	-0.0161653	-0.076815	-0.0498213	-0.0253874	-0.0412365	0.0390243	0.0274738	-0.0606498	-0.033656	-0.00922213	-0.0250713	0.0551895	0.0436391	0.0269938	0.0514276	0.0355785	0.115839	0.104289	0.0244339	0.00858473	0.0888455	0.0772951	-0.0158491	0.0644117	0.0528612	0.0802608	0.0687103	-0.0115505
ILMN_1666617	C6orf155	79940	NA	-0.0533375	0.0474774	0.0350912	0.0273467	-0.0841439	-0.107862	0.0718132	0.100815	0.0884287	0.0806842	-0.0308063	-0.0545248	0.125151	-0.0123862	-0.0201307	-0.131621	-0.15534	0.0243358	-0.00774451	-0.119235	-0.142954	0.036722	-0.111491	-0.135209	0.0444665	-0.0237185	0.155957	0.179676
ILMN_1690954	LOC390551	390551	NA	-0.0537436	-0.0299118	-0.0631962	-0.056276	-0.0808493	-0.0855515	-0.058771	0.0238318	-0.00945259	-0.00253249	-0.0271057	-0.0318079	-0.00502742	-0.0332844	-0.0263643	-0.0509375	-0.0556397	-0.0288592	0.00692011	-0.0176531	-0.0223553	0.00442518	-0.0245732	-0.0292754	-0.00249493	-0.00470219	0.0220783	0.0267805
ILMN_2208903	CD52	1043	NA	-0.0254775	0.0546229	-0.0146176	-0.0160755	0.0502209	0.0138598	0.0573407	0.0801004	0.0108599	0.00940198	0.0756984	0.0393373	0.0828181	-0.0692405	-0.0706984	-0.00440203	-0.0407631	0.00271776	-0.00145791	0.0648385	0.0284774	0.0719583	0.0662964	0.0299353	0.0734162	-0.036361	0.00711979	0.0434808
ILMN_1676731	C17orf65	339201	NA	-0.435067	0.278049	0.149239	-0.227376	0.192099	0.0458164	0.151984	0.713116	0.584306	0.207691	0.627166	0.480883	0.58705	-0.12881	-0.505425	-0.0859504	-0.232233	-0.126066	-0.376615	0.0428596	-0.103423	0.00274415	0.419475	0.273192	0.379359	-0.146283	-0.0401155	0.106167
ILMN_3246993	HIST1H2AL	8332	NA	0.0754771	0.0752433	0.169781	0.108789	0.0835114	0.230017	0.221313	-0.000233783	0.0943038	0.0333121	0.00803431	0.15454	0.145836	0.0945375	0.0335459	0.00826809	0.154774	0.14607	-0.0609916	-0.0862695	0.0602361	0.0515324	-0.0252778	0.121228	0.112524	0.146506	0.137802	-0.00870369
ILMN_3231538	LOC100130351	100130351	NA	-0.0144887	-0.020026	0.096079	0.155036	-0.04245	-0.0364237	-0.000861564	-0.00553733	0.110568	0.169525	-0.0279614	-0.021935	0.0136271	0.116105	0.175062	-0.022424	-0.0163977	0.0191644	0.0589572	-0.138529	-0.132503	-0.0969406	-0.197486	-0.19146	-0.155898	0.00602636	0.0415885	0.0355621
ILMN_1723837	SLC6A17	388662	NA	-0.0924352	0.030524	-0.110858	-0.102523	0.0357698	-0.00267397	-0.0423596	0.122959	-0.0184232	-0.0100874	0.128205	0.0897612	0.0500755	-0.141382	-0.133047	0.00524572	-0.033198	-0.0728837	0.00833581	0.146628	0.108184	0.0684987	0.138292	0.0998486	0.0601629	-0.0384437	-0.0781294	-0.0396857
ILMN_1768394	ARPC5	10092	NA	0.334921	-0.54846	0.32558	0.243443	0.0391438	0.213071	-0.126122	-0.883381	-0.00934046	-0.0914779	-0.295777	-0.12185	-0.461042	0.87404	0.791903	0.587604	0.761531	0.422339	-0.0821375	-0.286436	-0.112509	-0.451702	-0.204299	-0.0303719	-0.369564	0.173927	-0.165265	-0.339192
ILMN_3236825	RAPGEF5	9771	NA	-0.441359	-0.170036	-0.0207154	-0.15352	-1.451	0.266421	-0.202177	0.271323	0.420644	0.28784	-1.00964	0.70778	0.239182	0.149321	0.0165169	-1.28096	0.436457	-0.032141	-0.132804	-1.43029	0.287136	-0.181462	-1.29748	0.41994	-0.0486579	1.71742	1.24882	-0.468598
ILMN_1659678	GABRA2	2555	NA	0.0203922	-0.0414567	-0.0487496	0.1107	-0.0582263	-0.0510422	-0.184815	-0.0618489	-0.0691417	0.0903083	-0.0786185	-0.0714344	-0.205207	-0.00729285	0.152157	-0.0167696	-0.00958551	-0.143358	0.15945	-0.00947678	-0.00229266	-0.136065	-0.168927	-0.161743	-0.295515	0.00718412	-0.126588	-0.133773
ILMN_1694140	AFAP1L1	134265	NA	0.361034	-0.124836	-0.0501315	0.201817	-1.04633	-0.25997	-0.303783	-0.48587	-0.411165	-0.159217	-1.40737	-0.621004	-0.664817	0.0747042	0.326652	-0.921499	-0.135134	-0.178947	0.251948	-0.996203	-0.209838	-0.253651	-1.24815	-0.461787	-0.505599	0.786365	0.742552	-0.0438129
ILMN_3238633	SDHAF2	54949	NA	-0.260145	-0.401293	-0.0686348	-0.217538	-0.863826	0.031077	-0.652856	-0.141147	0.191511	0.0426073	-0.603681	0.291222	-0.392711	0.332658	0.183755	-0.462533	0.43237	-0.251563	-0.148903	-0.795191	0.0997117	-0.584222	-0.646288	0.248615	-0.435318	0.894903	0.21097	-0.683933
ILMN_2250923	FOXP1	27086	NA	0.0220775	0.0647899	-0.0561028	0.0197327	0.269863	0.119695	0.403713	0.0427124	-0.0781803	-0.00234477	0.247785	0.0976179	0.381635	-0.120893	-0.0450572	0.205073	0.0549055	0.338923	0.0758356	0.325965	0.175798	0.459815	0.25013	0.0999627	0.38398	-0.150167	0.13385	0.284017
ILMN_2052163	YIPF1	54432	NA	-1.05734	-0.409541	-0.0119479	-0.616389	-0.654488	-0.101675	-0.51	0.647798	1.04539	0.44095	0.402851	0.955664	0.547338	0.397593	-0.206848	-0.244947	0.307866	-0.100459	-0.604441	-0.64254	-0.0897272	-0.498052	-0.0380987	0.514714	0.106389	0.552812	0.144487	-0.408325
ILMN_1665180	OPN5	221391	NA	-0.0899149	-0.172467	-0.0694953	-0.0580339	-0.00477985	-0.307937	-0.119232	-0.0825518	0.0204196	0.0318811	0.0851351	-0.218022	-0.0293175	0.102971	0.114433	0.167687	-0.13547	0.0532342	0.0114614	0.0647154	-0.238441	-0.0497372	0.053254	-0.249903	-0.0611986	-0.303157	-0.114453	0.188704
ILMN_3247023	FLJ22536	401237	NA	0.0108076	-0.0474458	0.0180974	0.0694056	0.0258601	0.098852	-0.225034	-0.0582535	0.00728974	0.058598	0.0150525	0.0880443	-0.235842	0.0655432	0.116851	0.0733059	0.146298	-0.177588	0.0513082	0.00776272	0.0807546	-0.243131	-0.0435455	0.0294464	-0.29444	0.0729919	-0.250894	-0.323886
ILMN_1786722	ZNF385A	25946	NA	-0.218658	0.237089	-0.0334003	-0.0229627	-0.319842	-0.294735	-0.724207	0.455747	0.185258	0.195695	-0.101184	-0.0760765	-0.505549	-0.27049	-0.260052	-0.556932	-0.531824	-0.961296	0.0104375	-0.286442	-0.261334	-0.690807	-0.29688	-0.271772	-0.701244	0.0251077	-0.404365	-0.429472
ILMN_1764061	F11	2160	NA	-0.0793661	-0.101966	-0.193971	0.0497958	-0.0729325	-0.0521062	0.0704444	-0.0226002	-0.114605	0.129162	0.00643356	0.0272598	0.149811	-0.0920052	0.151762	0.0290337	0.04986	0.172411	0.243767	0.121039	0.141865	0.264416	-0.122728	-0.101902	0.0206486	0.0208263	0.143377	0.122551
ILMN_3297104	LOC728607	728607	NA	-0.00883443	0.0278224	-0.0818774	-0.074608	-0.01167	-0.086943	-0.116783	0.0366569	-0.073043	-0.0657736	-0.0028356	-0.0781086	-0.107949	-0.1097	-0.10243	-0.0394925	-0.114765	-0.144606	0.00726941	0.0702074	-0.00506557	-0.0349058	0.062938	-0.012335	-0.0421752	-0.075273	-0.105113	-0.0298402
ILMN_1733667	DHX35	60625	NA	0.428495	0.0493092	0.263488	0.389528	0.171383	-0.00441406	0.0857846	-0.379186	-0.165007	-0.0389673	-0.257112	-0.432909	-0.342711	0.214179	0.340219	0.122074	-0.0537232	0.0364754	0.12604	-0.092105	-0.267902	-0.177704	-0.218145	-0.393942	-0.303743	-0.175797	-0.0855985	0.0901987
ILMN_1781479	SUV39H1	6839	NA	1.3582	1.08785	0.660466	1.08857	0.802293	0.48737	0.456707	-0.270349	-0.697735	-0.269632	-0.555909	-0.870832	-0.901494	-0.427386	0.000716998	-0.285559	-0.600482	-0.631145	0.428103	0.141826	-0.173096	-0.203759	-0.286276	-0.601199	-0.631862	-0.314923	-0.345585	-0.0306625
ILMN_1758287	LOC652252	652252	NA	0.0348565	0.300602	0.0542091	0.104147	0.00975821	0.0463706	0.100897	0.265745	0.0193526	0.0692906	-0.0250983	0.0115141	0.0660402	-0.246393	-0.196455	-0.290844	-0.254231	-0.199705	0.049938	-0.0444509	-0.00783851	0.0466876	-0.0943889	-0.0577765	-0.00325041	0.0366124	0.0911385	0.0545261
ILMN_1776552	FUBP1	8880	NA	0.540882	0.474881	0.101663	0.208298	0.900109	0.212346	0.313734	-0.066	-0.439218	-0.332584	0.359228	-0.328536	-0.227147	-0.373218	-0.266584	0.425228	-0.262536	-0.161147	0.106634	0.798446	0.110683	0.212071	0.691812	0.00404812	0.105437	-0.687763	-0.586375	0.101389
ILMN_3271581	LOC100129744	100129744	NA	0.0312099	0.0441584	-0.0600147	-0.122587	-0.033283	0.0226987	0.0365922	0.0129485	-0.0912247	-0.153797	-0.0644929	-0.00851119	0.00538223	-0.104173	-0.166745	-0.0774414	-0.0214597	-0.00756625	-0.0625719	0.0267317	0.0827135	0.0966069	0.0893037	0.145285	0.159179	0.0559817	0.0698752	0.0138934
ILMN_1733684	HIST1H1T	3010	NA	-0.0358634	-0.109159	-0.0345604	0.144892	-0.0468319	0.0364554	0.00918891	-0.0732957	0.00130297	0.180755	-0.0109685	0.0723188	0.0450523	0.0745987	0.254051	0.0623272	0.145614	0.118348	0.179452	-0.0122715	0.0710158	0.0437493	-0.191724	-0.108436	-0.135703	0.0832873	0.0560208	-0.0272665
ILMN_1766425	REPS2	9185	NA	-0.17257	0.0755785	0.049754	-0.0835971	0.0104428	0.0586201	0.0513301	0.248148	0.222324	0.0889726	0.183013	0.23119	0.2239	-0.0258245	-0.159176	-0.0651357	-0.0169584	-0.0242484	-0.133351	-0.0393112	0.00886611	0.00157607	0.0940399	0.142217	0.134927	0.0481773	0.0408873	-0.00729003
ILMN_1683859	SLC7A1	6541	NA	1.06582	0.485943	0.33564	0.69994	1.42286	0.179624	0.450257	-0.579873	-0.730177	-0.365876	0.357044	-0.886193	-0.61556	-0.150304	0.213997	0.936917	-0.30632	-0.0356867	0.3643	1.08722	-0.156016	0.114617	0.722921	-0.520316	-0.249684	-1.24324	-0.972604	0.270633
ILMN_1691432	PRDM4	11108	NA	0.387599	-0.342767	-0.0357738	0.344845	0.00175766	0.0766054	-0.076944	-0.730367	-0.423373	-0.0427545	-0.385842	-0.310994	-0.464543	0.306994	0.687612	0.344525	0.419373	0.265823	0.380619	0.0375315	0.112379	-0.0411702	-0.343087	-0.268239	-0.421789	0.0748477	-0.0787017	-0.153549
ILMN_1708248	LILRB1	10859	NA	0.0305078	0.172056	0.0208605	0.200327	0.0606518	-0.0869162	0.0254592	0.141548	-0.00964734	0.169819	0.0301439	-0.117424	-0.00504862	-0.151196	0.0282708	-0.111404	-0.258972	-0.146597	0.179466	0.0397913	-0.107777	0.00459872	-0.139675	-0.287243	-0.174868	-0.147568	-0.0351926	0.112375
ILMN_1697922	LOC645671	645671	NA	-0.13088	0.0797924	-0.0907608	-0.161637	0.107532	-0.0481352	-0.07602	0.210673	0.0401194	-0.0307563	0.238413	0.082745	0.0548602	-0.170553	-0.241429	0.02774	-0.127928	-0.155812	-0.0708757	0.198293	0.0426256	0.0147408	0.269169	0.113501	0.0856165	-0.155668	-0.183552	-0.0278848
ILMN_3271724	LOC100129159	100129159	NA	-0.0545236	-0.0450449	-0.114209	-0.0948424	-0.0368109	0.00327901	0.0371664	0.00947867	-0.0596853	-0.0403188	0.0177126	0.0578026	0.09169	-0.069164	-0.0497975	0.00823397	0.0483239	0.0822113	0.0193665	0.077398	0.117488	0.151375	0.0580315	0.0981214	0.132009	0.04009	0.0739773	0.0338874
ILMN_1732566	TMTC3	160418	NA	0.0338855	0.206091	0.110861	0.0922634	0.460994	0.144758	0.442857	0.172205	0.0769758	0.0583779	0.427108	0.110873	0.408972	-0.0952297	-0.113828	0.254903	-0.0613329	0.236766	-0.0185979	0.350133	0.0338968	0.331996	0.36873	0.0524947	0.350594	-0.316236	-0.0181366	0.298099
ILMN_2358760	HPN	3249	NA	-0.0213501	0.0535415	-0.0245041	0.0247666	0.022481	-0.011168	-0.101519	0.0748915	-0.00315403	0.0461167	0.0438311	0.0101821	-0.0801688	-0.0780456	-0.0287749	-0.0310604	-0.0647094	-0.15506	0.0492707	0.0469851	0.0133361	-0.0770148	-0.00228557	-0.0359346	-0.126285	-0.033649	-0.124	-0.0903509
ILMN_1869442		NA	NA	-0.0466013	0.214671	0.100287	0.072608	0.196851	-0.126918	0.05025	0.261272	0.146889	0.119209	0.243452	-0.0803168	0.0968513	-0.114383	-0.142063	-0.0178197	-0.341589	-0.164421	-0.0276795	0.0965636	-0.227206	-0.0500375	0.124243	-0.199526	-0.022358	-0.323769	-0.146601	0.177168
ILMN_1902929		NA	NA	-0.231181	0.13007	-0.272668	-0.328057	0.0766547	-0.245373	-0.183148	0.361251	-0.0414869	-0.096876	0.307836	-0.0141916	0.0480328	-0.402738	-0.458127	-0.0534151	-0.375442	-0.313218	-0.0553891	0.349323	0.0272953	0.0895198	0.404712	0.0826844	0.144909	-0.322027	-0.259803	0.0622244
ILMN_1701230	LOC142937	142937	NA	-0.0508273	-0.0993908	-0.108434	-0.09362	-0.0394849	0.052078	-0.0977214	-0.0485635	-0.0576072	-0.0427928	0.0113423	0.102905	-0.0468942	-0.00904369	0.00577076	0.0599059	0.151469	0.00166936	0.0148145	0.0689496	0.160512	0.0107131	0.0541351	0.145698	-0.0041014	0.0915629	-0.0582365	-0.149799
ILMN_1788778	2017-09-11	55752	NA	0.939769	0.233002	0.557909	0.46731	1.21559	0.228788	0.147254	-0.706766	-0.38186	-0.472459	0.275821	-0.71098	-0.792515	0.324907	0.234308	0.982587	-0.00421402	-0.0857482	-0.0905993	0.65768	-0.329121	-0.410655	0.74828	-0.238522	-0.320056	-0.986801	-1.06834	-0.0815342
ILMN_1775962	MCOLN3	55283	NA	0.0560542	-0.218953	0.0194548	0.156978	0.00335946	0.111775	0.126844	-0.275007	-0.0365994	0.100924	-0.0526948	0.0557206	0.0707897	0.238408	0.375931	0.222312	0.330728	0.345797	0.137523	-0.0160954	0.09232	0.107389	-0.153619	-0.0452033	-0.0301342	0.108415	0.123484	0.0150691
ILMN_2160124	C4orf15	79441	NA	-0.0683164	0.0331419	0.0743764	0.0146371	0.0818806	0.0590891	0.0582579	0.101458	0.142693	0.0829535	0.150197	0.127405	0.126574	0.0412344	-0.0185049	0.0487386	0.0259471	0.0251159	-0.0597393	0.00750419	-0.0152873	-0.0161185	0.0672435	0.044452	0.0436208	-0.0227915	-0.0236227	-0.000831178
ILMN_3309704	MIR890	100126303	NA	0.203371	0.155962	0.0926402	-0.00219072	0.0822015	0.1317	0.0498563	-0.0474091	-0.110731	-0.205562	-0.12117	-0.0716707	-0.153515	-0.0633219	-0.158153	-0.0737606	-0.0242616	-0.106106	-0.094831	-0.0104387	0.0390602	-0.0427839	0.0843923	0.133891	0.052047	0.0494989	-0.0323452	-0.0818442
ILMN_3251303	NR2C2	7182	NA	0.0907157	-0.398297	-0.11809	0.162959	-0.168741	0.0497396	-0.12269	-0.489013	-0.208806	0.0722432	-0.259457	-0.0409761	-0.213406	0.280207	0.561256	0.229556	0.448037	0.275607	0.281049	-0.050651	0.16783	-0.00460025	-0.3317	-0.113219	-0.285649	0.218481	0.0460507	-0.17243
ILMN_1848659		NA	NA	-0.0384213	-0.0864394	-0.0718084	0.000822511	-0.126639	-0.0990201	-0.106997	-0.0480181	-0.0333871	0.0392439	-0.0882181	-0.0605987	-0.068576	0.014631	0.087262	-0.0402	-0.0125807	-0.0205579	0.0726309	-0.0548311	-0.0272117	-0.0351889	-0.127462	-0.0998426	-0.10782	0.0276194	0.0196422	-0.00797721
ILMN_2294976	RNASE4	6038	NA	-0.32705	0.036027	-0.129714	-0.315857	0.156943	-0.152096	0.0367327	0.363077	0.197336	0.0111925	0.483993	0.174954	0.363783	-0.165741	-0.351884	0.120916	-0.188123	0.000705696	-0.186144	0.286657	-0.0223822	0.166447	0.4728	0.163761	0.35259	-0.309039	-0.12021	0.188829
ILMN_3310296	MIR937	100126338	NA	0.0419142	-0.163317	-0.233852	-0.0682719	-0.258746	-0.100909	-0.00919032	-0.205231	-0.275766	-0.110186	-0.30066	-0.142824	-0.0511046	-0.0705353	0.0950448	-0.0954292	0.0624074	0.154126	0.16558	-0.0248939	0.132943	0.224662	-0.190474	-0.0326374	0.0590815	0.157837	0.249556	0.091719
ILMN_1713800	LOC650314	650314	NA	-0.199331	-0.157865	0.0469912	0.0932102	0.00104141	-0.19206	-0.121738	0.0414661	0.246322	0.292541	0.200372	0.00727061	0.077593	0.204856	0.251075	0.158906	-0.0341955	0.0361269	0.0462189	-0.0459498	-0.239052	-0.168729	-0.0921687	-0.285271	-0.214948	-0.193102	-0.122779	0.0703224
ILMN_3225402	LOC728528	728528	NA	0.00592541	-0.142942	-0.15278	0.00306316	-0.199547	-0.254047	-0.200334	-0.148867	-0.158705	-0.00286226	-0.205473	-0.259972	-0.206259	-0.00983795	0.146005	-0.0566054	-0.111105	-0.057392	0.155843	-0.0467675	-0.101267	-0.047554	-0.20261	-0.25711	-0.203397	-0.0544995	-0.00078656	0.0537129
ILMN_1708337	NOXO1	124056	NA	0.116199	0.031417	-0.0123722	0.120088	-0.0999528	0.0880728	0.0423433	-0.0847824	-0.128572	0.00388856	-0.216152	-0.0281266	-0.0738561	-0.0437892	0.0886709	-0.13137	0.0566558	0.0109262	0.13246	-0.0875806	0.100445	0.0547154	-0.220041	-0.0320152	-0.0777447	0.188026	0.142296	-0.0457295
ILMN_1756407	LOC642398	642398	NA	0.0785367	-0.089225	0.0653019	0.120679	0.0889156	0.15046	0.0314282	-0.167762	-0.0132349	0.0421424	0.0103788	0.0719236	-0.0471085	0.154527	0.209904	0.178141	0.239685	0.120653	0.0553773	0.0236137	0.0851585	-0.0338736	-0.0317636	0.0297813	-0.0892509	0.0615448	-0.0574873	-0.119032
ILMN_1793831	TRADD	8717	NA	0.428945	0.49135	0.222442	0.352934	0.616752	0.149163	0.940914	0.0624052	-0.206503	-0.0760109	0.187807	-0.279783	0.511969	-0.268908	-0.138416	0.125402	-0.342188	0.449564	0.130492	0.39431	-0.0732797	0.718472	0.263818	-0.203772	0.58798	-0.46759	0.324162	0.791752
ILMN_1871361		NA	NA	0.0166739	0.103147	-0.0424457	-0.0646476	-0.106984	-0.0593405	0.123177	0.0864727	-0.0591196	-0.0813215	-0.123658	-0.0760144	0.106503	-0.145592	-0.167794	-0.21013	-0.162487	0.0200302	-0.0222019	-0.0645379	-0.0168947	0.165623	-0.042336	0.00530715	0.187824	0.0476432	0.230161	0.182517
ILMN_3244678	SNORA5B	677795	NA	0.0883076	0.226956	0.0585708	0.119723	0.117944	-0.0295784	0.0849954	0.138648	-0.0297368	0.0314156	0.0296367	-0.117886	-0.00331214	-0.168385	-0.107233	-0.109011	-0.256534	-0.14196	0.0611523	0.0593734	-0.0881491	0.0264246	-0.00177892	-0.149301	-0.0347277	-0.147523	-0.0329488	0.114574
ILMN_1760992	DPY19L2P2	349152	NA	0.0725848	-0.135412	0.0243704	0.00896104	-0.0491471	0.0369201	-0.077013	-0.207997	-0.0482144	-0.0636238	-0.121732	-0.0356647	-0.149598	0.159782	0.144373	0.0862647	0.172332	0.0583987	-0.0154094	-0.0735175	0.0125497	-0.101383	-0.0581081	0.0279591	-0.0859741	0.0860672	-0.027866	-0.113933
ILMN_1695945	MEIS2	4212	NA	0.715514	-0.336503	-0.0496425	0.385759	0.912397	0.121815	0.89056	-1.05202	-0.765156	-0.329755	0.196883	-0.593699	0.175046	0.286861	0.722262	1.2489	0.458318	1.22706	0.435401	0.96204	0.171457	0.940203	0.526639	-0.263944	0.504802	-0.790583	-0.0218372	0.768745
ILMN_1667309	LOC643465	643465	NA	0.0676738	-0.0260939	0.199758	0.0236976	-0.0255295	0.02014	0.125201	-0.0937677	0.132085	-0.0439762	-0.0932033	-0.0475338	0.0575267	0.225852	0.0497915	0.000564468	0.046234	0.151294	-0.176061	-0.225288	-0.179618	-0.0745578	-0.0492271	-0.00355755	0.101503	0.0456695	0.15073	0.105061
ILMN_1734827	MKI67	4288	NA	0.722541	1.12851	0.312399	0.70645	0.779996	0.459233	0.727987	0.405972	-0.410143	-0.0160917	0.0574547	-0.263308	0.00544578	-0.816115	-0.422064	-0.348517	-0.66928	-0.400526	0.394051	0.467597	0.146835	0.415588	0.0735463	-0.247216	0.0215375	-0.320763	-0.0520089	0.268754
ILMN_3237826	FLJ37512	643792	NA	0.068398	-0.0337979	0.00563868	-0.0357064	-0.121527	-0.131905	-0.152985	-0.102196	-0.0627593	-0.104104	-0.189925	-0.200303	-0.221383	0.0394366	-0.00190853	-0.087729	-0.0981071	-0.119187	-0.0413451	-0.127166	-0.137544	-0.158623	-0.0858205	-0.0961986	-0.117278	-0.0103781	-0.0314576	-0.0210796
ILMN_1669565	CASP8	841	NA	-0.0641248	-0.0191202	-0.0305396	0.140445	0.0748579	-0.0808455	0.0358764	0.0450046	0.0335852	0.20457	0.138983	-0.0167207	0.100001	-0.0114194	0.159565	0.0939781	-0.0617253	0.0549966	0.170985	0.105398	-0.0503059	0.0664161	-0.065587	-0.22129	-0.104568	-0.155703	-0.0389815	0.116722
ILMN_1916352		NA	NA	0.0159004	-0.0228233	-0.0905119	0.00593814	-0.177454	-0.107393	-0.0665738	-0.0387237	-0.106412	-0.00996225	-0.193355	-0.123294	-0.0824742	-0.0676886	0.0287615	-0.154631	-0.0845699	-0.0437505	0.0964501	-0.0869425	-0.0168813	0.0239381	-0.183393	-0.113331	-0.0725119	0.0700612	0.110881	0.0408194
ILMN_3233804	LOC732435	732435	NA	0.0765786	-0.092346	-0.135303	-0.132167	-0.165333	0.185585	0.038192	-0.168925	-0.211882	-0.208745	-0.241911	0.109007	-0.0383867	-0.042957	-0.0398209	-0.0729866	0.277931	0.130538	0.00313619	-0.0300295	0.320888	0.173495	-0.0331657	0.317752	0.170359	0.350918	0.203524	-0.147393
ILMN_3236816	FLJ16779	100192386	NA	0.0983784	0.0822898	0.132943	0.0306856	0.0632082	-0.00258881	-0.0385705	-0.0160886	0.0345642	-0.0676928	-0.0351703	-0.100967	-0.136949	0.0506529	-0.0516042	-0.0190817	-0.0848786	-0.12086	-0.102257	-0.0697345	-0.135531	-0.171513	0.0325226	-0.0332744	-0.0692561	-0.065797	-0.101779	-0.0359816
ILMN_1706266	RNF157	114804	NA	0.0250658	0.0975269	0.14526	0.202503	0.0728344	0.190302	0.11333	0.0724612	0.120194	0.177437	0.0477686	0.165237	0.0882638	0.047733	0.104976	-0.0246926	0.0927754	0.0158027	0.0572428	-0.0724255	0.0450424	-0.0319303	-0.129668	-0.0122004	-0.0891731	0.117468	0.0404952	-0.0769727
ILMN_1799031	LOC388327	388327	NA	0.023749	0.0554219	-0.0165399	0.0568266	0.0490823	0.110208	-0.0190506	0.0316728	-0.0402889	0.0330776	0.0253333	0.0864592	-0.0427996	-0.0719618	0.00140479	-0.00633955	0.0547863	-0.0744725	0.0733665	0.0656222	0.126748	-0.0025107	-0.00774434	0.0533816	-0.0758772	0.0611259	-0.0681329	-0.129259
ILMN_2122952	CISD1	55847	NA	0.470056	-0.0690123	0.204472	0.231783	1.40867	0.245434	1.57672	-0.539068	-0.265584	-0.238273	0.938609	-0.224622	1.10666	0.273484	0.300795	1.47768	0.314446	1.64573	0.0273108	1.20419	0.0409619	1.37224	1.17688	0.013651	1.34493	-1.16323	0.16805	1.33128
ILMN_1676042	ALOX15	246	NA	-0.102454	-0.0459412	-0.02414	-0.112277	-0.238132	0.0248018	-0.0606663	0.0565131	0.0783142	-0.00982293	-0.135677	0.127256	0.041788	0.0218012	-0.066336	-0.19219	0.0707429	-0.0147251	-0.0881372	-0.213992	0.0489418	-0.0365263	-0.125854	0.137079	0.0516109	0.262933	0.177465	-0.085468
ILMN_1729318	TOR1AIP1	26092	NA	-0.0301328	-0.580686	-0.105111	-0.0750771	-1.07434	-0.432561	-0.708763	-0.550553	-0.0749782	-0.0449443	-1.0442	-0.402429	-0.67863	0.475575	0.505609	-0.493652	0.148124	-0.128077	0.0300339	-0.969226	-0.32745	-0.603652	-0.99926	-0.357484	-0.633686	0.641776	0.365574	-0.276202
ILMN_1738957	LOC645581	645581	NA	-0.130612	-0.0473139	-0.12779	-0.179099	-0.0662506	-0.20586	-0.270084	0.0832985	0.00282251	-0.0484865	0.0643618	-0.0752472	-0.139471	-0.080476	-0.131785	-0.0189367	-0.158546	-0.22277	-0.051309	0.0615393	-0.0780697	-0.142294	0.112848	-0.0267607	-0.0909847	-0.139609	-0.203833	-0.0642239
ILMN_2375599	RNH1	6050	NA	0.606874	-0.22229	-0.0295681	0.333232	0.0197486	-0.104641	0.0528938	-0.829164	-0.636442	-0.273642	-0.587125	-0.711515	-0.55398	0.192722	0.555523	0.242039	0.117649	0.275184	0.3628	0.0493167	-0.0750731	0.0824619	-0.313484	-0.437874	-0.280339	-0.12439	0.0331452	0.157535
ILMN_1800750	ZNF692	55657	NA	0.705085	-0.301837	0.403061	0.820287	0.440239	0.532225	0.491507	-1.00692	-0.302025	0.115202	-0.264847	-0.172861	-0.213578	0.704897	1.12212	0.742076	0.834062	0.793344	0.417226	0.0371782	0.129164	0.0884468	-0.380048	-0.288062	-0.32878	0.0919859	0.0512686	-0.0407173
ILMN_1900263		NA	NA	-0.0356257	-0.0315704	-0.117291	-0.116346	-0.185008	-0.215738	-0.352712	0.00405533	-0.0816651	-0.0807202	-0.149382	-0.180112	-0.317087	-0.0857205	-0.0847755	-0.153438	-0.184168	-0.321142	0.00094495	-0.0677173	-0.0984471	-0.235421	-0.0686623	-0.0993921	-0.236366	-0.0307298	-0.167704	-0.136974
ILMN_3228294	LOC729279	729279	NA	-0.520402	-0.465572	-0.0119008	-0.208568	-0.633816	-0.115849	-0.941303	0.0548305	0.508501	0.311834	-0.113414	0.404554	-0.420901	0.453671	0.257004	-0.168244	0.349723	-0.475731	-0.196667	-0.621915	-0.103948	-0.929402	-0.425248	0.0927195	-0.732735	0.517967	-0.307487	-0.825454
ILMN_2200915	RIPPLY2	134701	NA	0.0430656	-0.312699	0.170726	0.0681143	0.190707	0.198227	0.217846	-0.355765	0.127661	0.0250487	0.147641	0.155161	0.174781	0.483425	0.380813	0.503406	0.510926	0.530546	-0.102612	0.0199806	0.0275003	0.0471202	0.122593	0.130112	0.149732	0.00751973	0.0271396	0.0196199
ILMN_1784981	rab1c	389721	NA	-0.195395	-0.0664967	-0.0259075	-0.0735237	-0.12933	-0.0808444	-0.0993843	0.128898	0.169487	0.121871	0.0660653	0.11455	0.0960106	0.0405892	-0.00702701	-0.0628329	-0.0143477	-0.0328876	-0.0476162	-0.103422	-0.0549369	-0.0734767	-0.0558059	-0.00732068	-0.0258605	0.0484852	0.0299453	-0.0185399
ILMN_1813043	BHMT2	23743	NA	-0.0317899	-0.00464162	-0.0875005	-0.08472	-0.0487559	0.00501898	-0.0198796	0.0271483	-0.0557106	-0.0529301	-0.016966	0.0368089	0.0119102	-0.0828588	-0.0800784	-0.0441143	0.0096606	-0.015238	0.00278045	0.0387446	0.0925194	0.0676208	0.0359641	0.089739	0.0648404	0.0537749	0.0288762	-0.0248986
ILMN_1894821		NA	NA	0.0197332	-0.0281758	-0.0370479	0.117538	-0.0314814	0.0595769	-0.0313598	-0.047909	-0.0567811	0.0978046	-0.0512145	0.0398437	-0.051093	-0.00887205	0.145714	-0.00330552	0.0877527	-0.003184	0.154586	0.00556654	0.0966248	0.00568806	-0.149019	-0.0579609	-0.148898	0.0910582	0.000121517	-0.0909367
ILMN_1670881	CHST6	4166	NA	-0.859017	0.348153	-0.152241	-0.526448	-0.0522383	-0.100661	-0.0649876	1.20717	0.706776	0.332569	0.806779	0.758356	0.79403	-0.500394	-0.874601	-0.400391	-0.448814	-0.413141	-0.374207	0.100002	0.05158	0.087253	0.47421	0.425787	0.461461	-0.0484224	-0.0127493	0.0356731
ILMN_1693014	CEBPB	1051	NA	-0.876144	-0.122272	-0.895657	-0.989865	-1.47464	-0.618123	-0.936381	0.753872	-0.0195136	-0.113721	-0.598491	0.258021	-0.0602374	-0.773386	-0.867593	-1.35236	-0.495851	-0.81411	-0.0942074	-0.578978	0.277535	-0.0407238	-0.48477	0.371742	0.0534837	0.856512	0.538254	-0.318258
ILMN_3300198	LOC729580	729580	NA	-0.302847	-0.0384328	0.0898215	-0.0350951	-0.39224	-0.0353242	-0.400795	0.264414	0.392669	0.267752	-0.0893926	0.267523	-0.0979476	0.128254	0.00333775	-0.353807	0.00310862	-0.362362	-0.124917	-0.482061	-0.125146	-0.490616	-0.357145	-0.000229128	-0.3657	0.356916	-0.00855503	-0.365471
ILMN_1804738	MEFV	4210	NA	-0.141914	-0.0803547	0.0490275	-0.102063	0.0128386	0.0379427	-0.152779	0.061559	0.190941	0.0398506	0.154752	0.179856	-0.0108653	0.129382	-0.0217085	0.0931933	0.118297	-0.0724244	-0.151091	-0.0361889	-0.0110848	-0.201807	0.114902	0.140006	-0.0507159	0.0251041	-0.165618	-0.190722
ILMN_3223126	TYMP	1890	NA	-0.484259	-0.0255525	-0.0685865	-0.284461	-0.609124	-0.201562	-0.446414	0.458707	0.415673	0.199798	-0.124865	0.282697	0.0378454	-0.043034	-0.258909	-0.583572	-0.176009	-0.420861	-0.215875	-0.540538	-0.132975	-0.377827	-0.324663	0.0828997	-0.161952	0.407563	0.162711	-0.244852
ILMN_3249553	LOC100130508	100130508	NA	-0.0297034	-0.184888	-0.0521464	0.0644563	-0.0660646	0.111926	-0.166158	-0.155184	-0.0224431	0.0941596	-0.0363612	0.141629	-0.136455	0.132741	0.249344	0.118823	0.296813	0.0187294	0.116603	-0.0139182	0.164072	-0.114012	-0.130521	0.0474695	-0.230614	0.17799	-0.100094	-0.278084
ILMN_1800197	MRPL36	64979	NA	0.119246	0.0120341	0.290046	0.412594	0.477338	0.420562	1.00176	-0.107212	0.1708	0.293349	0.358092	0.301317	0.882515	0.278011	0.40056	0.465304	0.408528	0.989727	0.122549	0.187292	0.130517	0.711715	0.0647437	0.0079682	0.589167	-0.0567755	0.524423	0.581199
ILMN_3254978	LOC100130616	100130616	NA	-0.0339823	-0.211249	-0.0356162	-0.00387296	-0.154202	-0.0261099	-0.0792178	-0.177266	-0.00163391	0.0301093	-0.12022	0.0078724	-0.0452356	0.175633	0.207376	0.0570463	0.185139	0.132031	0.0317432	-0.118586	0.00950631	-0.0436017	-0.150329	-0.0222369	-0.0753449	0.128093	0.0749845	-0.053108
ILMN_1705210	GRASP	160622	NA	-0.389669	0.113305	-0.0646774	-0.297431	0.251359	0.227317	0.157412	0.502974	0.324992	0.0922385	0.641028	0.616986	0.547082	-0.177982	-0.410735	0.138054	0.114012	0.0441076	-0.232753	0.316036	0.291994	0.22209	0.54879	0.524748	0.454843	-0.024042	-0.0939467	-0.0699047
ILMN_1883404		NA	NA	0.0529701	-0.496159	-0.049811	-0.00100837	0.134253	0.0210388	0.224632	-0.549129	-0.102781	-0.0539784	0.0812831	-0.0319312	0.171662	0.446347	0.49515	0.630412	0.517197	0.72079	0.0488027	0.184064	0.0708499	0.274443	0.135262	0.0220472	0.22564	-0.113214	0.0903788	0.203593
ILMN_1692844	TBC1D19	55296	NA	0.373595	0.527789	0.210697	0.30802	0.734978	0.0499392	0.50555	0.154193	-0.162898	-0.0655755	0.361383	-0.323656	0.131954	-0.317092	-0.219769	0.207189	-0.477849	-0.022239	0.0973229	0.524281	-0.160758	0.294853	0.426958	-0.258081	0.19753	-0.685039	-0.229428	0.45561
ILMN_1738825	HIC1	3090	NA	-0.00405994	-0.106823	-0.238496	-0.135425	0.00331969	-0.00793416	-0.0870619	-0.102763	-0.234436	-0.131365	0.00737963	-0.00387421	-0.083002	-0.131673	-0.0286016	0.110143	0.0988888	0.0197611	0.103072	0.241816	0.230562	0.151434	0.138744	0.12749	0.0483627	-0.0112538	-0.0903816	-0.0791277
ILMN_1721986	LOC651314	651314	NA	0.159262	-0.0191567	0.0784869	-0.0114889	-0.00830074	0.0779158	0.142887	-0.178419	-0.0807751	-0.170751	-0.167563	-0.0813462	-0.016375	0.0976435	0.00766779	0.0108559	0.0970725	0.162044	-0.0899757	-0.0867876	-0.000571025	0.0644001	0.00318812	0.0894047	0.154376	0.0862166	0.151188	0.0649712
ILMN_2339748	RNF13	11342	NA	-0.576676	-0.424199	-0.0750057	-0.319251	-0.88286	-0.0443999	-0.597089	0.152478	0.501671	0.257426	-0.306184	0.532277	-0.0204125	0.349193	0.104948	-0.458661	0.379799	-0.17289	-0.244245	-0.807854	0.0306057	-0.522083	-0.563609	0.274851	-0.277838	0.83846	0.285771	-0.552689
ILMN_2164242	UBE2F	140739	NA	0.149061	-0.397367	0.0916952	0.225928	0.183383	0.150837	0.177722	-0.546428	-0.057366	0.0768663	0.0343213	0.00177606	0.0286608	0.489062	0.623294	0.580749	0.548204	0.575089	0.134232	0.0916874	0.0591421	0.0860268	-0.042545	-0.0750903	-0.0482056	-0.0325453	-0.00566057	0.0268847
ILMN_1657056	LOC649993	649993	NA	0.0483773	0.0589827	0.0274688	0.118694	0.0961293	0.152925	-0.0373644	0.0106054	-0.0209085	0.0703171	0.047752	0.104547	-0.0857417	-0.0315139	0.0597117	0.0371466	0.0939421	-0.0963471	0.0912256	0.0686605	0.125456	-0.0648332	-0.0225651	0.0342304	-0.156059	0.0567955	-0.133494	-0.190289
ILMN_1665554	BRF2	55290	NA	-0.475345	-0.429807	-0.0541815	-0.395163	-0.67378	0.0522438	-0.674671	0.0455377	0.421164	0.0801823	-0.198435	0.527589	-0.199326	0.375626	0.0346446	-0.243973	0.482051	-0.244864	-0.340981	-0.619599	0.106425	-0.620489	-0.278617	0.447407	-0.279508	0.726024	-0.000890786	-0.726915
ILMN_1709818	LOC643721	643721	NA	0.0409479	-0.182416	-0.107867	-0.251786	-0.0429393	0.0105696	-0.0423445	-0.223364	-0.148815	-0.292734	-0.0838872	-0.0303784	-0.0832924	0.0745487	-0.0693706	0.139477	0.192985	0.140071	-0.143919	0.0649279	0.118437	0.0655227	0.208847	0.262356	0.209442	0.0535089	0.000594835	-0.052914
ILMN_1878459		NA	NA	-0.072532	-0.0332752	-0.096458	-0.0515145	-0.193142	-0.225553	-0.167215	0.0392567	-0.023926	0.0210175	-0.120611	-0.153021	-0.0946834	-0.0631828	-0.0182393	-0.159867	-0.192278	-0.13394	0.0449435	-0.0966845	-0.129095	-0.0707573	-0.141628	-0.174039	-0.115701	-0.0324108	0.0259271	0.0583379
ILMN_3298560	LOC729291	729291	NA	0.134612	-0.00286502	0.144062	-0.0304334	-0.0197959	0.0351941	0.235099	-0.137477	0.00944953	-0.165045	-0.154408	-0.0994179	0.100487	0.146927	-0.0275684	-0.0169309	0.0380591	0.237964	-0.174495	-0.163857	-0.108867	0.0910374	0.0106375	0.0656275	0.265532	0.05499	0.254895	0.199905
ILMN_1682336	MASTL	84930	NA	-0.0718498	0.507472	-0.277719	-0.397769	0.0960431	-0.0669566	0.207599	0.579321	-0.205869	-0.32592	0.167893	0.00489316	0.279449	-0.78519	-0.905241	-0.411429	-0.574428	-0.299872	-0.120051	0.373762	0.210762	0.485318	0.493812	0.330813	0.605369	-0.163	0.111556	0.274556
ILMN_1730236	LOC652265	652265	NA	-0.152932	-0.00764459	-0.0273948	0.0368307	-0.00619586	-0.144565	-0.0319885	0.145288	0.125538	0.189763	0.146737	0.00836765	0.120944	-0.0197502	0.0444753	0.00144873	-0.13692	-0.0243439	0.0642255	0.0211989	-0.11717	-0.00459373	-0.0430265	-0.181395	-0.0688192	-0.138369	-0.0257927	0.112576
ILMN_1720274	C2orf53	339779	NA	0.0334408	-0.0594172	0.00907489	-0.0143338	0.0928161	0.0233828	0.0797377	-0.0928579	-0.0243659	-0.0477745	0.0593753	-0.010058	0.046297	0.068492	0.0450834	0.152233	0.0827999	0.139155	-0.0234087	0.0837412	0.0143079	0.0706628	0.10715	0.0377165	0.0940715	-0.0694333	-0.0130783	0.0563549
ILMN_3239272	SNORD71	692111	NA	0.0820651	0.207207	0.13255	0.183607	-0.090099	0.248903	0.0749451	0.125142	0.0504854	0.101542	-0.172164	0.166838	-0.00712	-0.0746569	-0.0236	-0.297306	0.041696	-0.132262	0.0510569	-0.222649	0.116353	-0.0576054	-0.273706	0.0652959	-0.108662	0.339002	0.165044	-0.173958
ILMN_1679476	GART	2618	NA	1.1796	0.805259	0.295309	0.830609	1.59954	0.202257	1.04197	-0.374339	-0.884289	-0.348989	0.419939	-0.977341	-0.137629	-0.50995	0.0253498	0.794279	-0.603002	0.23671	0.535299	1.30423	-0.0930527	0.746659	0.768929	-0.628352	0.21136	-1.39728	-0.557569	0.839712
ILMN_1723042	CLDN3	1365	NA	-0.917823	-0.03181	-0.13912	-0.854768	-0.143846	-0.12377	-0.26429	0.886013	0.778703	0.0630547	0.773977	0.794053	0.653533	-0.10731	-0.822958	-0.112036	-0.0919597	-0.23248	-0.715648	-0.00472647	0.0153499	-0.12517	0.710922	0.730998	0.590478	0.0200764	-0.120444	-0.14052
ILMN_1655485	C1orf124	83932	NA	-0.624431	-0.49271	-0.627838	-0.776918	-0.184851	0.153392	0.0194712	0.131721	-0.00340728	-0.152487	0.43958	0.777823	0.643902	-0.135129	-0.284208	0.307859	0.646101	0.512181	-0.14908	0.442988	0.78123	0.647309	0.592067	0.93031	0.796389	0.338242	0.204322	-0.13392
ILMN_1762424	LOC644024	644024	NA	0.011644	-0.115922	-0.0455413	-0.0393524	-0.102333	-0.104807	-0.0793419	-0.127566	-0.0571852	-0.0509963	-0.113977	-0.116451	-0.0909858	0.0703806	0.0765696	0.0135889	0.0111153	0.03658	0.00618892	-0.0567917	-0.0592653	-0.0338006	-0.0629806	-0.0654543	-0.0399895	-0.00247365	0.0229911	0.0254647
ILMN_1694477	NKX1-1	54729	NA	-0.0025488	-0.0171817	0.0707612	0.0954451	0.0830404	-0.00235308	0.0469141	-0.0146329	0.07331	0.0979939	0.0855892	0.000195716	0.0494629	0.0879429	0.112627	0.100222	0.0148286	0.0640958	0.024684	0.0122792	-0.0731142	-0.0238471	-0.0124047	-0.0977982	-0.048531	-0.0853935	-0.0361263	0.0492672
ILMN_3186782	LOC100128653	100128653	NA	0.0218685	-0.170428	0.00635044	-0.0323462	-0.247842	0.0346941	-0.257898	-0.192296	-0.0155181	-0.0542148	-0.26971	0.0128256	-0.279766	0.176778	0.138081	-0.0774141	0.205122	-0.08747	-0.0386967	-0.254192	0.0283437	-0.264248	-0.215495	0.0670403	-0.225551	0.282536	-0.0100559	-0.292592
ILMN_1722622	CD163	9332	NA	0.0588378	-0.00201269	0.0748446	0.13127	-0.0590894	0.0332142	0.0601351	-0.0608505	0.0160068	0.0724323	-0.117927	-0.0256236	0.00129731	0.0768573	0.133283	-0.0570767	0.0352269	0.0621478	0.0564256	-0.133934	-0.0416304	-0.0147095	-0.19036	-0.0980559	-0.071135	0.0923036	0.119224	0.0269209
ILMN_2203549	OR2A9P	441295	NA	0.105836	0.000720451	0.160426	0.115504	0.0277017	0.0531574	-0.0372147	-0.105116	0.0545897	0.00966759	-0.0781345	-0.0526789	-0.143051	0.159705	0.114783	0.0269812	0.0524369	-0.0379352	-0.0449221	-0.132724	-0.107269	-0.197641	-0.0878021	-0.0623465	-0.152719	0.0254557	-0.0649164	-0.0903721
ILMN_1747831	LYZL4	131375	NA	0.0587598	-0.0262853	-0.0477096	-0.0817689	-0.00322448	0.0462216	0.00637966	-0.0850451	-0.106469	-0.140529	-0.0619842	-0.0125382	-0.0523801	-0.0214243	-0.0554836	0.0230608	0.0725069	0.032665	-0.0340593	0.0444851	0.0939312	0.0540893	0.0785445	0.127991	0.0881486	0.049446	0.00960413	-0.0398419
ILMN_1801605	BIRC6	57448	NA	0.559502	0.289005	0.130544	0.466545	0.416155	0.162544	0.26277	-0.270497	-0.428957	-0.092956	-0.143347	-0.396958	-0.296732	-0.15846	0.177541	0.12715	-0.126461	-0.0262352	0.336001	0.28561	0.0319992	0.132225	-0.0503907	-0.304002	-0.203776	-0.253611	-0.153385	0.100226
ILMN_2068435	ZNF700	90592	NA	0.123424	-0.176073	0.277228	0.2457	-0.350562	0.40835	0.206518	-0.299497	0.153805	0.122277	-0.473985	0.284926	0.083094	0.453301	0.421773	-0.174489	0.584423	0.382591	-0.031528	-0.62779	0.131122	-0.0707107	-0.596262	0.16265	-0.0391827	0.758912	0.557079	-0.201832
ILMN_1730809	SLC29A2	3177	NA	0.339093	0.287818	0.154118	0.303343	0.825564	0.0481632	0.0479276	-0.0512757	-0.184976	-0.0357507	0.486471	-0.29093	-0.291166	-0.1337	0.015525	0.537747	-0.239654	-0.23989	0.149225	0.671447	-0.105954	-0.10619	0.522222	-0.255179	-0.255415	-0.777401	-0.777637	-0.000235591
ILMN_1744045	ECAT8	91646	NA	-0.0367646	0.0182687	0.0430263	0.00172064	0.131253	-0.0186682	-0.0272957	0.0550333	0.0797909	0.0384852	0.168018	0.0180964	0.00946887	0.0247576	-0.016548	0.112984	-0.0369368	-0.0455644	-0.0413057	0.0882268	-0.0616945	-0.070322	0.129532	-0.0203888	-0.0290164	-0.149921	-0.158549	-0.00862755
ILMN_1652963	C1orf194	127003	NA	0.0570462	0.107567	0.113034	-0.101874	0.0226172	0.215222	0.0912471	0.050521	0.0559881	-0.15892	-0.034429	0.158176	0.0342009	0.00546713	-0.209441	-0.0849499	0.107655	-0.0163201	-0.214908	-0.0904171	0.102188	-0.0217872	0.124491	0.317096	0.193121	0.192605	0.0686299	-0.123975
ILMN_1653876	SPG21	51324	NA	-0.154467	0.0175378	-0.245768	-0.220745	-0.265017	-0.327841	-0.0889748	0.172004	-0.0913015	-0.0662781	-0.110551	-0.173374	0.0654919	-0.263306	-0.238283	-0.282555	-0.345378	-0.106513	0.0250234	-0.0192494	-0.0820726	0.156793	-0.0442727	-0.107096	0.13177	-0.0628232	0.176043	0.238866
ILMN_1664320	SLC14A2	8170	NA	-0.14547	-0.0954054	-0.103497	-0.09843	-0.0885983	-0.175574	-0.312061	0.0500642	0.0419725	0.0470396	0.0568713	-0.0301045	-0.166591	-0.00809177	-0.00302461	0.00680707	-0.0801687	-0.216655	0.00506716	0.0148988	-0.0720769	-0.208563	0.00983168	-0.0771441	-0.213631	-0.0869758	-0.223462	-0.136486
ILMN_1810780	LOC642149	642149	NA	0.0312953	0.25026	0.153045	0.201216	0.115646	0.115409	0.203921	0.218965	0.12175	0.16992	0.0843504	0.0841138	0.172625	-0.0972149	-0.0490443	-0.134614	-0.134851	-0.0463395	0.0481706	-0.0373995	-0.0376361	0.0508754	-0.08557	-0.0858067	0.00270482	-0.000236649	0.0882749	0.0885115
ILMN_1670379	ANTXR1	84168	NA	0.374435	0.401519	0.261287	0.198095	0.449905	0.10284	-0.310384	0.0270841	-0.113148	-0.17634	0.0754705	-0.271595	-0.684819	-0.140232	-0.203424	0.0483864	-0.298679	-0.711903	-0.0631919	0.188618	-0.158447	-0.571672	0.25181	-0.0952551	-0.50848	-0.347065	-0.76029	-0.413225
ILMN_1743402	SIX4	51804	NA	-0.529302	1.29922	-1.22329	-1.04239	1.44658	-0.0998639	0.427013	1.82852	-0.693983	-0.513086	1.97588	0.429439	0.956316	-2.5225	-2.34161	0.147359	-1.39908	-0.872205	0.180896	2.66986	1.12342	1.6503	2.48897	0.942525	1.4694	-1.54644	-1.01956	0.526877
ILMN_1671895	ZNF613	79898	NA	-1.18245	-0.82018	-0.17122	-1.03631	-1.40033	0.227617	-0.842104	0.362275	1.01124	0.146146	-0.217876	1.41007	0.340351	0.64896	-0.216129	-0.580151	1.0478	-0.0219241	-0.865089	-1.22911	0.398837	-0.670884	-0.364021	1.26393	0.194205	1.62795	0.558227	-1.06972
ILMN_1763540	PSME4	23198	NA	-0.118884	0.409459	-0.0184356	-0.082121	0.338684	0.0268942	0.130878	0.528343	0.100448	0.0367628	0.457568	0.145778	0.249762	-0.427895	-0.49158	-0.0707749	-0.382565	-0.278582	-0.0636854	0.35712	0.0453298	0.149313	0.420805	0.109015	0.212999	-0.31179	-0.207807	0.103983
ILMN_1778374	BSG	682	NA	-0.676031	2.73e-05	-0.0512339	-0.307693	-0.315584	-0.0507651	-0.829302	0.676058	0.624797	0.368338	0.360447	0.625266	-0.153271	-0.0512612	-0.307721	-0.315612	-0.0507925	-0.82933	-0.25646	-0.26435	0.000468751	-0.778069	-0.00789092	0.256928	-0.521609	0.264819	-0.513718	-0.778537
ILMN_1720255	LOC642072	642072	NA	-0.0149719	0.0264075	0.143512	0.257197	0.0583372	0.146885	0.0252069	0.0413794	0.158483	0.272169	0.0733091	0.161857	0.0401788	0.117104	0.23079	0.0319297	0.120477	-0.00120055	0.113686	-0.0851743	0.00337305	-0.118305	-0.19886	-0.110313	-0.231991	0.0885474	-0.0331303	-0.121678
ILMN_1915816		NA	NA	0.169237	0.199648	-0.00263395	0.147757	-0.0877148	0.0702986	-0.127202	0.0304113	-0.171871	-0.0214799	-0.256951	-0.0989381	-0.296439	-0.202282	-0.0518912	-0.287363	-0.129349	-0.32685	0.150391	-0.0850809	0.0729325	-0.124568	-0.235472	-0.0774582	-0.274959	0.158013	-0.0394875	-0.197501
ILMN_1669543	LOC642950	642950	NA	-0.255706	-0.234994	-0.182357	0.0258896	-0.241387	-0.0368681	-0.121497	0.0207124	0.0733493	0.281596	0.0143188	0.218838	0.13421	0.0526369	0.260883	-0.00639366	0.198126	0.113497	0.208246	-0.0590306	0.145489	0.0608603	-0.267277	-0.0627577	-0.147386	0.204519	0.119891	-0.0846285
ILMN_1779076	HINT3	135114	NA	0.0526595	0.119391	0.0119927	0.128031	0.12818	0.0800156	0.565196	0.0667315	-0.0406669	0.0753717	0.0755202	0.0273561	0.512537	-0.107398	0.00864017	0.00878864	-0.0393754	0.445805	0.116039	0.116187	0.068023	0.553203	0.000148469	-0.0480156	0.437165	-0.0481641	0.437016	0.48518
ILMN_1776822	FKSG49	400949	NA	0.0113671	0.128296	-0.0418821	-0.0676452	-0.0379322	0.137984	0.0145868	0.116929	-0.0532492	-0.0790123	-0.0492993	0.126617	0.00321966	-0.170178	-0.195941	-0.166228	0.00968772	-0.113709	-0.0257631	0.00394996	0.179866	0.0564689	0.029713	0.205629	0.0822319	0.175916	0.0525189	-0.123397
ILMN_1709396	PDCD10	11235	NA	0.462473	0.2059	0.255345	0.25033	0.712703	0.374657	0.720605	-0.256573	-0.207128	-0.212143	0.25023	-0.087816	0.258132	0.049445	0.04443	0.506804	0.168757	0.514705	-0.00501502	0.457359	0.119312	0.46526	0.462374	0.124327	0.470275	-0.338046	0.0079013	0.345948
ILMN_2300396	COMMD5	28991	NA	-0.433361	-0.521713	0.31946	0.0827489	-0.613748	0.431051	-0.123478	-0.0883525	0.752821	0.516109	-0.180387	0.864411	0.309883	0.841173	0.604462	-0.0920348	0.952764	0.398235	-0.236711	-0.933208	0.11159	-0.442938	-0.696497	0.348302	-0.206227	1.0448	0.49027	-0.554528
ILMN_1830806		NA	NA	0.242293	0.0317121	0.269535	0.0459118	0.277079	-0.0662716	0.288751	-0.210581	0.0272422	-0.196381	0.0347865	-0.308564	0.046458	0.237823	0.0141997	0.245367	-0.0979837	0.257039	-0.223623	0.00754423	-0.335807	0.0192158	0.231167	-0.112183	0.242839	-0.343351	0.0116715	0.355022
ILMN_1814002	TEAD3	7005	NA	0.0220745	-0.0655088	0.0758886	-0.0232053	-1.26028	0.079378	-0.910851	-0.0875833	0.0538141	-0.0452799	-1.28235	0.0573035	-0.932926	0.141397	0.0423035	-1.19477	0.144887	-0.845343	-0.0990939	-1.33617	0.0034894	-0.98674	-1.23707	0.102583	-0.887646	1.33965	0.349425	-0.990229
ILMN_2092987	OR2G3	81469	NA	-0.068021	-0.148999	-0.259577	-0.163887	-0.11626	-0.161984	-0.224767	-0.080978	-0.191556	-0.0958663	-0.0482391	-0.0939632	-0.156746	-0.110578	-0.0148883	0.0327389	-0.0129852	-0.0757684	0.0956895	0.143317	0.0975926	0.0348094	0.0476273	0.00190309	-0.0608801	-0.0457242	-0.108507	-0.0627832
ILMN_3204346	LOC100131897	100131897	NA	-0.121025	0.0344185	-0.10167	-0.127198	-0.0532823	-0.0855675	0.0505271	0.155444	0.0193556	-0.00617217	0.0677431	0.035458	0.171553	-0.136088	-0.161616	-0.0877009	-0.119986	0.0161086	-0.0255278	0.0483875	0.0161023	0.152197	0.0739153	0.0416302	0.177725	-0.0322852	0.103809	0.136095
ILMN_3301688	LOC728690	728690	NA	0.0867182	-0.0299594	-0.0135598	-0.000885325	-0.0432473	0.0653345	-0.0205487	-0.116678	-0.100278	-0.0876035	-0.129965	-0.0213837	-0.107267	0.0163995	0.029074	-0.0132879	0.0952938	0.00941064	0.0126745	-0.0296875	0.0788943	-0.0069889	-0.042362	0.0662198	-0.0196634	0.108582	0.0226986	-0.0858832
ILMN_3247748	LOC100134700	100134700	NA	0.141227	0.0734206	0.159892	0.0457824	0.137475	0.0780752	0.0648927	-0.0678064	0.0186651	-0.0954447	-0.00375182	-0.0631519	-0.0763344	0.0864715	-0.0276383	0.0640546	0.00465451	-0.008528	-0.11411	-0.0224169	-0.081817	-0.0949995	0.0916929	0.0322928	0.0191103	-0.0594001	-0.0725826	-0.0131825
ILMN_1701641	LOC642017	642017	NA	0.0276061	0.0319195	-0.164777	0.0404026	-0.18593	-0.156321	-0.186564	0.00431334	-0.192383	0.0127964	-0.213536	-0.183927	-0.21417	-0.196697	0.00848311	-0.217849	-0.18824	-0.218484	0.20518	-0.0211524	0.00845633	-0.0217872	-0.226332	-0.196723	-0.226967	0.0296088	-0.00063472	-0.0302435
ILMN_1806892	LOC400236	400236	NA	-0.0613883	0.063102	-0.0863084	-0.0770721	0.00244786	-0.042651	-0.11015	0.12449	-0.0249202	-0.0156839	0.0638361	0.0187373	-0.048762	-0.14941	-0.140174	-0.0606541	-0.105753	-0.173252	0.00923629	0.0887563	0.0436575	-0.0238418	0.07952	0.0344212	-0.0330781	-0.0450988	-0.112598	-0.0674993
ILMN_3186437	LOC100128519	100128519	NA	0.322327	0.137618	0.173149	0.00185436	0.0705218	0.214174	0.161501	-0.184709	-0.149177	-0.320472	-0.251805	-0.108153	-0.160826	0.0355316	-0.135763	-0.0670957	0.076556	0.0238835	-0.171295	-0.102627	0.0410244	-0.0116481	0.0686674	0.212319	0.159647	0.143652	0.0909793	-0.0526725
ILMN_1692198	LOC641765	641765	NA	0.258816	-0.413451	-0.165859	0.33288	-0.846535	0.0739582	-0.597002	-0.672267	-0.424675	0.0740638	-1.10535	-0.184858	-0.855818	0.247592	0.746331	-0.433085	0.487409	-0.183551	0.498739	-0.680676	0.239817	-0.431143	-1.17942	-0.258922	-0.929882	0.920493	0.249533	-0.67096
ILMN_3301236	LOC728558	728558	NA	0.160361	0.170948	0.193575	0.0856339	0.240795	0.114432	0.0840917	0.0105871	0.0332139	-0.0747272	0.0804338	-0.0459292	-0.0762694	0.0226268	-0.0853143	0.0698467	-0.0565163	-0.0868565	-0.107941	0.0472199	-0.079143	-0.109483	0.155161	0.028798	-0.00154221	-0.126363	-0.156703	-0.0303402
ILMN_2391176	STAR	6770	NA	-0.148327	-0.168967	-0.0607367	-0.0848329	-0.179708	-0.183506	-0.0893234	-0.0206394	0.0875905	0.0634943	-0.0313809	-0.0351784	0.0590038	0.10823	0.0841336	-0.0107415	-0.014539	0.0796432	-0.0240962	-0.118971	-0.122769	-0.0285867	-0.0948751	-0.0986727	-0.00449045	-0.00379751	0.0903847	0.0941822
ILMN_1665884	REP15	387849	NA	-0.181775	-0.117048	-0.352067	-0.510645	-0.208593	-0.126918	-0.555779	0.0647266	-0.170292	-0.32887	-0.0268186	0.0548569	-0.374005	-0.235019	-0.393597	-0.0915452	-0.00986964	-0.438731	-0.158578	0.143474	0.225149	-0.203712	0.302051	0.383727	-0.0451346	0.0816756	-0.347186	-0.428861
ILMN_2095597	CDH16	1014	NA	0.0341503	-0.294538	0.107685	0.0486368	-0.308347	0.137978	-0.15643	-0.328688	0.0735345	0.0144864	-0.342497	0.103827	-0.19058	0.402223	0.343175	-0.0138086	0.432516	0.138108	-0.059048	-0.416031	0.0302929	-0.264114	-0.356983	0.089341	-0.205066	0.446324	0.151917	-0.294407
ILMN_1707700	LOC643391	643391	NA	0.134153	0.0703308	-0.00272726	-0.0378108	0.100436	-0.0555354	-0.0268988	-0.0638224	-0.13688	-0.171964	-0.0337168	-0.189689	-0.161052	-0.0730581	-0.108142	0.0301056	-0.125866	-0.0972296	-0.0350836	0.103164	-0.0528081	-0.0241716	0.138247	-0.0177246	0.010912	-0.155972	-0.127335	0.0286366
ILMN_1844128		NA	NA	0.0213943	-0.0809217	0.0579492	-0.0217814	0.0466331	-0.0853736	-0.151744	-0.102316	0.0365549	-0.0431757	0.0252388	-0.106768	-0.173138	0.138871	0.0591402	0.127555	-0.00445195	-0.0708218	-0.0797306	-0.0113161	-0.143323	-0.209693	0.0684145	-0.0635922	-0.129962	-0.132007	-0.198377	-0.0663699
ILMN_1771905	LOC389457	389457	NA	-0.0400826	-0.0557277	-0.0368414	-0.106086	-0.0948435	-0.0969177	0.175044	-0.0156451	0.00324123	-0.0660038	-0.0547609	-0.056835	0.215126	0.0188864	-0.0503586	-0.0391158	-0.0411899	0.230771	-0.069245	-0.0580021	-0.0600763	0.211885	0.0112429	0.00916872	0.28113	-0.00207415	0.269887	0.271961
ILMN_3235979	CLNK	116449	NA	0.0391429	0.0462969	-0.103763	-0.00143487	-0.0154539	-0.00936963	0.043729	0.00715401	-0.142906	-0.0405777	-0.0545968	-0.0485125	0.0045861	-0.15006	-0.0477317	-0.0617508	-0.0556665	-0.0025679	0.102328	0.0883091	0.0943933	0.147492	-0.014019	-0.00793476	0.0451638	0.00608426	0.0591829	0.0530986
ILMN_2068122	TMEM65	157378	NA	-0.089703	-0.0259971	-0.0194199	0.148834	-0.00141129	0.0332402	-0.0232526	0.0637059	0.0702831	0.238537	0.0882917	0.122943	0.0664504	0.0065772	0.174832	0.0245858	0.0592373	0.00274448	0.168254	0.0180086	0.0526601	-0.00383272	-0.150246	-0.115594	-0.172087	0.0346515	-0.0218413	-0.0564928
ILMN_3207548	LOC341965	341965	NA	-0.254361	-0.176372	-0.0941462	-0.139871	-0.27526	-0.18165	-0.409884	0.0779889	0.160215	0.11449	-0.0208992	0.072711	-0.155523	0.0822259	0.0365014	-0.0988881	-0.00527794	-0.233512	-0.0457244	-0.181114	-0.0875038	-0.315738	-0.13539	-0.0417794	-0.270013	0.0936102	-0.134624	-0.228234
ILMN_3310261	MIR491	574444	NA	-0.00504552	0.203249	-0.0744798	0.0796954	-0.0389093	-0.0879962	0.172905	0.208295	-0.0694343	0.0847409	-0.0338637	-0.0829507	0.177951	-0.277729	-0.123554	-0.242159	-0.291246	-0.0303443	0.154175	0.0355706	-0.0135164	0.247385	-0.118605	-0.167692	0.0932098	-0.0490869	0.211814	0.260901
ILMN_1762995	LOC642350	642350	NA	-0.158213	0.0152991	0.0589898	-0.117914	-0.123469	-0.0559447	-0.0701222	0.173512	0.217203	0.0402985	0.0347442	0.102268	0.0880906	0.0436907	-0.133213	-0.138768	-0.0712438	-0.0854213	-0.176904	-0.182458	-0.114934	-0.129112	-0.00555427	0.0619696	0.0477921	0.0675239	0.0533463	-0.0141775
ILMN_1737003	CDIPT	10423	NA	-0.0781074	0.00730658	-0.00138687	0.0451994	-0.0744065	0.0641571	-0.0250588	0.0854139	0.0767205	0.123307	0.00370084	0.142264	0.0530485	-0.00869345	0.0378928	-0.0817131	0.0568505	-0.0323654	0.0465862	-0.0730196	0.065544	-0.023672	-0.119606	0.0189578	-0.0702582	0.138564	0.0493477	-0.089216
ILMN_1788462	AMD1	262	NA	0.393298	-0.777403	-0.213861	0.36324	-0.138758	-0.0777126	0.398249	-1.1707	-0.607158	-0.0300573	-0.532056	-0.47101	0.00495178	0.563542	1.14064	0.638644	0.69969	1.17565	0.577101	0.0751022	0.136148	0.61211	-0.501999	-0.440953	0.035009	0.0610459	0.537008	0.475962
ILMN_1773809	FOXP4	116113	NA	-0.179306	-0.163347	-0.241556	-0.378154	-0.0336482	-0.117824	-0.0730572	0.0159589	-0.0622495	-0.198848	0.145658	0.0614823	0.106249	-0.0782084	-0.214807	0.129699	0.0455234	0.0902899	-0.136598	0.207907	0.123732	0.168498	0.344506	0.26033	0.305097	-0.0841755	-0.039409	0.0447665
ILMN_1721337	MRPS18B	28973	NA	0.554347	0.182934	0.0329386	0.453857	0.384955	-0.0216321	0.21737	-0.371414	-0.521409	-0.100491	-0.169393	-0.57598	-0.336978	-0.149995	0.270923	0.202021	-0.204566	0.0344359	0.420918	0.352016	-0.0545707	0.184431	-0.0689022	-0.475489	-0.236487	-0.406587	-0.167585	0.239002
ILMN_1669759	LOC651554	651554	NA	0.00559646	-0.00830952	-0.0376958	-0.0561133	0.00612362	0.0112556	0.0151101	-0.013906	-0.0432923	-0.0617098	0.000527157	0.00565909	0.00951363	-0.0293863	-0.0478038	0.0144331	0.0195651	0.0234196	-0.0184175	0.0438194	0.0489514	0.0528059	0.0622369	0.0673689	0.0712234	0.00513193	0.00898647	0.00385454
ILMN_1652745	LOC642257	642257	NA	0.0572949	0.253182	0.297478	0.345648	0.217263	0.355082	0.0735581	0.195887	0.240183	0.288353	0.159968	0.297788	0.0162632	0.044296	0.0924661	-0.0359187	0.101901	-0.179623	0.04817	-0.0802147	0.0576048	-0.223919	-0.128385	0.0094348	-0.272089	0.13782	-0.143705	-0.281524
ILMN_3245894	LOC100133425	100133425	NA	0.0910462	0.0837351	0.0829884	0.163974	0.140455	0.0293061	0.0120999	-0.00731114	-0.00805781	0.0729275	0.0494083	-0.0617401	-0.0789464	-0.000746672	0.0802387	0.0567194	-0.054429	-0.0716352	0.0809853	0.0574661	-0.0536823	-0.0708885	-0.0235192	-0.134668	-0.151874	-0.111148	-0.128355	-0.0172062
ILMN_1742046	VN1R1	57191	NA	-0.155174	-0.270449	0.0542859	-0.224222	-0.220878	-0.141	0.0186885	-0.115275	0.20946	-0.069048	-0.0657044	0.0141737	0.173862	0.324735	0.0462274	0.049571	0.129449	0.289137	-0.278508	-0.275164	-0.195286	-0.0355975	0.00334366	0.0832217	0.24291	0.079878	0.239566	0.159688
ILMN_1675435	ANKRD16	54522	NA	-0.117379	-0.268341	-0.169126	0.0118028	0.0528304	-0.000645642	0.162846	-0.150962	-0.0517469	0.129182	0.17021	0.116734	0.280225	0.0992148	0.280144	0.321171	0.267695	0.431187	0.180929	0.221956	0.16848	0.331972	0.0410275	-0.0124485	0.151043	-0.053476	0.110016	0.163492
ILMN_3253787	LOC100128274	100128274	NA	-0.395378	-0.361286	-0.329426	-0.510418	-0.443803	-0.400461	-0.732395	0.0340917	0.0659517	-0.11504	-0.0484255	-0.00508276	-0.337017	0.03186	-0.149131	-0.0825172	-0.0391744	-0.371109	-0.180991	-0.114377	-0.0710344	-0.402969	0.0666141	0.109957	-0.221978	0.0433428	-0.288592	-0.331935
ILMN_1714841	OR4D9	390199	NA	-0.0963959	-0.0235628	-0.194113	-0.2506	-0.141192	-0.129302	0.111165	0.072833	-0.0977169	-0.154204	-0.0447963	-0.0329064	0.207561	-0.17055	-0.227037	-0.117629	-0.105739	0.134728	-0.0564869	0.0529206	0.0648105	0.305278	0.109408	0.121297	0.361765	0.0118898	0.252357	0.240468
ILMN_1706536	LOC440871	440871	NA	-0.132155	-0.120202	-0.113875	-0.0491378	-0.0639854	-0.00273522	-0.122799	0.0119531	0.0182808	0.0830177	0.0681701	0.12942	0.00935684	0.00632765	0.0710646	0.056217	0.117467	-0.00259627	0.0647369	0.0498894	0.111139	-0.00892393	-0.0148476	0.0464026	-0.0736608	0.0612501	-0.0588133	-0.120063
ILMN_2314007	TCF12	6938	NA	0.823249	-0.232978	0.0702954	0.609926	0.82794	0.0479732	0.932061	-1.05623	-0.752954	-0.213324	0.00469031	-0.775276	0.108811	0.303274	0.842904	1.06092	0.280951	1.16504	0.53963	0.757644	-0.0223222	0.861765	0.218014	-0.561953	0.322135	-0.779966	0.104121	0.884087
ILMN_2318568	HCFC1R1	54985	NA	0.023413	0.0169315	0.0750159	0.0966854	0.0671661	-0.0475398	-0.192026	-0.00648157	0.0516029	0.0732724	0.0437531	-0.0709529	-0.215439	0.0580844	0.0797539	0.0502347	-0.0644713	-0.208958	0.0216695	-0.00784975	-0.122556	-0.267042	-0.0295192	-0.144225	-0.288712	-0.114706	-0.259192	-0.144486
ILMN_1706832	TEKT5	146279	NA	0.0840608	-0.143239	-0.200567	0.0966777	-0.132985	-0.0787177	-0.264036	-0.2273	-0.284627	0.0126169	-0.217045	-0.162779	-0.348097	-0.0573277	0.239917	0.0102543	0.0645213	-0.120797	0.297244	0.067582	0.121849	-0.0634696	-0.229662	-0.175395	-0.360714	0.0542669	-0.131052	-0.185318
ILMN_3236093	LOC647211	647211	NA	0.0221607	-0.0525588	-0.106086	0.0526827	-0.130458	-0.0312938	0.00319173	-0.0747195	-0.128247	0.030522	-0.152619	-0.0534545	-0.0189689	-0.0535276	0.105242	-0.077899	0.021265	0.0557506	0.158769	-0.0243714	0.0747926	0.109278	-0.183141	-0.0839765	-0.049491	0.099164	0.13365	0.0344856
ILMN_3230683	RUNDC2B	400509	NA	-0.0122478	0.0324522	0.053308	0.00591559	0.0474499	0.0819884	0.0308636	0.0446999	0.0655558	0.0181634	0.0596977	0.0942362	0.0431114	0.0208558	-0.0265366	0.0149978	0.0495362	-0.00158856	-0.0473924	-0.00585809	0.0286804	-0.0224444	0.0415343	0.0760728	0.024948	0.0345385	-0.0165863	-0.0511248
ILMN_1801610	METRNL	284207	NA	-1.24753	-0.176159	-0.312572	-0.924485	-2.56646	-0.601758	-1.84998	1.07137	0.934962	0.323049	-1.31892	0.645776	-0.602442	-0.136413	-0.748326	-2.3903	-0.425599	-1.67382	-0.611913	-2.25389	-0.289186	-1.5374	-1.64197	0.322727	-0.925491	1.9647	0.716481	-1.24822
ILMN_2364901	FSCN2	25794	NA	0.050844	0.181051	0.149222	0.0383443	0.172662	0.22331	-0.100386	0.130207	0.0983775	-0.0124998	0.121818	0.172466	-0.15123	-0.0318292	-0.142706	-0.00838876	0.0422592	-0.281437	-0.110877	0.0234404	0.0740884	-0.249607	0.134318	0.184966	-0.13873	0.050648	-0.273048	-0.323696
ILMN_1874569		NA	NA	0.116583	0.00395743	0.138581	0.069994	0.0314441	-0.039085	0.0432898	-0.112625	0.0219986	-0.0465886	-0.0851386	-0.155668	-0.0732929	0.134624	0.0660366	0.0274866	-0.0430424	0.0393323	-0.0685872	-0.107137	-0.177666	-0.0952915	-0.0385499	-0.109079	-0.0267042	-0.070529	0.0118457	0.0823747
ILMN_3255679	LOC100128193	100128193	NA	-0.310734	0.0216375	0.0405961	-0.29547	-0.0435074	0.0178744	-0.0158725	0.332371	0.35133	0.0152642	0.267226	0.328608	0.294861	0.0189587	-0.317107	-0.0651449	-0.00376309	-0.03751	-0.336066	-0.0841036	-0.0227217	-0.0564686	0.251962	0.313344	0.279597	0.0613818	0.0276349	-0.0337469
ILMN_1712912	SLC10A7	84068	NA	-0.240597	0.0163402	0.0383046	-0.159121	-0.0661368	-0.22439	0.0504834	0.256938	0.278902	0.0814761	0.174461	0.0162078	0.291081	0.0219644	-0.175461	-0.0824769	-0.24073	0.0341432	-0.197426	-0.104441	-0.262694	0.0121788	0.0929846	-0.0652683	0.209605	-0.158253	0.11662	0.274873
ILMN_1679116	LOC652448	652448	NA	0.0253237	0.185158	0.171966	0.0652174	0.219032	0.0363058	0.0486012	0.159834	0.146643	0.0398937	0.193709	0.0109821	0.0232774	-0.0131919	-0.119941	0.0338743	-0.148852	-0.136557	-0.106749	0.0470662	-0.13566	-0.123365	0.153815	-0.0289116	-0.0166163	-0.182727	-0.170431	0.0122954
ILMN_1799516	DNAJC9	23234	NA	-0.423291	-0.164694	-0.423355	-0.456037	-0.465642	-0.151699	-0.559506	0.258597	-6.41e-05	-0.0327466	-0.0423518	0.271592	-0.136215	-0.258661	-0.291344	-0.300949	0.0129951	-0.394812	-0.0326825	-0.0422878	0.271656	-0.136151	-0.00960524	0.304339	-0.103469	0.313944	-0.0938634	-0.407807
ILMN_1669044	FAM69B	138311	NA	0.0293667	0.0348469	-0.00760788	0.0174959	0.031663	-0.088368	-0.142437	0.00548022	-0.0369746	-0.0118708	0.00229635	-0.117735	-0.171804	-0.0424548	-0.017351	-0.00318387	-0.123215	-0.177284	0.0251038	0.0392709	-0.0807601	-0.13483	0.0141671	-0.105864	-0.159933	-0.120031	-0.1741	-0.0540694
ILMN_1743635	ALG14	199857	NA	0.52709	-0.605238	-0.0790815	0.316997	-0.336508	-0.196369	0.219286	-1.13233	-0.606172	-0.210093	-0.863598	-0.723459	-0.307805	0.526156	0.922235	0.26873	0.408869	0.824523	0.396079	-0.257426	-0.117288	0.298367	-0.653505	-0.513367	-0.097712	0.140138	0.555793	0.415655
ILMN_1651776	FHOD1	29109	NA	0.519192	0.91457	0.289427	0.591215	1.92548	0.284503	0.911707	0.395378	-0.229765	0.0720235	1.40629	-0.234689	0.392515	-0.625143	-0.323354	1.01091	-0.630067	-0.00286298	0.301788	1.63605	-0.00492409	0.62228	1.33427	-0.306712	0.320492	-1.64098	-1.01378	0.627204
ILMN_1663897	ALS2CR16	130029	NA	-0.0203622	0.163087	0.0705592	0.132442	0.0117004	-0.0235193	0.115838	0.183449	0.0909213	0.152805	0.0320625	-0.00315707	0.1362	-0.0925279	-0.0306447	-0.151387	-0.186606	-0.0472492	0.0618832	-0.0588588	-0.0940784	0.0452787	-0.120742	-0.155962	-0.0166044	-0.0352196	0.104138	0.139357
ILMN_1775373	CMTM5	116173	NA	0.125707	0.0690558	0.0177512	0.0555283	0.0832648	-0.0144896	0.0163904	-0.0566509	-0.107955	-0.0701785	-0.0424419	-0.140196	-0.109316	-0.0513045	-0.0135275	0.014209	-0.0835454	-0.0526654	0.037777	0.0655136	-0.0322409	-0.00136085	0.0277365	-0.0700179	-0.0391379	-0.0977544	-0.0668744	0.03088
ILMN_2305249	BRUNOL4	56853	NA	-0.204188	-0.0357112	-0.292307	-0.0184434	-0.139589	-0.175123	-0.152634	0.168476	-0.0881196	0.185744	0.064599	0.0290648	0.0515537	-0.256596	0.0172678	-0.103877	-0.139412	-0.116923	0.273864	0.152719	0.117184	0.139673	-0.121145	-0.156679	-0.13419	-0.0355342	-0.0130453	0.0224889
ILMN_3278146	LOC645231	645231	NA	0.0745928	0.0522497	0.116588	0.0263626	0.0196813	0.0297132	-0.205028	-0.0223431	0.0419951	-0.0482302	-0.0549115	-0.0448797	-0.279621	0.0643383	-0.025887	-0.0325684	-0.0225365	-0.257278	-0.0902253	-0.0969067	-0.0868748	-0.321616	-0.00668137	0.00335052	-0.231391	0.0100319	-0.22471	-0.234742
ILMN_2125395	GPR128	84873	NA	-0.126665	-0.0141524	-0.0944302	-0.0159297	-0.0988879	-0.0138637	-0.00319828	0.112513	0.0322348	0.110735	0.0277771	0.112801	0.123467	-0.0802777	-0.00177726	-0.0847354	0.000288762	0.0109542	0.0785005	-0.00445769	0.0805665	0.0912319	-0.0829582	0.00206603	0.0127314	0.0850242	0.0956896	0.0106654
ILMN_3196690	C22orf27	150291	NA	-0.409885	-0.455568	-0.0723561	-0.200939	0.193121	-0.0608605	0.0147287	-0.0456835	0.337528	0.208946	0.603006	0.349024	0.424613	0.383212	0.254629	0.648689	0.394707	0.470297	-0.128583	0.265477	0.0114955	0.0870848	0.39406	0.140078	0.215668	-0.253982	-0.178393	0.0755893
ILMN_3297965	LOC730631	730631	NA	0.0546217	-0.0830042	-0.042447	-0.0932316	-0.0715414	0.0989458	-0.0610555	-0.137626	-0.0970688	-0.147853	-0.126163	0.0443241	-0.115677	0.0405571	-0.0102274	0.0114628	0.18195	0.0219487	-0.0507846	-0.0290944	0.141393	-0.0186085	0.0216902	0.192177	0.0321761	0.170487	0.0104859	-0.160001
ILMN_1782141	GRHL3	57822	NA	-0.857512	-0.767022	-0.253447	-0.597653	-3.50065	-1.99793	-3.10248	0.0904897	0.604065	0.259859	-2.64314	-1.14041	-2.24497	0.513576	0.169369	-2.73363	-1.2309	-2.33546	-0.344206	-3.2472	-1.74448	-2.84903	-2.903	-1.40027	-2.50483	1.50273	0.39817	-1.10456
ILMN_1679045	SBDS	51119	NA	-0.174727	-0.223087	-0.0137213	-0.0137606	0.0950169	0.165898	0.296805	-0.0483595	0.161006	0.160967	0.269744	0.340625	0.471532	0.209365	0.209326	0.318104	0.388985	0.519892	-3.92e-05	0.108738	0.179619	0.310526	0.108777	0.179659	0.310566	0.0708811	0.201788	0.130907
ILMN_1699121	TMEM16B	57101	NA	0.153348	-0.0261215	-0.131281	0.0115071	-0.139781	-0.111268	-0.0657312	-0.179469	-0.284628	-0.141841	-0.293129	-0.264616	-0.219079	-0.105159	0.0376286	-0.113659	-0.0851468	-0.0396097	0.142788	-0.00850014	0.0200124	0.0655495	-0.151288	-0.122775	-0.0772383	0.0285126	0.0740497	0.0455371
ILMN_1721558	FLJ44313	400658	NA	-0.121506	0.215226	-0.156593	-0.0842812	-0.0292305	-0.110586	-0.0466023	0.336731	-0.0350872	0.0372245	0.0922751	0.0109201	0.0749034	-0.371818	-0.299507	-0.244456	-0.325811	-0.261828	0.0723117	0.127362	0.0460073	0.109991	0.0550507	-0.0263044	0.0376789	-0.0813551	-0.0173718	0.0639833
ILMN_1676679	KIF25	3834	NA	-0.214207	-0.111804	-0.184775	-0.118452	-0.0572666	-0.0999363	-0.230612	0.102403	0.0294318	0.0957551	0.15694	0.11427	-0.0164056	-0.0729713	-0.00664799	0.0545369	0.0118672	-0.118809	0.0663233	0.127508	0.0848385	-0.0458374	0.0611849	0.0185152	-0.112161	-0.0426697	-0.173346	-0.130676
ILMN_1709775	CS	1431	NA	-0.126037	-0.00734799	-0.0749871	0.0102761	-0.0379223	-0.0122012	-0.0831606	0.118689	0.0510499	0.136313	0.0881147	0.113836	0.0428763	-0.0676391	0.0176241	-0.0305743	-0.00485319	-0.0758126	0.0852632	0.0370648	0.0627859	-0.00817356	-0.0481984	-0.0224773	-0.0934367	0.0257211	-0.0452383	-0.0709594
ILMN_1723684	DARC	2532	NA	0.074218	0.0338201	0.0301364	0.0640914	0.0626569	0.034097	0.0831333	-0.0403979	-0.0440817	-0.0101266	-0.0115612	-0.040121	0.00891532	-0.00368374	0.0302713	0.0288367	0.000276927	0.0493132	0.033955	0.0325205	0.00396066	0.052997	-0.00143458	-0.0299944	0.0190419	-0.0285598	0.0204765	0.0490363
ILMN_1792305	ZNF318	24149	NA	0.275405	0.0192751	0.259034	0.386409	0.939838	0.20801	0.772775	-0.25613	-0.0163707	0.111004	0.664433	-0.0673947	0.49737	0.239759	0.367134	0.920563	0.188735	0.7535	0.127375	0.680803	-0.051024	0.513741	0.553429	-0.178399	0.386366	-0.731827	-0.167063	0.564765
ILMN_1791826	RAB25	57111	NA	0.245096	0.0293142	0.181345	0.191359	-0.321286	0.23831	0.138664	-0.215782	-0.0637514	-0.0537372	-0.566382	-0.00678656	-0.106432	0.152031	0.162045	-0.3506	0.208995	0.10935	0.0100142	-0.50263	0.0569648	-0.0426805	-0.512645	0.0469507	-0.0526947	0.559595	0.45995	-0.0996453
ILMN_1782863	FAM83B	222584	NA	0.848673	-0.552106	0.573538	0.748386	-1.48317	-0.249623	-1.09383	-1.40078	-0.275136	-0.100287	-2.33184	-1.0983	-1.94251	1.12564	1.30049	-0.931059	0.302484	-0.541726	0.174848	-2.0567	-0.82316	-1.66737	-2.23155	-0.998009	-1.84222	1.23354	0.389333	-0.84421
ILMN_2094396	LRRC8C	84230	NA	0.0856165	0.226869	-0.0605931	-0.0659307	0.382963	-0.277443	-0.293417	0.141252	-0.14621	-0.151547	0.297346	-0.36306	-0.379033	-0.287462	-0.292799	0.156094	-0.504312	-0.520285	-0.0053376	0.443556	-0.21685	-0.232824	0.448894	-0.211512	-0.227486	-0.660406	-0.67638	-0.0159735
ILMN_1689234	LOC643836	643836	NA	-0.0764723	-0.027744	0.0600621	-0.031936	-0.299651	-0.108242	-0.0849141	0.0487283	0.136534	0.0445363	-0.223178	-0.0317699	-0.00844188	0.0878061	-0.00419202	-0.271907	-0.0804982	-0.0571702	-0.0919981	-0.359713	-0.168304	-0.144976	-0.267715	-0.0763062	-0.0529782	0.191409	0.214737	0.023328
ILMN_1768721	DPPA4	55211	NA	0.0471567	-0.0652758	-0.0309032	0.0401403	0.0471794	0.104969	-0.138413	-0.112432	-0.0780599	-0.00701635	2.27e-05	0.057812	-0.185569	0.0343726	0.105416	0.112455	0.170245	-0.0731367	0.0710435	0.0780826	0.135872	-0.107509	0.00703907	0.0648284	-0.178553	0.0577893	-0.185592	-0.243381
ILMN_1808251	C9orf38	29044	NA	0.0828429	0.1909	0.198818	-0.0637112	0.200216	0.128343	0.0603144	0.108057	0.115975	-0.146554	0.117373	0.0454998	-0.0225285	0.00791771	-0.254611	0.00931527	-0.0625576	-0.130586	-0.262529	0.00139756	-0.0704753	-0.138504	0.263927	0.192054	0.124026	-0.0718729	-0.139901	-0.0680283
ILMN_1715638	GAGE4	2576	NA	0.118941	0.00403161	0.0168327	0.189807	0.155123	0.111058	0.185352	-0.11491	-0.102108	0.0708663	0.0361815	-0.00788315	0.0664111	0.0128011	0.185776	0.151091	0.107026	0.181321	0.172975	0.13829	0.0942253	0.16852	-0.0346848	-0.0787494	-0.00445517	-0.0440646	0.0302296	0.0742943
ILMN_2385220	DFFA	1676	NA	-0.310932	0.303074	0.410169	0.0997493	0.839628	0.405237	0.595877	0.614006	0.721101	0.410681	1.15056	0.716168	0.906809	0.107095	-0.203325	0.536554	0.102162	0.292803	-0.31042	0.429458	-0.00493263	0.185708	0.739878	0.305487	0.496128	-0.434391	-0.243751	0.19064
ILMN_1784641	NDUFA3	4696	NA	0.108177	0.351469	0.139105	0.173876	-0.137723	0.00589066	0.00809362	0.243292	0.0309288	0.0656993	-0.2459	-0.102286	-0.100083	-0.212363	-0.177593	-0.489192	-0.345578	-0.343375	0.0347705	-0.276829	-0.133215	-0.131012	-0.311599	-0.167985	-0.165782	0.143614	0.145817	0.00220296
ILMN_3238213	KILLIN	100144748	NA	-0.00178274	-0.00185419	0.0956334	0.000799145	0.184784	0.167429	0.262099	-7.14e-05	0.0974161	0.00258189	0.186567	0.169212	0.263882	0.0974876	0.00265334	0.186638	0.169283	0.263953	-0.0948342	0.0891508	0.0717954	0.166466	0.183985	0.16663	0.2613	-0.0173553	0.0773152	0.0946705
ILMN_2090059	ZFY	7544	NA	0.239746	-0.48275	0.311765	0.306521	-0.180395	-0.0471382	-0.0846966	-0.722496	0.0720186	0.0667751	-0.420141	-0.286885	-0.324443	0.794515	0.789271	0.302355	0.435611	0.398053	-0.00524351	-0.49216	-0.358903	-0.396462	-0.486916	-0.35366	-0.391218	0.133257	0.0956983	-0.0375584
ILMN_1655740	SNAI2	6591	NA	0.445981	-1.05219	-0.515335	-0.278273	1.41382	0.24279	1.47897	-1.49817	-0.961316	-0.724255	0.967834	-0.203192	1.03299	0.536853	0.773914	2.466	1.29498	2.53116	0.237061	1.92915	0.758125	1.99431	1.69209	0.521063	1.75724	-1.17103	0.0651558	1.23618
ILMN_1659982	GPR152	390212	NA	-0.0627156	-0.145008	0.0172937	0.135439	-0.151364	0.0531428	-0.154556	-0.0822925	0.0800094	0.198155	-0.0886479	0.115858	-0.0918401	0.162302	0.280448	-0.00635546	0.198151	-0.00954761	0.118146	-0.168657	0.0358491	-0.171849	-0.286803	-0.0822965	-0.289995	0.204506	-0.00319216	-0.207699
ILMN_2180252	FAM70A	55026	NA	0.0724374	-0.0853359	-0.0629783	0.0241314	-0.043604	-0.0103923	-0.0990029	-0.157773	-0.135416	-0.048306	-0.116041	-0.0828297	-0.17144	0.0223577	0.109467	0.0417319	0.0749437	-0.013667	0.0871097	0.0193742	0.052586	-0.0360246	-0.0677354	-0.0345237	-0.123134	0.0332117	-0.0553989	-0.0886106
ILMN_1689774	MRFAP1L1	114932	NA	-0.46778	-0.216433	-0.124438	-0.537824	-0.555321	0.368019	-0.402648	0.251347	0.343342	-0.0700443	-0.087541	0.835799	0.0651315	0.0919951	-0.321391	-0.338888	0.584452	-0.186215	-0.413386	-0.430883	0.492457	-0.27821	-0.0174967	0.905843	0.135176	0.92334	0.152673	-0.770667
ILMN_1807491	LAIR2	3904	NA	-0.000581357	0.0647176	-0.117999	-0.114996	-0.00582613	-0.0582129	0.0525409	0.065299	-0.117417	-0.114415	-0.00524477	-0.0576316	0.0531222	-0.182716	-0.179714	-0.0705438	-0.122931	-0.0121768	0.00300234	0.112173	0.0597859	0.17054	0.10917	0.0567836	0.167537	-0.0523868	0.058367	0.110754
ILMN_2316955	SERPINA11	256394	NA	0.11892	0.0850027	0.112951	0.212529	0.10139	0.157422	0.3977	-0.0339174	-0.00596864	0.0936091	-0.0175301	0.038502	0.27878	0.0279488	0.127527	0.0163873	0.0724194	0.312697	0.0995778	-0.0115615	0.0444706	0.284749	-0.111139	-0.0551072	0.185171	0.0560321	0.29631	0.240278
ILMN_1807686	C21orf77	55264	NA	0.0663104	-0.0130976	-0.0326692	-0.146221	-0.128833	0.0447903	0.0474	-0.0794079	-0.0989795	-0.212532	-0.195143	-0.0215201	-0.0189104	-0.0195716	-0.133124	-0.115735	0.0578878	0.0604976	-0.113552	-0.0961634	0.0774594	0.0800692	0.0173889	0.191012	0.193621	0.173623	0.176233	0.00260973
ILMN_1811616	EEPD1	80820	NA	-0.267541	0.0292388	-0.161873	-0.118513	-0.00434913	-0.0831035	0.0938234	0.29678	0.105667	0.149028	0.263192	0.184437	0.361364	-0.191112	-0.147752	-0.0335879	-0.112342	0.0645846	0.0433602	0.157524	0.07877	0.255697	0.114164	0.0354097	0.212337	-0.0787543	0.0981725	0.176927
ILMN_3248202	PEG3AS	100169890	NA	0.078936	0.118034	0.134079	-0.0294182	0.0574179	0.0867486	0.137427	0.0390979	0.0551431	-0.108354	-0.021518	0.0078126	0.0584912	0.0160452	-0.147452	-0.0606159	-0.0312853	0.0193934	-0.163497	-0.0766611	-0.0473305	0.00334814	0.0868361	0.116167	0.166845	0.0293306	0.0800093	0.0506786
ILMN_1658315	LOC728395	728395	NA	-0.0121039	-0.0288556	-0.144364	-0.0453073	-0.239341	-0.0683675	-0.0730744	-0.0167517	-0.132261	-0.0332034	-0.227237	-0.0562636	-0.0609705	-0.115509	-0.0164517	-0.210486	-0.0395119	-0.0442188	0.0990571	-0.0949769	0.0759969	0.07129	-0.194034	-0.0230601	-0.0277671	0.170974	0.166267	-0.00470694
ILMN_1757896	ARSH	347527	NA	0.0542709	-0.0162531	-0.0639274	-0.00251003	-0.0209298	-0.0992736	-0.0704629	-0.070524	-0.118198	-0.0567809	-0.0752006	-0.153544	-0.124734	-0.0476743	0.0137431	-0.00467664	-0.0830205	-0.0542098	0.0614174	0.0429976	-0.0353462	-0.00653551	-0.0184197	-0.0967636	-0.0679529	-0.0783438	-0.0495331	0.0288107
ILMN_1773126	FANK1	92565	NA	-0.0968675	0.0771844	0.0369533	-0.109793	0.0922503	-0.162588	-0.00938993	0.174052	0.133821	-0.0129257	0.189118	-0.0657208	0.0874775	-0.0402312	-0.186978	0.0150659	-0.239773	-0.0865744	-0.146746	0.055297	-0.199542	-0.0463432	0.202043	-0.0527951	0.100403	-0.254839	-0.10164	0.153198
ILMN_1912197		NA	NA	-0.0444299	0.0902688	-0.0278186	-0.0121879	-0.0414248	-0.0895319	-0.105935	0.134699	0.0166112	0.032242	0.00300502	-0.0451021	-0.0615051	-0.118087	-0.102457	-0.131694	-0.179801	-0.196204	0.0156308	-0.0136062	-0.0617133	-0.0781164	-0.029237	-0.0773441	-0.0937471	-0.0481071	-0.0645101	-0.016403
ILMN_1725105	EEF1E1	9521	NA	0.786534	-0.0227164	0.33905	0.464342	1.64158	0.444414	1.73866	-0.80925	-0.447484	-0.322192	0.855044	-0.34212	0.952122	0.361766	0.487058	1.66429	0.46713	1.76137	0.125292	1.30253	0.105364	1.39961	1.17724	-0.0199283	1.27431	-1.19716	0.0970774	1.29424
ILMN_2406532	F11R	50848	NA	-0.0598555	-0.0220988	0.105109	-0.112384	-0.30972	-0.20447	-0.200485	0.0377567	0.164965	-0.0525282	-0.249865	-0.144614	-0.140629	0.127208	-0.0902849	-0.287622	-0.182371	-0.178386	-0.217493	-0.41483	-0.309579	-0.305594	-0.197337	-0.0920859	-0.0881012	0.105251	0.109235	0.00398474
ILMN_1792356	DPYSL4	10570	NA	-2.11217	0.0832939	-0.208088	-1.39489	0.13127	-0.0990552	-0.124026	2.19547	1.90408	0.717278	2.24344	2.01312	1.98815	-0.291382	-1.47819	0.0479763	-0.182349	-0.20732	-1.18681	0.339359	0.109033	0.0840624	1.52616	1.29584	1.27087	-0.230325	-0.255296	-0.0249708
ILMN_1681916	KCNA6	3742	NA	-0.0218017	0.0580032	-0.137485	-0.0373969	-0.0664123	0.00525473	0.073791	0.0798049	-0.115683	-0.0155952	-0.0446106	0.0270564	0.0955927	-0.195488	-0.0954001	-0.124416	-0.0527485	0.0157878	0.100088	0.0710723	0.142739	0.211276	-0.0290154	0.0426516	0.111188	0.0716671	0.140203	0.0685363
ILMN_1798373	ITPRIPL1	150771	NA	-0.343128	-0.22196	-0.264385	-0.292669	-0.119178	-0.1411	-0.34366	0.121168	0.0787429	0.050459	0.223949	0.202027	-0.000532569	-0.042425	-0.0707089	0.102782	0.0808596	-0.1217	-0.0282839	0.145207	0.123285	-0.0792754	0.17349	0.151568	-0.0509916	-0.0219219	-0.224482	-0.20256
ILMN_1654612	ZNF589	51385	NA	-0.0547567	-0.115744	0.311499	0.00103257	-0.502727	0.00324279	-1.23572	-0.0609871	0.366256	0.0557893	-0.447971	0.0579995	-1.18096	0.427243	0.116776	-0.386983	0.118987	-1.11998	-0.310467	-0.814227	-0.308257	-1.54722	-0.50376	0.00221023	-1.23675	0.50597	-0.732994	-1.23896
ILMN_1665870	LOC650468	650468	NA	-0.018906	0.0168037	-0.0949693	0.0654586	-0.0552059	-0.107327	0.130649	0.0357098	-0.0760633	0.0843646	-0.0362999	-0.0884209	0.149555	-0.111773	0.0486549	-0.0720096	-0.124131	0.113845	0.160428	0.0397634	-0.0123576	0.225618	-0.120665	-0.172786	0.0651905	-0.0521211	0.185855	0.237976
ILMN_1717366	MDFIC	29969	NA	0.500407	0.0987053	0.208894	0.277835	0.249815	0.293117	0.356572	-0.401701	-0.291513	-0.222571	-0.250592	-0.20729	-0.143835	0.110189	0.17913	0.151109	0.194412	0.257867	0.0689415	0.0409207	0.0842232	0.147678	-0.0280208	0.0152818	0.0787367	0.0433025	0.106757	0.0634549
ILMN_2373666	DUSP13	51207	NA	0.0562517	-0.139504	0.0441899	-0.0250403	-0.0267135	-0.163154	0.049032	-0.195756	-0.0120618	-0.081292	-0.0829652	-0.219405	-0.0072197	0.183694	0.114464	0.112791	-0.0236495	0.188536	-0.0692302	-0.0709035	-0.207344	0.00484205	-0.00167324	-0.138114	0.0740723	-0.13644	0.0757455	0.212186
ILMN_1655100	LOC644680	644680	NA	-0.0347218	0.157717	-0.0144773	0.0744176	0.0128874	0.214754	0.0206835	0.192439	0.0202445	0.109139	0.0476092	0.249476	0.0554053	-0.172195	-0.0832997	-0.14483	0.057037	-0.137034	0.088895	0.0273647	0.229232	0.0351608	-0.0615302	0.140337	-0.0537341	0.201867	0.00779612	-0.194071
ILMN_1654893	SCAMP2	10066	NA	-0.0794111	-0.402585	-0.0246847	0.127304	-0.666575	-0.0525185	-0.246012	-0.323174	0.0547264	0.206715	-0.587164	0.0268926	-0.166601	0.377901	0.529889	-0.26399	0.350067	0.156573	0.151989	-0.641891	-0.0278338	-0.221328	-0.793879	-0.179822	-0.373316	0.614057	0.420563	-0.193494
ILMN_1661178	NR4A1	3164	NA	-0.137246	-0.0738009	-0.0309427	-0.0708501	-0.040261	-0.0439942	-0.129676	0.063445	0.106303	0.0663959	0.096985	0.0932518	0.00756999	0.0428582	0.00295086	0.0335399	0.0298068	-0.0558751	-0.0399074	-0.00931829	-0.0130515	-0.0987333	0.0305891	0.0268559	-0.0588259	-0.00373317	-0.089415	-0.0856818
ILMN_1800958	ALS2CR4	65062	NA	0.894164	0.839873	0.361509	0.625541	1.2076	0.234967	1.0647	-0.0542918	-0.532656	-0.268623	0.313437	-0.659197	0.170533	-0.478364	-0.214332	0.367729	-0.604906	0.224825	0.264032	0.846092	-0.126542	0.703189	0.58206	-0.390574	0.439156	-0.972634	-0.142904	0.82973
ILMN_3301677	LOC730058	730058	NA	-0.0802191	0.0046464	-0.155226	-0.0810458	-0.172449	-0.0537406	-0.0428662	0.0848655	-0.0750066	-0.00082675	-0.09223	0.0264785	0.0373529	-0.159872	-0.0856922	-0.177095	-0.058387	-0.0475126	0.0741798	-0.0172234	0.101485	0.112359	-0.0914032	0.0273053	0.0381796	0.118708	0.129583	0.0108743
ILMN_1669494	LOC644569	644569	NA	-0.121773	-0.216216	-0.168996	0.0519601	-0.265449	-0.0248148	-0.107714	-0.0944425	-0.0472223	0.173733	-0.143676	0.0969585	0.0140597	0.0472202	0.268176	-0.0492332	0.191401	0.108502	0.220956	-0.0964534	0.144181	0.061282	-0.317409	-0.0767749	-0.159674	0.240634	0.157735	-0.0828988
ILMN_1786872	C11orf31	280636	NA	0.0397327	0.129964	0.0898575	0.0478111	0.133527	-0.0465344	-0.00791695	0.0902312	0.0501248	0.00807845	0.0937943	-0.086267	-0.0476496	-0.0401064	-0.0821528	0.00356313	-0.176498	-0.137881	-0.0420464	0.0436695	-0.136392	-0.0977744	0.0857159	-0.0943455	-0.0557281	-0.180061	-0.141444	0.0386174
ILMN_3246900	LOC92249	92249	NA	0.405865	0.0338403	0.130497	0.284911	0.292046	-0.0437764	-0.238989	-0.372024	-0.275368	-0.120954	-0.113819	-0.449641	-0.644854	0.0966563	0.251071	0.258206	-0.0776167	-0.272829	0.154414	0.161549	-0.174273	-0.369486	0.00713498	-0.328687	-0.5239	-0.335822	-0.531035	-0.195213
ILMN_1683194	DCN	1634	NA	1.2306	1.50262	0.432141	0.734126	1.03097	0.287998	1.3662	0.272017	-0.798463	-0.496478	-0.19963	-0.942605	0.135598	-1.07048	-0.768495	-0.471647	-1.21462	-0.136419	0.301985	0.598833	-0.144143	0.934061	0.296848	-0.446127	0.632076	-0.742976	0.335228	1.0782
ILMN_1672975	LOC645708	645708	NA	-0.181216	-0.0376144	-0.122866	-0.227919	-0.230418	-0.125276	-0.180393	0.143601	0.0583495	-0.0467029	-0.0492027	0.0559401	0.000822703	-0.0852517	-0.190304	-0.192804	-0.0876611	-0.142778	-0.105052	-0.107552	-0.00240943	-0.0575268	-0.0024998	0.102643	0.0475256	0.105143	0.0500254	-0.0551174
ILMN_1780842	RANBP6	26953	NA	-1.29682	-0.835999	-0.449501	-0.921298	-0.279083	-0.45198	-0.0186424	0.460822	0.84732	0.375523	1.01774	0.844841	1.27818	0.386497	-0.0852996	0.556916	0.384019	0.817356	-0.471797	0.170418	-0.00247839	0.430859	0.642215	0.469319	0.902656	-0.172896	0.260441	0.433337
ILMN_1831751		NA	NA	0.200006	-0.075589	0.0674333	-0.133226	0.101128	-0.00286282	-0.111048	-0.275595	-0.132572	-0.333231	-0.098877	-0.202868	-0.311054	0.143022	-0.0576366	0.176718	0.0727262	-0.035459	-0.200659	0.0336952	-0.0702961	-0.178481	0.234354	0.130363	0.0221776	-0.103991	-0.212177	-0.108185
ILMN_1796141	PKP3	11187	NA	0.306371	0.00260783	0.0810131	0.097687	0.057017	0.153205	-0.049366	-0.303763	-0.225358	-0.208684	-0.249354	-0.153166	-0.355737	0.0784053	0.0950792	0.0544092	0.150597	-0.0519738	0.0166739	-0.0239961	0.0721916	-0.130379	-0.04067	0.0555177	-0.147053	0.0961877	-0.106383	-0.202571
ILMN_1778631	DEFB137	613210	NA	-0.281265	-0.194926	-0.120927	-0.241977	-0.192603	-0.175715	-0.341853	0.0863395	0.160338	0.0392882	0.0886627	0.10555	-0.0605879	0.0739984	-0.0470513	0.00232317	0.0192108	-0.146927	-0.12105	-0.0716753	-0.0547877	-0.220926	0.0493745	0.0662621	-0.0998761	0.0168876	-0.149251	-0.166138
ILMN_1749168	OR2AE1	81392	NA	-0.170905	-0.183041	-0.167228	-0.121807	0.0122614	-0.148514	-0.272639	-0.0121368	0.00367648	0.0490973	0.183166	0.0223909	-0.101734	0.0158133	0.0612341	0.195303	0.0345277	-0.0895972	0.0454208	0.179489	0.0187144	-0.105411	0.134069	-0.0267064	-0.150831	-0.160775	-0.2849	-0.124125
ILMN_3307266	PSMC3IP	29893	NA	-0.237627	0.0183585	-0.0870131	-0.292979	0.264376	0.150999	-0.0214157	0.255986	0.150614	-0.0553515	0.502003	0.388626	0.216211	-0.105372	-0.311337	0.246017	0.13264	-0.0397742	-0.205966	0.351389	0.238012	0.0655974	0.557354	0.443977	0.271563	-0.113377	-0.285791	-0.172414
ILMN_2132828	RAB6C	84084	NA	0.0210341	0.0400039	-0.0745072	-0.139064	0.0695807	0.0423022	-0.0695222	0.0189697	-0.0955413	-0.160098	0.0485465	0.0212681	-0.0905563	-0.114511	-0.179068	0.0295768	0.00229836	-0.109526	-0.0645568	0.144088	0.116809	0.004985	0.208645	0.181366	0.0695418	-0.0272785	-0.139103	-0.111824
ILMN_1824307		NA	NA	-0.109842	-0.0314411	-0.173622	-0.119235	-0.223407	-0.0908414	-0.165238	0.0784012	-0.0637798	-0.00939302	-0.113565	0.0190009	-0.0553952	-0.142181	-0.0877942	-0.191966	-0.0594003	-0.133796	0.0543868	-0.049785	0.0827807	0.00838458	-0.104172	0.0283939	-0.0460022	0.132566	0.0581696	-0.0743961
ILMN_1684385	COPB2	9276	NA	-0.0410848	-0.0469759	0.170286	0.190088	0.0668464	0.201751	0.491643	-0.00589115	0.211371	0.231173	0.107931	0.242836	0.532728	0.217262	0.237064	0.113822	0.248727	0.538619	0.0198021	-0.10344	0.0314652	0.321357	-0.123242	0.0116631	0.301555	0.134905	0.424797	0.289892
ILMN_1857897		NA	NA	0.210077	0.0654731	-0.0532027	0.12279	0.0882139	0.0946558	0.086599	-0.144604	-0.26328	-0.087287	-0.121863	-0.115421	-0.123478	-0.118676	0.0573168	0.0227409	0.0291827	0.0211259	0.175993	0.141417	0.147858	0.139802	-0.034576	-0.0281341	-0.0361909	0.00644185	-0.00161494	-0.00805679
ILMN_1765796	ENO2	2026	NA	-2.77621	-1.07025	-0.636204	-2.04177	-0.16098	-0.113784	-0.224869	1.70595	2.14	0.734432	2.61523	2.66242	2.55134	0.434049	-0.97152	0.909273	0.95647	0.845384	-1.40557	0.475224	0.52242	0.411335	1.88079	1.92799	1.8169	0.0471963	-0.0638894	-0.111086
ILMN_1733655	LOC643936	643936	NA	0.128921	-0.66685	0.0719756	0.0377938	-0.795176	-0.146452	-0.151951	-0.795772	-0.0569458	-0.0911276	-0.924098	-0.275374	-0.280873	0.738826	0.704644	-0.128326	0.520398	0.514899	-0.0341818	-0.867152	-0.218428	-0.223927	-0.83297	-0.184246	-0.189745	0.648724	0.643225	-0.00549918
ILMN_3247665	LOC100134560	100134560	NA	0.0338849	-0.0438799	-0.0386308	0.0168112	0.0795096	0.0448035	0.00798206	-0.0777648	-0.0725157	-0.0170737	0.0456247	0.0109186	-0.0259028	0.00524907	0.0606911	0.12339	0.0886834	0.051862	0.055442	0.11814	0.0834343	0.0466129	0.0626984	0.0279923	-0.00882914	-0.0347061	-0.0715276	-0.0368215
ILMN_1737818	C12orf43	64897	NA	-0.703277	-0.945803	0.197245	-0.537747	-1.2637	-0.00443978	-0.692636	-0.242526	0.900521	0.16553	-0.560428	0.698837	0.0106407	1.14305	0.408055	-0.317902	0.941363	0.253167	-0.734992	-1.46095	-0.201685	-0.889881	-0.725957	0.533307	-0.154889	1.25926	0.571068	-0.688196
ILMN_3304413	LOC729356	729356	NA	0.209068	0.0150076	0.191141	0.100513	0.0204531	0.0976022	0.270948	-0.194061	-0.0179275	-0.108556	-0.188615	-0.111466	0.0618796	0.176133	0.0855051	0.00544556	0.0825946	0.25594	-0.0906282	-0.170688	-0.0935387	0.0798071	-0.0800595	-0.00291045	0.170435	0.0771491	0.250495	0.173346
ILMN_1726288	TMEM106B	54664	NA	0.587154	0.318841	0.0281863	0.335551	0.443573	0.0133005	0.329487	-0.268313	-0.558967	-0.251602	-0.14358	-0.573853	-0.257667	-0.290654	0.0167109	0.124733	-0.30554	0.0106466	0.307365	0.415387	-0.0148858	0.301301	0.108022	-0.322251	-0.00606425	-0.430273	-0.114086	0.316187
ILMN_2046751	PGLYRP3	114771	NA	-0.231207	-0.132242	-0.172486	-0.174229	-0.394739	-0.308504	-0.180356	0.0989654	0.0587217	0.0569784	-0.163532	-0.0772965	0.0508515	-0.0402437	-0.041987	-0.262497	-0.176262	-0.0481139	-0.00174326	-0.222253	-0.136018	-0.00787021	-0.22051	-0.134275	-0.00612695	0.0862351	0.214383	0.128148
ILMN_2286800	DNM1L	10059	NA	0.339223	0.147015	-0.0669969	0.0702474	0.689831	-0.0447761	0.627233	-0.192207	-0.40622	-0.268975	0.350608	-0.383999	0.28801	-0.214012	-0.076768	0.542816	-0.191792	0.480218	0.137244	0.756828	0.0222208	0.69423	0.619584	-0.115024	0.556986	-0.734607	-0.0625979	0.672009
ILMN_1733583	ART5	116969	NA	-0.203306	-0.0958869	-0.120202	-0.117212	-0.0271912	-0.164705	0.0449152	0.107419	0.0831035	0.0860934	0.176114	0.0386008	0.248221	-0.0243153	-0.0213254	0.0686956	-0.0688181	0.140802	0.00298988	0.0930109	-0.0445027	0.165117	0.0900211	-0.0474926	0.162127	-0.137514	0.0721064	0.20962
ILMN_1866868		NA	NA	0.0163462	-0.0393177	-0.145504	-0.0980256	-0.198858	0.0397319	0.0762074	-0.0556639	-0.16185	-0.114372	-0.215204	0.0233857	0.0598612	-0.106186	-0.058708	-0.15954	0.0790496	0.115525	0.047478	-0.0533541	0.185236	0.221711	-0.100832	0.137758	0.174233	0.23859	0.275065	0.0364755
ILMN_1766247	ZBTB2	57621	NA	0.0997147	-0.0346796	-0.324143	-0.247507	0.189188	-0.0631647	-0.126661	-0.134394	-0.423858	-0.347222	0.0894733	-0.162879	-0.226376	-0.289464	-0.212827	0.223868	-0.028485	-0.0919814	0.0766363	0.513331	0.260979	0.197482	0.436695	0.184342	0.120846	-0.252353	-0.315849	-0.0634964
ILMN_3236883	LOC728163	728163	NA	-0.0322227	-0.11085	-0.0460455	-0.163448	-0.10215	0.0803948	-0.122709	-0.0786274	-0.0138228	-0.131225	-0.0699275	0.112617	-0.0904866	0.0648046	-0.0525977	0.00869985	0.191245	-0.0118593	-0.117402	-0.0561047	0.12644	-0.0766638	0.0612975	0.243843	0.0407384	0.182545	-0.0205591	-0.203104
ILMN_3211615	LOC728262	728262	NA	0.082611	-0.128549	-0.0177525	0.0538134	-0.00551178	-0.135858	-0.116378	-0.21116	-0.100363	-0.0287976	-0.0881228	-0.218469	-0.198989	0.110797	0.182363	0.123037	-0.00730885	0.0121716	0.0715659	0.0122407	-0.118106	-0.0986251	-0.0593252	-0.189671	-0.170191	-0.130346	-0.110866	0.0194804
ILMN_1685714	INHBB	3625	NA	-0.20381	0.00154263	-0.132907	-0.169115	-0.216929	-0.12072	-0.204087	0.205352	0.0709027	0.0346947	-0.0131197	0.08309	-0.000277697	-0.13445	-0.170658	-0.218472	-0.122262	-0.20563	-0.036208	-0.0840224	0.0121874	-0.0711804	-0.0478144	0.0483954	-0.0349724	0.0962097	0.012842	-0.0833677
ILMN_3241979	TMEM179B	374395	NA	-0.482592	-0.10683	0.00599081	-0.227929	-0.103858	-0.040782	0.0222367	0.375761	0.488582	0.254663	0.378733	0.44181	0.504828	0.112821	-0.121099	0.00297175	0.0660481	0.129067	-0.23392	-0.109849	-0.0467728	0.0162459	0.12407	0.187147	0.250166	0.0630764	0.126095	0.0630188
ILMN_2163538	TTTY11	83866	NA	0.117311	-0.0662499	-0.10837	-0.0717064	-0.0615675	0.0232066	-0.203481	-0.183561	-0.225681	-0.189017	-0.178878	-0.0941042	-0.320792	-0.0421203	-0.00545654	0.0046824	0.0894565	-0.137231	0.0366637	0.0468027	0.131577	-0.0951111	0.0101389	0.0949131	-0.131775	0.0847741	-0.141914	-0.226688
ILMN_3247154	ZNF799	90576	NA	0.077112	-0.0814952	-0.100381	-0.0495309	0.0700647	0.1189	0.0191201	-0.158607	-0.177493	-0.126643	-0.00704724	0.041788	-0.0579919	-0.0188862	0.0319644	0.15156	0.200395	0.100615	0.0508506	0.170446	0.219281	0.119502	0.119596	0.168431	0.068651	0.0488352	-0.0509446	-0.0997799
ILMN_2137625	GPAT2	150763	NA	-0.0287388	0.0164729	0.0409848	0.0607488	0.0540414	0.0150908	-0.0322003	0.0452117	0.0697236	0.0894875	0.0827802	0.0438296	-0.00346153	0.0245119	0.0442758	0.0375685	-0.00138213	-0.0486733	0.019764	0.0130566	-0.025894	-0.0731851	-0.00670737	-0.045658	-0.0929491	-0.0389506	-0.0862417	-0.0472911
ILMN_1786278	FAM149A	25854	NA	0.0286925	-0.146417	-0.124029	-0.086452	0.0191689	0.00554433	0.0479998	-0.175109	-0.152722	-0.115144	-0.0095236	-0.0231482	0.0193073	0.0223871	0.0599647	0.165586	0.151961	0.194416	0.0375775	0.143198	0.129574	0.172029	0.105621	0.0919963	0.134452	-0.0136246	0.0288309	0.0424555
ILMN_1770260	NFKBIZ	64332	NA	-0.370229	0.00603136	-0.10948	-0.265679	-0.353706	-0.177074	-0.194182	0.37626	0.260749	0.10455	0.0165228	0.193154	0.176047	-0.115512	-0.27171	-0.359737	-0.183106	-0.200213	-0.156198	-0.244226	-0.0675943	-0.0847013	-0.0880273	0.0886041	0.0714971	0.176631	0.159524	-0.017107
ILMN_1766000	PM20D2	135293	NA	0.344415	0.00626566	0.457252	0.379738	0.477202	0.234457	0.237216	-0.338149	0.112838	0.0353231	0.132787	-0.109958	-0.107199	0.450987	0.373472	0.470936	0.228191	0.23095	-0.0775144	0.0199496	-0.222795	-0.220036	0.097464	-0.145281	-0.142522	-0.242745	-0.239986	0.00275884
ILMN_1906828	LOC728241	728241	NA	-0.0251553	-0.149582	0.0921263	-0.1062	-0.0841889	-0.0657924	-0.109394	-0.124427	0.117282	-0.0810444	-0.0590337	-0.0406371	-0.0842382	0.241709	0.0433826	0.0653933	0.0837898	0.0401887	-0.198326	-0.176315	-0.157919	-0.20152	0.0220107	0.0404073	-0.00319387	0.0183966	-0.0252046	-0.0436012
ILMN_1696810	GPR182	11318	NA	0.133978	0.289238	0.37403	0.23896	0.297911	0.143121	-0.115015	0.15526	0.240051	0.104982	0.163932	0.00914214	-0.248993	0.0847915	-0.0502778	0.0086728	-0.146117	-0.404253	-0.135069	-0.0761187	-0.230909	-0.489045	0.0589506	-0.0958396	-0.353975	-0.15479	-0.412926	-0.258136
ILMN_1685369	SLU7	10569	NA	-0.846093	0.117513	-0.443285	-1.0049	-0.62343	0.144801	-0.220378	0.963606	0.402809	-0.158805	0.222663	0.990895	0.625716	-0.560798	-1.12241	-0.740943	0.0272885	-0.33789	-0.561614	-0.180146	0.588086	0.222907	0.381468	1.1497	0.784521	0.768232	0.403053	-0.365179
ILMN_3221375	LOC728597	728597	NA	0.0526609	-0.0256855	0.0187	-0.00822183	-0.0607035	-0.0783793	-0.0484264	-0.0783464	-0.0339609	-0.0608828	-0.113364	-0.13104	-0.101087	0.0443855	0.0174636	-0.0350181	-0.0526939	-0.0227409	-0.0269218	-0.0794035	-0.0970793	-0.0671264	-0.0524817	-0.0701575	-0.0402046	-0.0176758	0.0122771	0.0299529
ILMN_1743857	LOC402145	402145	NA	-0.106185	-0.127746	0.0256152	0.0742736	-0.0379744	0.018575	-0.0295369	-0.0215609	0.1318	0.180459	0.0682107	0.12476	0.0766481	0.153361	0.20202	0.0897716	0.146321	0.0982091	0.0486584	-0.0635896	-0.00704019	-0.0551521	-0.112248	-0.0556986	-0.103811	0.0565494	0.00843747	-0.0481119
ILMN_3191861	LOC100130262	100130262	NA	0.0535204	0.0573785	-0.0567558	0.0269812	0.0437172	0.13753	-0.0221179	0.00385819	-0.110276	-0.0265392	-0.00980316	0.08401	-0.0756383	-0.114134	-0.0303973	-0.0136613	0.0801518	-0.0794965	0.083737	0.100473	0.194286	0.0346378	0.016736	0.110549	-0.0490992	0.0938131	-0.0658351	-0.159648
ILMN_1749210	BUD13	84811	NA	0.503739	-0.0177566	0.280454	0.345874	-0.00989643	0.231594	0.173938	-0.521496	-0.223285	-0.157865	-0.513636	-0.272146	-0.329802	0.298211	0.363631	0.00786014	0.24935	0.191694	0.0654199	-0.290351	-0.0488606	-0.106517	-0.355771	-0.114281	-0.171937	0.24149	0.183834	-0.057656
ILMN_1765729	MAML2	84441	NA	-0.0367051	0.061969	-0.140254	0.0139744	-0.0651505	-0.0435533	0.161549	0.0986742	-0.103549	0.0506796	-0.0284454	-0.0068482	0.198254	-0.202223	-0.0479946	-0.12712	-0.105522	0.0995799	0.154228	0.0751033	0.0967004	0.301803	-0.0791249	-0.0575278	0.147574	0.0215972	0.226699	0.205102
ILMN_1797164	MYH15	22989	NA	-0.0143852	-0.282428	0.062101	-0.0450787	0.132677	0.0289818	0.0193336	-0.268042	0.0764862	-0.0306935	0.147062	0.0433671	0.0337188	0.344529	0.237349	0.415105	0.31141	0.301761	-0.10718	0.0705758	-0.0331192	-0.0427674	0.177756	0.0740605	0.0644123	-0.103695	-0.113343	-0.00964824
ILMN_1811478	MFI2	4241	NA	-0.0841939	-0.250291	-0.135977	-0.0819083	-0.0516689	-0.0154718	-0.126426	-0.166097	-0.0517827	0.00228561	0.032525	0.0687221	-0.0422321	0.114315	0.168383	0.198622	0.234819	0.123865	0.0540683	0.0843077	0.120505	0.00955061	0.0302394	0.0664365	-0.0445177	0.0361972	-0.074757	-0.110954
ILMN_1791678	TAT	6898	NA	0.0289241	0.059615	0.11573	0.079894	0.085639	-0.0427599	0.00469875	0.0306909	0.0868061	0.0509699	0.0567149	-0.071684	-0.0242254	0.0561152	0.020279	0.026024	-0.102375	-0.0549162	-0.0358362	-0.0300912	-0.15849	-0.111031	0.00574498	-0.122654	-0.0751953	-0.128399	-0.0809402	0.0474586
ILMN_1815093	OR6M1	390261	NA	-0.127992	-0.119623	-0.0567898	-0.159859	-0.0572297	-0.240223	-0.106246	0.00836872	0.0712023	-0.0318665	0.0707625	-0.112231	0.0217461	0.0628336	-0.0402352	0.0623938	-0.120599	0.0133773	-0.103069	-0.000439849	-0.183433	-0.0494563	0.102629	-0.0803642	0.0536125	-0.182993	-0.0490164	0.133977
ILMN_1716367	SULT1A1	6817	NA	0.0714756	0.236023	-0.00389504	0.0796281	0.121802	0.0933679	0.209241	0.164547	-0.0753707	0.00815247	0.0503261	0.0218923	0.137765	-0.239918	-0.156395	-0.114221	-0.142655	-0.0267822	0.0835231	0.125697	0.097263	0.213136	0.0421736	0.0137399	0.129612	-0.0284338	0.0874389	0.115873
ILMN_1749738	NECAB3	63941	NA	-0.0245814	-0.0793627	-0.0130076	-0.124328	-0.051381	-0.215647	0.184558	-0.0547814	0.0115737	-0.0997461	-0.0267997	-0.191066	0.209139	0.0663551	-0.0449648	0.0279817	-0.136284	0.26392	-0.11132	-0.0383734	-0.202639	0.197565	0.0729465	-0.0913194	0.308885	-0.164266	0.235939	0.400205
ILMN_1778291	LOC642359	642359	NA	0.0836239	0.112079	0.0591692	0.0940319	0.11086	0.100241	0.172562	0.0284556	-0.0244547	0.010408	0.0272359	0.0166175	0.0889378	-0.0529102	-0.0180476	-0.00121965	-0.0118381	0.0604822	0.0348627	0.0516906	0.0410721	0.113392	0.0168279	0.00620948	0.0785298	-0.0106184	0.0617019	0.0723203
ILMN_1813585	FEZF1	389549	NA	-0.369468	-0.11765	-0.422109	-0.276699	-0.303415	-0.299986	-0.195956	0.251819	-0.0526406	0.0927694	0.066054	0.0694824	0.173512	-0.304459	-0.159049	-0.185765	-0.182336	-0.0783064	0.14541	0.118695	0.122123	0.226153	-0.0267154	-0.023287	0.0807428	0.00342839	0.107458	0.10403
ILMN_3226505	MSL3	10943	NA	0.130038	-0.558238	-0.0122086	0.0689334	-0.271183	0.172913	-0.356441	-0.688276	-0.142247	-0.061105	-0.401222	0.0428747	-0.486479	0.546029	0.627171	0.287054	0.731151	0.201797	0.081142	-0.258975	0.185122	-0.344233	-0.340117	0.10398	-0.425374	0.444096	-0.0852577	-0.529354
ILMN_1672034	PIM3	415116	NA	-0.311629	0.0580963	-0.15907	-0.247982	-0.32975	-0.118262	-0.0918632	0.369725	0.152558	0.0636468	-0.0181212	0.193366	0.219765	-0.217167	-0.306078	-0.387846	-0.176359	-0.149959	-0.0889114	-0.170679	0.0408081	0.0672072	-0.081768	0.129719	0.156119	0.211488	0.237887	0.0263991
ILMN_1704987	LOC388494	388494	NA	-0.431424	-0.192692	-0.190247	-0.230415	-0.370888	-0.307339	-0.430561	0.238732	0.241177	0.201009	0.0605364	0.124085	0.000863437	0.0024458	-0.037723	-0.178195	-0.114647	-0.237868	-0.0401688	-0.180641	-0.117093	-0.240314	-0.140472	-0.0769239	-0.200145	0.0635483	-0.059673	-0.123221
ILMN_1838863		NA	NA	-0.921665	0.607359	-0.182453	-0.776739	-0.72884	0.0100906	-0.216281	1.52902	0.739212	0.144926	0.192825	0.931756	0.705384	-0.789812	-1.3841	-1.3362	-0.597268	-0.82364	-0.594286	-0.546388	0.192543	-0.0338285	0.0478986	0.78683	0.560458	0.738931	0.512559	-0.226372
ILMN_1807177	KIAA1797	54914	NA	0.476573	0.797181	0.0614703	0.38007	0.692888	-0.0410038	0.348492	0.320608	-0.415103	-0.0965034	0.216315	-0.517577	-0.128081	-0.735711	-0.417111	-0.104293	-0.838185	-0.448689	0.3186	0.631418	-0.102474	0.287022	0.312818	-0.421074	-0.0315774	-0.733892	-0.344396	0.389496
ILMN_2089365	TTTY18	252950	NA	0.0318876	0.0433774	-0.0428469	-0.0551984	-0.0412995	-0.0397841	-0.071149	0.0114898	-0.0747345	-0.0870859	-0.0731871	-0.0716717	-0.103037	-0.0862243	-0.0985758	-0.0846769	-0.0831615	-0.114526	-0.0123515	0.00154741	0.00306276	-0.0283021	0.0138989	0.0154142	-0.0159506	0.00151535	-0.0298495	-0.0313648
ILMN_3306742	SIGMAR1	10280	NA	0.248801	0.331447	0.159702	0.272376	1.02296	0.0054482	0.425684	0.0826466	-0.0890987	0.0235755	0.774154	-0.243353	0.176884	-0.171745	-0.0590711	0.691508	-0.325999	0.0942369	0.112674	0.863253	-0.154254	0.265982	0.750579	-0.266928	0.153308	-1.01751	-0.597271	0.420236
ILMN_3246599	LOC100132015	100132015	NA	0.103157	-0.117016	-0.0578533	-0.0759891	0.0299	-0.06327	-0.174597	-0.220174	-0.161011	-0.179146	-0.0732573	-0.166427	-0.277755	0.059163	0.0410273	0.146916	0.0537464	-0.0575809	-0.0181357	0.0877534	-0.00541663	-0.116744	0.105889	0.0127191	-0.0986082	-0.09317	-0.204497	-0.111327
ILMN_3258951	LOC100128328	100128328	NA	-0.0543046	0.0513602	-0.0266731	-0.0694699	-0.0863317	-0.114457	0.0907265	0.105665	0.0276315	-0.0151652	-0.0320271	-0.0601524	0.145031	-0.0780334	-0.12083	-0.137692	-0.165817	0.0393662	-0.0427968	-0.0596586	-0.087784	0.1174	-0.0168618	-0.0449872	0.160196	-0.0281254	0.177058	0.205184
ILMN_1654212	DOK7	285489	NA	0.120811	0.0683301	0.0282977	0.174456	0.0787317	-0.076016	-0.0027227	-0.0524809	-0.0925133	0.0536453	-0.0420793	-0.196827	-0.123534	-0.0400325	0.106126	0.0104015	-0.144346	-0.0710528	0.146159	0.050434	-0.104314	-0.0310204	-0.0957246	-0.250472	-0.177179	-0.154748	-0.0814544	0.0732933
ILMN_3232966	LOC729537	729537	NA	-0.018403	-0.0622987	-0.205373	-0.163572	-0.117439	-0.164997	-0.00584812	-0.0438957	-0.18697	-0.145169	-0.0990356	-0.146594	0.0125549	-0.143074	-0.101273	-0.0551399	-0.102698	0.0564506	0.041801	0.0879342	0.0403762	0.199525	0.0461332	-0.00142481	0.157724	-0.047558	0.111591	0.159149
ILMN_1756146	WDR45	11152	NA	-0.284215	0.366779	-0.115572	-0.23992	-0.484114	-0.17908	-0.57513	0.650994	0.168643	0.0442943	-0.1999	0.105134	-0.290916	-0.482351	-0.606699	-0.850893	-0.545859	-0.941909	-0.124348	-0.368542	-0.0635083	-0.459558	-0.244194	0.0608402	-0.33521	0.305034	-0.0910159	-0.39605
ILMN_1812380	CHKA	1119	NA	0.0737876	-0.00117167	0.0515156	-0.104361	-0.169633	-0.0610367	-0.0541057	-0.0749592	-0.022272	-0.178149	-0.243421	-0.134824	-0.127893	0.0526872	-0.103189	-0.168461	-0.059865	-0.0529341	-0.155876	-0.221148	-0.112552	-0.105621	-0.065272	0.0433242	0.0502552	0.108596	0.115527	0.00693097
ILMN_3235718	LOC91316	91316	NA	0.0186002	-0.362649	-0.0102622	-0.18301	-0.0180958	-0.0257023	-0.204443	-0.381249	-0.0288624	-0.20161	-0.036696	-0.0443025	-0.223043	0.352387	0.179639	0.344553	0.336947	0.158206	-0.172748	-0.00783365	-0.0154401	-0.194181	0.164914	0.157307	-0.0214332	-0.00760649	-0.186347	-0.178741
ILMN_1685387	PIGR	5284	NA	-0.14497	-0.133475	0.0447219	-0.0441443	-0.063109	-0.0644484	-0.214613	0.0114956	0.189692	0.100826	0.0818614	0.080522	-0.069643	0.178197	0.0893305	0.0703657	0.0690263	-0.0811386	-0.0888662	-0.107831	-0.10917	-0.259335	-0.0189647	-0.0203041	-0.170469	-0.00133937	-0.151504	-0.150165
ILMN_2127328	PURA	5813	NA	-0.292168	-0.756426	-0.106478	-0.52786	-0.385476	0.00501765	-0.146792	-0.464258	0.18569	-0.235691	-0.0933077	0.297186	0.145376	0.649948	0.228567	0.37095	0.761444	0.609634	-0.421381	-0.278998	0.111496	-0.0403143	0.142384	0.532877	0.381067	0.390494	0.238683	-0.15181
ILMN_1762139	CRB1	23418	NA	-0.161696	-0.0808991	0.116389	-0.0644704	0.00885059	-0.0960471	0.0786543	0.0807974	0.278086	0.097226	0.170547	0.0656493	0.240351	0.197288	0.0164287	0.0897497	-0.015148	0.159553	-0.18086	-0.107539	-0.212436	-0.0377348	0.073321	-0.0315767	0.143125	-0.104898	0.0698037	0.174701
ILMN_1699190	SORCS1	114815	NA	-0.0996591	-0.136118	-0.0265956	0.0308532	-0.128057	-0.157244	-0.108674	-0.0364586	0.0730636	0.130512	-0.0283982	-0.0575846	-0.00901486	0.109522	0.166971	0.00806044	-0.021126	0.0274438	0.0574487	-0.101462	-0.130648	-0.0820785	-0.158911	-0.188097	-0.139527	-0.0291864	0.0193833	0.0485697
ILMN_2372040	MTP18	51537	NA	0.365054	-0.0108569	-0.0551871	0.434672	0.720882	-0.0374329	0.475313	-0.375911	-0.420241	0.069618	0.355828	-0.402487	0.11026	-0.0443302	0.445529	0.731739	-0.026576	0.48617	0.489859	0.776069	0.0177542	0.5305	0.28621	-0.472105	0.0406416	-0.758315	-0.245569	0.512746
ILMN_1755786	KRT76	51350	NA	0.0124498	-0.0524904	-0.0624423	0.0468438	-0.0561913	-0.00158661	-0.0421655	-0.0649402	-0.0748921	0.034394	-0.0686412	-0.0140364	-0.0546153	-0.00995188	0.0993342	-0.00370092	0.0509038	0.0103249	0.109286	0.00625095	0.0608557	0.0202768	-0.103035	-0.0484304	-0.0890092	0.0546047	0.0140259	-0.0405788
ILMN_1850115		NA	NA	-0.109535	-0.180866	-0.255977	-0.22957	-0.290315	-0.258536	-0.108681	-0.0713308	-0.146443	-0.120035	-0.180781	-0.149002	0.00085393	-0.0751118	-0.0487042	-0.10945	-0.077671	0.0721847	0.0264076	-0.0343381	-0.00255914	0.147297	-0.0607457	-0.0289668	0.120889	0.031779	0.181635	0.149856
ILMN_3228108	LOC728693	728693	NA	0.167013	-0.050143	0.00706755	0.0145434	-0.0157667	-0.00786839	0.000190042	-0.217156	-0.159946	-0.15247	-0.18278	-0.174882	-0.166823	0.0572106	0.0646865	0.0343763	0.0422746	0.0503331	0.00747589	-0.0228342	-0.0149359	-0.0068775	-0.0303101	-0.0224118	-0.0143534	0.00789829	0.0159567	0.00805843
ILMN_1807413	LOC728772	728772	NA	0.0830822	0.00113736	0.152074	0.236971	-0.0116995	-0.00148207	-0.0152989	-0.0819449	0.0689915	0.153889	-0.0947817	-0.0845643	-0.0983811	0.150936	0.235834	-0.0128369	-0.00261943	-0.0164363	0.0848974	-0.163773	-0.153556	-0.167373	-0.248671	-0.238453	-0.25227	0.0102174	-0.0035994	-0.0138168
ILMN_1746769	PLA2G3	50487	NA	-0.738204	-0.522973	-0.0420742	-0.33485	-0.323357	0.119278	0.0397995	0.215232	0.69613	0.403354	0.414848	0.857482	0.778004	0.480899	0.188123	0.199616	0.642251	0.562772	-0.292776	-0.281283	0.161352	0.0818737	0.0114934	0.454128	0.37465	0.442635	0.363156	-0.0794785
ILMN_1793670	LOC649813	649813	NA	-0.0179595	-0.0890191	-0.183773	0.0704822	-0.278756	-0.0873347	-0.119712	-0.0710596	-0.165813	0.0884417	-0.260797	-0.0693752	-0.101752	-0.0947539	0.159501	-0.189737	0.00168431	-0.0306929	0.254255	-0.0949831	0.0964382	0.064061	-0.349238	-0.157817	-0.190194	0.191421	0.159044	-0.0323772
ILMN_1694011	WNT2	7472	NA	0.134398	-0.079307	-0.0337608	0.0765147	0.0413341	-0.104591	-0.0800225	-0.213705	-0.168158	-0.0578829	-0.0930636	-0.238989	-0.21442	0.0455461	0.155822	0.120641	-0.0252843	-0.000715526	0.110276	0.0750949	-0.0708305	-0.0462617	-0.0351807	-0.181106	-0.156537	-0.145925	-0.121357	0.0245688
ILMN_1851667		NA	NA	0.1112	0.00430786	0.0529695	0.231673	0.0326265	0.124147	-0.0415551	-0.106892	-0.05823	0.120473	-0.078573	0.0129473	-0.152755	0.0486617	0.227365	0.0283187	0.119839	-0.045863	0.178703	-0.020343	0.0711774	-0.0945247	-0.199046	-0.107526	-0.273228	0.0915204	-0.0741817	-0.165702
ILMN_3201485	LOC644988	644988	NA	-0.886374	0.07522	0.0639291	-0.413213	-0.214543	-0.053707	-0.429782	0.961594	0.950303	0.473161	0.671831	0.832667	0.456593	-0.0112909	-0.488433	-0.289763	-0.128927	-0.505001	-0.477142	-0.278472	-0.117636	-0.493711	0.19867	0.359506	-0.0165684	0.160836	-0.215239	-0.376075
ILMN_1770576	FAM177B	400823	NA	-0.0580508	-0.0532449	-0.163296	-0.0471612	-0.158274	-0.101088	0.00610344	0.00480589	-0.105245	0.0108895	-0.100223	-0.0430371	0.0641542	-0.110051	0.00608364	-0.105029	-0.047843	0.0593483	0.116134	0.00502147	0.0622077	0.169399	-0.111113	-0.0539266	0.0532647	0.0571862	0.164378	0.107191
ILMN_3224982	LOC729312	729312	NA	-0.110989	-0.16841	-0.0669511	-0.217238	-0.0316047	-0.0456556	-0.055967	-0.0574211	0.0440374	-0.106249	0.0793838	0.0653329	0.0550215	0.101458	-0.0488283	0.136805	0.122754	0.112443	-0.150287	0.0353465	0.0212955	0.0109841	0.185633	0.171582	0.161271	-0.014051	-0.0243624	-0.0103114
ILMN_1718742	LOC646226	646226	NA	0.0979047	-0.0473476	0.058272	0.0724243	-0.00309386	-0.0878025	-0.256034	-0.145252	-0.0396328	-0.0254804	-0.100999	-0.185707	-0.353938	0.10562	0.119772	0.0442538	-0.0404549	-0.208686	0.0141524	-0.0613658	-0.146074	-0.314306	-0.0755182	-0.160227	-0.328458	-0.0847086	-0.25294	-0.168231
ILMN_2179063	DDHD2	23259	NA	0.150876	-0.0192679	0.0771396	-0.00246497	0.30255	0.147264	0.0350295	-0.170144	-0.0737362	-0.153341	0.151674	-0.00361224	-0.115846	0.0964075	0.0168029	0.321817	0.166531	0.0542974	-0.0796046	0.22541	0.070124	-0.0421101	0.305015	0.149729	0.0374945	-0.155286	-0.26752	-0.112234
ILMN_1762255	GSTM1	2944	NA	0.517826	0.732207	0.079801	0.225823	0.14178	-0.0416215	0.466713	0.214381	-0.438025	-0.292003	-0.376047	-0.559448	-0.0511131	-0.652406	-0.506384	-0.590427	-0.773829	-0.265494	0.146022	0.0619788	-0.121422	0.386912	-0.0840432	-0.267445	0.24089	-0.183401	0.324933	0.508335
ILMN_1708664	LOC644126	644126	NA	0.204543	0.111708	0.331044	0.237105	0.178328	0.403135	0.0881999	-0.0928356	0.126501	0.0325619	-0.0262153	0.198592	-0.116343	0.219337	0.125397	0.0666203	0.291427	-0.0235077	-0.0939393	-0.152716	0.0720908	-0.242844	-0.0587771	0.16603	-0.148905	0.224807	-0.090128	-0.314935
ILMN_1691692	PDE9A	5152	NA	-0.16482	-0.0675754	-0.195388	-0.0932979	-0.0557618	-0.0560856	-0.228486	0.0972449	-0.0305674	0.0715225	0.109059	0.108735	-0.0636659	-0.127812	-0.0257224	0.0118136	0.0114898	-0.160911	0.10209	0.139626	0.139302	-0.0330985	0.0375361	0.0372123	-0.135188	-0.000323809	-0.172724	-0.172401
ILMN_1797046	MTHFSD	64779	NA	0.431012	0.294818	0.464873	0.593575	0.418408	0.421108	0.451863	-0.136194	0.0338611	0.162563	-0.0126042	-0.00990415	0.0208513	0.170055	0.298757	0.12359	0.12629	0.157045	0.128702	-0.0464652	-0.0437652	-0.0130097	-0.175167	-0.172467	-0.141712	0.00270002	0.0334555	0.0307555
ILMN_1660554	VWA1	64856	NA	-1.03475	0.0752151	-0.103813	-0.523487	-1.37357	-0.196083	-0.939293	1.10996	0.930936	0.511262	-0.338819	0.838665	0.0954558	-0.179028	-0.598702	-1.44878	-0.271298	-1.01451	-0.419674	-1.26975	-0.0922704	-0.83548	-0.850081	0.327404	-0.415806	1.17748	0.434275	-0.74321
ILMN_1672656	LOC645733	645733	NA	0.568641	0.370574	0.0377861	0.29317	0.534834	-0.0516364	0.440366	-0.198066	-0.530854	-0.27547	-0.0338064	-0.620277	-0.128274	-0.332788	-0.0774038	0.16426	-0.422211	0.0697922	0.255384	0.497048	-0.0894225	0.40258	0.241664	-0.344807	0.147196	-0.586471	-0.0944678	0.492003
ILMN_2246083	C7orf28B	221960	NA	0.492789	-0.0375842	0.368556	0.332886	-0.115156	0.275462	-0.141009	-0.530373	-0.124233	-0.159903	-0.607945	-0.217326	-0.633798	0.40614	0.37047	-0.0775723	0.313047	-0.103425	-0.03567	-0.483712	-0.0930934	-0.509565	-0.448042	-0.0574234	-0.473895	0.390619	-0.0258527	-0.416472
ILMN_1781182	RAB43	339122	NA	-0.0733181	0.178145	0.136572	-0.14955	0.0163688	-0.0509026	0.174604	0.251463	0.20989	-0.0762317	0.0896868	0.0224155	0.247922	-0.041573	-0.327695	-0.161776	-0.229048	-0.00354172	-0.286122	-0.120203	-0.187475	0.0380313	0.165919	0.0986472	0.324153	-0.0672714	0.158235	0.225506
ILMN_3245179	LOC100134071	100134071	NA	0.0543593	0.00522203	0.0428267	-0.139927	-0.0769788	0.0029769	0.0221416	-0.0491373	-0.0115326	-0.194286	-0.131338	-0.0513824	-0.0322177	0.0376047	-0.145149	-0.0822008	-0.00224513	0.0169196	-0.182754	-0.119805	-0.0398498	-0.0206851	0.0629483	0.142904	0.162069	0.0799557	0.0991204	0.0191647
ILMN_1659077	CD40LG	959	NA	-0.206067	-0.233669	-0.218736	-0.145798	-0.223496	-0.422435	-0.270097	-0.0276018	-0.0126691	0.0602691	-0.017429	-0.216368	-0.0640303	0.0149327	0.087871	0.0101728	-0.188766	-0.0364285	0.0729383	-0.00475986	-0.203699	-0.0513612	-0.0776981	-0.276637	-0.124299	-0.198939	-0.0466013	0.152338
ILMN_1838504		NA	NA	0.0679622	0.110087	0.106249	0.103323	-0.0664523	0.203126	0.0411656	0.0421247	0.0382866	0.0353607	-0.134414	0.135163	-0.0267966	-0.0038381	-0.00676402	-0.176539	0.0930386	-0.0689214	-0.00292592	-0.172701	0.0968767	-0.0650833	-0.169775	0.0998026	-0.0621574	0.269578	0.107618	-0.16196
ILMN_2190126	TTC23L	153657	NA	-0.0548537	-0.0405861	-0.0423594	0.0775965	0.0420504	-0.00502686	-0.125438	0.0142675	0.0124942	0.13245	0.0969041	0.0498268	-0.0705846	-0.0017733	0.118183	0.0826366	0.0355593	-0.0848522	0.119956	0.0844099	0.0373326	-0.0830789	-0.0355461	-0.0826233	-0.203035	-0.0470773	-0.167489	-0.120411
ILMN_1758497	TTYH1	57348	NA	-0.193602	-0.0551273	0.0570792	-0.201215	-0.0375051	0.295537	-0.089036	0.138475	0.250681	-0.00761262	0.156097	0.489139	0.104566	0.112207	-0.146087	0.0176223	0.350664	-0.0339086	-0.258294	-0.0945843	0.238458	-0.146115	0.163709	0.496751	0.112179	0.333042	-0.0515309	-0.384573
ILMN_2331348	TCOF1	6949	NA	0.225461	0.176846	0.05102	0.23965	0.303646	0.0125271	0.0492291	-0.0486149	-0.174441	0.0141891	0.0781852	-0.212934	-0.176232	-0.125826	0.062804	0.1268	-0.164319	-0.127617	0.18863	0.252626	-0.0384928	-0.00179092	0.063996	-0.227123	-0.190421	-0.291119	-0.254417	0.0367019
ILMN_1736655	LCE1B	353132	NA	-0.23248	-0.418088	-0.0547562	0.0405627	-0.920221	0.166839	-0.0384685	-0.185608	0.177724	0.273042	-0.687741	0.399319	0.194011	0.363331	0.45865	-0.502133	0.584927	0.379619	0.0953189	-0.865465	0.221595	0.0162877	-0.960783	0.126276	-0.0790312	1.08706	0.881752	-0.205308
ILMN_2379063	NDRG4	65009	NA	-0.322673	-1.14578	-0.0302252	-0.0204822	-0.199187	0.194358	0.132097	-0.823106	0.292448	0.302191	0.123487	0.517031	0.45477	1.11555	1.1253	0.946593	1.34014	1.27788	0.00974304	-0.168961	0.224583	0.162322	-0.178705	0.21484	0.152579	0.393545	0.331284	-0.0622609
ILMN_1655935	ADCY7	113	NA	0.381583	-0.0421048	0.118669	0.160376	0.202535	-0.016052	0.123707	-0.423688	-0.262915	-0.221208	-0.179048	-0.397635	-0.257876	0.160774	0.202481	0.24464	0.0260528	0.165812	0.0417071	0.0838663	-0.134721	0.00503861	0.0421592	-0.176428	-0.0366685	-0.218587	-0.0788277	0.139759
ILMN_1704424	PLA2R1	22925	NA	0.122681	-0.11277	-0.0772968	0.105981	-0.0338035	-0.0287313	-0.111955	-0.235452	-0.199978	-0.0167007	-0.156485	-0.151413	-0.234637	0.0354736	0.218751	0.078967	0.0840392	0.000815354	0.183278	0.0434934	0.0485655	-0.0346583	-0.139784	-0.134712	-0.217936	0.00507217	-0.0781517	-0.0832238
ILMN_1756091	C14orf184	650662	NA	-0.191865	0.0234162	-0.126375	-0.481916	-0.221449	0.00739657	-0.266304	0.215282	0.0654902	-0.29005	-0.0295842	0.199262	-0.0744383	-0.149791	-0.505332	-0.244866	-0.0160196	-0.28972	-0.355541	-0.0950743	0.133772	-0.139928	0.260466	0.489312	0.215612	0.228846	-0.0448541	-0.2737
ILMN_1811370	HSD11B1	3290	NA	-0.0794681	-0.143135	-0.197479	-0.122964	-0.15796	-0.591487	-0.458923	-0.0636666	-0.118011	-0.0434956	-0.0784919	-0.512019	-0.379455	-0.0543448	0.020171	-0.0148253	-0.448352	-0.315789	0.0745157	0.0395195	-0.394007	-0.261444	-0.0349963	-0.468523	-0.33596	-0.433527	-0.300963	0.132564
ILMN_1677633	NFATC3	4775	NA	-0.0169871	-0.0456789	0.0435613	0.0145511	0.0118479	0.0295875	-0.0178389	-0.0286918	0.0605485	0.0315382	0.0288351	0.0465746	-0.000851805	0.0892402	0.06023	0.0575268	0.0752664	0.02784	-0.0290102	-0.0317134	-0.0139739	-0.0614003	-0.00270317	0.0150364	-0.03239	0.0177395	-0.0296869	-0.0474264
ILMN_3302196	LOC732043	732043	NA	-0.108605	0.138377	-0.0718799	-0.240265	0.0878858	-0.0805104	-0.115489	0.246983	0.0367254	-0.13166	0.196491	0.0280949	-0.00688356	-0.210257	-0.378642	-0.0504914	-0.218888	-0.253866	-0.168385	0.159766	-0.00863043	-0.0436089	0.328151	0.159755	0.124776	-0.168396	-0.203375	-0.0349785
ILMN_1733560	SPG21	51324	NA	0.264861	-0.0918084	-0.0819884	-0.00432772	0.166139	-0.235598	0.348908	-0.356669	-0.346849	-0.269189	-0.098722	-0.500459	0.0840474	0.00981997	0.0874807	0.257947	-0.143789	0.440717	0.0776607	0.248127	-0.153609	0.430897	0.170467	-0.23127	0.353236	-0.401737	0.182769	0.584506
ILMN_1662418	LOC643261	643261	NA	-0.0709913	0.0670373	-0.145848	-0.162179	-0.0839375	-0.15518	-0.167486	0.138029	-0.0748563	-0.091188	-0.0129461	-0.0841883	-0.0964945	-0.212885	-0.229217	-0.150975	-0.222217	-0.234523	-0.0163318	0.0619102	-0.009332	-0.0216382	0.0782419	0.00699975	-0.00530646	-0.0712422	-0.0835484	-0.0123062
ILMN_1736101	GLIS1	148979	NA	0.128708	0.0747095	0.0683421	0.039156	-0.00820676	0.151475	-0.0284843	-0.0539984	-0.0603658	-0.0895518	-0.136915	0.0227667	-0.157192	-0.0063674	-0.0355534	-0.0829162	0.0767651	-0.103194	-0.029186	-0.0765488	0.0831325	-0.0968263	-0.0473628	0.112319	-0.0676403	0.159681	-0.0202775	-0.179959
ILMN_1764436	LOC650227	650227	NA	0.172444	0.153839	-0.0908376	-0.126556	0.192015	0.227374	0.0915895	-0.0186055	-0.263282	-0.299001	0.0195711	0.0549294	-0.0808547	-0.244676	-0.280395	0.0381766	0.0735349	-0.0622492	-0.0357187	0.282853	0.318211	0.182427	0.318572	0.35393	0.218146	0.0353582	-0.100426	-0.135784
ILMN_1654641	LOC642521	642521	NA	-0.0216742	-0.203055	-0.00978626	-0.0938282	-0.0875024	-0.037632	-0.0967217	-0.181381	0.0118879	-0.072154	-0.0658282	-0.0159578	-0.0750475	0.193269	0.109227	0.115553	0.165423	0.106333	-0.084042	-0.0777162	-0.0278458	-0.0869355	0.00632579	0.0561962	-0.0028935	0.0498704	-0.00921929	-0.0590897
ILMN_1670807	FAM84B	157638	NA	-0.175638	-1.35254	-0.805095	-0.879045	-1.28065	-0.520197	-1.19671	-1.1769	-0.629456	-0.703407	-1.10501	-0.344559	-1.02107	0.547443	0.473492	0.0718878	0.83234	0.155827	-0.0739508	-0.475555	0.284897	-0.391616	-0.401604	0.358848	-0.317665	0.760452	0.0839391	-0.676513
ILMN_1667314	T1560	387335	NA	-0.124844	0.0519719	-0.0191543	-0.00922883	-0.1301	-0.0174893	0.04075	0.176816	0.105689	0.115615	-0.00525674	0.107354	0.165594	-0.0711261	-0.0612007	-0.182072	-0.0694611	-0.0112219	0.00992544	-0.110946	0.001665	0.0599042	-0.120872	-0.00826045	0.0499788	0.112611	0.17085	0.0582393
ILMN_1721560	LOC643807	643807	NA	0.0311489	-0.138292	-0.0812356	-0.170786	-0.198267	-0.0862921	-0.0874451	-0.169441	-0.112384	-0.201934	-0.229416	-0.117441	-0.118594	0.0570566	-0.0324934	-0.0599746	0.0520001	0.0508471	-0.08955	-0.117031	-0.00505648	-0.00620952	-0.0274813	0.0844935	0.0833404	0.111975	0.110822	-0.00115303
ILMN_1759698	LOC642372	642372	NA	0.0290103	0.00521209	-0.0490556	0.0631834	-0.0177104	-0.167928	-0.0143584	-0.0237982	-0.0780659	0.0341731	-0.0467207	-0.196938	-0.0433687	-0.0542677	0.0579713	-0.0229225	-0.17314	-0.0195705	0.112239	0.0313452	-0.118873	0.0346972	-0.0808938	-0.231112	-0.0775418	-0.150218	0.00335199	0.15357
ILMN_1792415	C3orf39	84892	NA	-0.530378	-0.20169	0.0976802	0.194279	-0.949586	-0.137428	-0.371455	0.328688	0.628058	0.724657	-0.419208	0.39295	0.158923	0.299371	0.395969	-0.747896	0.0642626	-0.169764	0.0965989	-1.04727	-0.235108	-0.469135	-1.14387	-0.331707	-0.565734	0.812158	0.578131	-0.234027
ILMN_3248693	LOC100134058	100134058	NA	0.0140931	-0.0233892	-0.228183	-0.102122	-0.0805012	-0.259916	-0.168577	-0.0374823	-0.242276	-0.116215	-0.0945943	-0.274009	-0.18267	-0.204794	-0.0787327	-0.057112	-0.236527	-0.145188	0.126061	0.147682	-0.0317333	0.059606	0.0216207	-0.157794	-0.0664551	-0.179415	-0.0880758	0.0913393
ILMN_1672405	TMED7	51014	NA	-0.0538966	0.0846669	0.121831	-0.0418695	0.412457	0.117077	0.773414	0.138564	0.175728	0.012027	0.466354	0.170974	0.827311	0.0371642	-0.126536	0.32779	0.0324103	0.688747	-0.163701	0.290626	-0.00475386	0.651583	0.454327	0.158947	0.815284	-0.29538	0.360957	0.656337
ILMN_1785549	SLC30A2	7780	NA	-0.106576	-0.146203	-0.107105	-0.169531	-0.226794	-0.134368	-0.14692	-0.0396263	-0.000528574	-0.0629552	-0.120218	-0.0277919	-0.0403438	0.0390977	-0.0233289	-0.0805919	0.0118343	-0.000717574	-0.0624266	-0.11969	-0.0272634	-0.0398153	-0.057263	0.0351632	0.0226113	0.0924263	0.0798744	-0.0125519
ILMN_1696031	C15orf21	283651	NA	-0.00326103	0.081983	-0.143669	-0.0377122	-0.208748	-0.194067	0.0418143	0.085244	-0.140408	-0.0344512	-0.205487	-0.190806	0.0450753	-0.225652	-0.119695	-0.290731	-0.27605	-0.0401687	0.105957	-0.0650793	-0.050398	0.185483	-0.171036	-0.156355	0.0795265	0.0146814	0.250562	0.235881
ILMN_2356311	C21orf51	54065	NA	1.0824	0.301089	0.201185	0.522143	0.976354	0.0491765	0.602792	-0.78131	-0.881215	-0.560256	-0.106046	-1.03322	-0.479607	-0.0999049	0.221054	0.675264	-0.251913	0.301703	0.320959	0.775169	-0.152008	0.401607	0.45421	-0.472967	0.0806486	-0.927177	-0.373561	0.553616
ILMN_1692973	BICD1	636	NA	0.130519	0.177551	-0.123769	0.027372	-0.0604459	-0.0918499	-0.197811	0.0470318	-0.254287	-0.103147	-0.190965	-0.222369	-0.32833	-0.301319	-0.150179	-0.237996	-0.2694	-0.375362	0.151141	0.0633228	0.0319189	-0.0740423	-0.0878179	-0.119222	-0.225183	-0.0314039	-0.137365	-0.105961
ILMN_2088234	GTF2IRD2P	401375	NA	-0.238507	-0.07399	-0.0807957	-0.274095	-0.314656	-0.244011	-0.0623396	0.164517	0.157711	-0.035588	-0.0761494	-0.00550429	0.176167	-0.0068057	-0.200105	-0.240666	-0.170021	0.0116504	-0.193299	-0.233861	-0.163216	0.0184561	-0.0405614	0.0300837	0.211755	0.0706451	0.252317	0.181672
ILMN_1672446	RPL11	6135	NA	-0.0120847	0.0371597	0.0217581	0.0246377	0.0183509	0.0576654	-0.138645	0.0492443	0.0338428	0.0367224	0.0304356	0.0697501	-0.12656	-0.0154016	-0.0125219	-0.0188088	0.0205057	-0.175804	0.00287962	-0.00340721	0.0359073	-0.160403	-0.00628683	0.0330277	-0.163282	0.0393145	-0.156996	-0.19631
ILMN_1689965	KIAA1432	57589	NA	0.0639859	-0.0630903	0.154126	0.0510975	-0.0400818	0.00660163	0.0980474	-0.127076	0.0901405	-0.0128884	-0.104068	-0.0573842	0.0340615	0.217217	0.114188	0.0230085	0.0696919	0.161138	-0.103029	-0.194208	-0.147525	-0.056079	-0.0911792	-0.0444958	0.0469499	0.0466834	0.138129	0.0914458
ILMN_1685825	ZNF136	7695	NA	-0.0953267	-0.246041	0.00594423	-0.142535	-0.0998438	-0.0102702	-0.15968	-0.150714	0.101271	-0.0472083	-0.00451709	0.0850565	-0.0643534	0.251985	0.103506	0.146197	0.235771	0.0863608	-0.148479	-0.105788	-0.0162144	-0.165624	0.0426912	0.132265	-0.0171452	0.0895736	-0.0598363	-0.14941
ILMN_3209563	LOC100131811	100131811	NA	0.138637	0.0155305	0.0160624	0.0338136	-0.189159	-0.0408065	0.0385593	-0.123107	-0.122575	-0.104824	-0.327796	-0.179444	-0.100078	0.000531834	0.0182831	-0.204689	-0.056337	0.0230288	0.0177512	-0.205221	-0.0568688	0.0224969	-0.222972	-0.0746201	0.0047457	0.148352	0.227718	0.0793658
ILMN_2151277	LPGAT1	9926	NA	0.170502	-0.0659142	0.0632817	0.126425	0.0663047	0.0491856	0.0370125	-0.236416	-0.10722	-0.0440766	-0.104197	-0.121316	-0.13349	0.129196	0.19234	0.132219	0.1151	0.102927	0.0631437	0.00302293	-0.0140961	-0.0262693	-0.0601208	-0.0772398	-0.089413	-0.017119	-0.0292922	-0.0121732
ILMN_1711359	NRN1L	123904	NA	-0.0932009	0.129368	0.0996984	-0.0313379	-0.00334497	0.137786	-0.128316	0.222569	0.192899	0.061863	0.0898559	0.230987	-0.0351151	-0.0296694	-0.160706	-0.132713	0.0084187	-0.257684	-0.131036	-0.103043	0.0380881	-0.228014	0.0279929	0.169124	-0.0969781	0.141131	-0.124971	-0.266102
ILMN_1775304	DNAJB1	3337	NA	-2.19918	-1.27718	-1.58204	-2.07984	-1.91791	-1.35174	-1.66337	0.921996	0.617135	0.119335	0.281267	0.847432	0.535807	-0.304861	-0.80266	-0.640729	-0.0745634	-0.386189	-0.497799	-0.335868	0.230297	-0.0813284	0.161931	0.728097	0.416471	0.566165	0.25454	-0.311626
ILMN_1789398	RP13-360B22.2	84187	NA	0.0240461	0.129666	0.0386933	0.072879	0.152747	0.153452	0.115084	0.10562	0.0146472	0.048833	0.128701	0.129406	0.0910378	-0.0909731	-0.0567873	0.0230807	0.0237862	-0.0145825	0.0341858	0.114054	0.114759	0.0763906	0.079868	0.0805735	0.0422048	0.000705428	-0.0376632	-0.0383686
ILMN_2321282	POTEA	340441	NA	-0.0610957	-0.0370974	-0.166638	0.00924047	-0.203842	-0.235208	-0.0481451	0.0239983	-0.105542	0.0703361	-0.142746	-0.174112	0.0129505	-0.129541	0.0463379	-0.166745	-0.19811	-0.0110477	0.175878	-0.0372041	-0.0685699	0.118493	-0.213083	-0.244448	-0.0573856	-0.0313658	0.155697	0.187063
ILMN_1662658	PUS1	80324	NA	0.52735	-0.253883	0.192495	0.316987	0.841778	0.209674	0.227287	-0.781234	-0.334855	-0.210363	0.314427	-0.317676	-0.300063	0.446378	0.570871	1.09566	0.463558	0.481171	0.124493	0.649283	0.0171796	0.0347924	0.52479	-0.107313	-0.0897002	-0.632103	-0.614491	0.0176128
ILMN_1788538	NCALD	83988	NA	0.435075	0.542264	0.10196	0.355114	0.116783	0.10836	0.216658	0.107189	-0.333115	-0.0799612	-0.318293	-0.326715	-0.218417	-0.440304	-0.18715	-0.425481	-0.433904	-0.325606	0.253154	0.0148224	0.00639975	0.114698	-0.238331	-0.246754	-0.138456	-0.00842267	0.0998754	0.108298
ILMN_2409290	CCPG1	9236	NA	0.0177973	-0.166968	0.0163781	-0.204272	-0.0488682	-0.0870079	-0.072621	-0.184766	-0.0014192	-0.22207	-0.0666656	-0.104805	-0.0904183	0.183347	-0.0373039	0.1181	0.0799605	0.0943475	-0.22065	-0.0652464	-0.103386	-0.0889991	0.155404	0.117264	0.131651	-0.0381397	-0.0237527	0.0143869
ILMN_2268068	MAPKAP1	79109	NA	0.499771	0.891631	0.0932044	0.289064	0.454617	-0.0248239	0.143669	0.39186	-0.406567	-0.210708	-0.0451547	-0.524595	-0.356102	-0.798427	-0.602568	-0.437015	-0.916455	-0.747962	0.195859	0.361412	-0.118028	0.0504649	0.165553	-0.313888	-0.145394	-0.479441	-0.310947	0.168493
ILMN_1903670		NA	NA	-0.0516042	-0.0322848	-0.138885	-0.162409	-0.00972709	0.0560671	0.0626533	0.0193193	-0.0872809	-0.110805	0.0418771	0.107671	0.114258	-0.1066	-0.130124	0.0225577	0.0883519	0.0949382	-0.023524	0.129158	0.194952	0.201538	0.152682	0.218476	0.225062	0.0657942	0.0723804	0.00658627
ILMN_2156115	IFT80	57560	NA	0.0429248	0.233411	-0.0703236	0.125324	0.0341635	-0.047411	0.0641158	0.190486	-0.113248	0.082399	-0.00876134	-0.0903358	0.0211909	-0.303735	-0.108087	-0.199248	-0.280822	-0.169295	0.195647	0.104487	0.0229126	0.134439	-0.0911603	-0.172735	-0.0612081	-0.0815745	0.0299523	0.111527
ILMN_1717466	ABCC3	8714	NA	0.0925644	0.0319212	0.00262536	0.0963175	0.0024141	0.0588312	0.181511	-0.0606431	-0.089939	0.00375313	-0.0901503	-0.0337331	0.0889471	-0.0292959	0.0643962	-0.0295071	0.02691	0.14959	0.0936921	-0.000211266	0.0562059	0.178886	-0.0939034	-0.0374862	0.0851939	0.0564171	0.179097	0.12268
ILMN_2359742	CTSB	1508	NA	-0.480971	-0.0717219	0.0903299	0.0828777	-0.111706	-0.0746623	-0.363453	0.409249	0.571301	0.563848	0.369265	0.406308	0.117518	0.162052	0.1546	-0.0399842	-0.00294042	-0.291731	-0.00745218	-0.202036	-0.164992	-0.453783	-0.194584	-0.15754	-0.446331	0.0370438	-0.251747	-0.288791
ILMN_1688753	PTDSS1	9791	NA	-0.0587585	-0.593163	-0.0166055	0.0601154	0.778716	0.033219	0.257922	-0.534405	0.042153	0.118874	0.837474	0.0919775	0.316681	0.576558	0.653279	1.37188	0.626382	0.851085	0.0767209	0.795321	0.0498245	0.274528	0.7186	-0.0268964	0.197807	-0.745497	-0.520794	0.224703
ILMN_1753013	RBL1	5933	NA	0.0303055	0.0350269	0.0731173	0.183581	0.202592	-0.026886	0.117297	0.00472147	0.0428118	0.153275	0.172286	-0.0571915	0.0869912	0.0380904	0.148554	0.167565	-0.061913	0.0822697	0.110463	0.129474	-0.100003	0.0441793	0.0190111	-0.210467	-0.0662839	-0.229478	-0.085295	0.144183
ILMN_1735499	DCBLD2	131566	NA	0.00370187	0.128352	0.0733533	-0.026225	0.392878	-0.0803133	-0.0915115	0.12465	0.0696515	-0.0299269	0.389176	-0.0840151	-0.0952134	-0.0549989	-0.154577	0.264526	-0.208665	-0.219864	-0.0995784	0.319525	-0.153667	-0.164865	0.419103	-0.0540882	-0.0652865	-0.473191	-0.48439	-0.0111982
ILMN_2400759	CPVL	54504	NA	0.759879	1.43042	0.0600845	0.29605	0.434444	-0.0464358	0.209256	0.670542	-0.699794	-0.463829	-0.325435	-0.806314	-0.550623	-1.37034	-1.13437	-0.995976	-1.47686	-1.22116	0.235965	0.374359	-0.10652	0.149171	0.138394	-0.342486	-0.0867943	-0.48088	-0.225188	0.255691
ILMN_2305112	CTH	1491	NA	-0.315335	0.527311	0.164907	-0.0524813	0.651867	0.0578781	0.399097	0.842646	0.480243	0.262854	0.967202	0.373214	0.714432	-0.362404	-0.579792	0.124556	-0.469433	-0.128214	-0.217388	0.48696	-0.107029	0.23419	0.704348	0.110359	0.451578	-0.593989	-0.25277	0.341219
ILMN_1824297		NA	NA	0.0497722	-0.117524	-0.0792719	-0.0808545	0.0445748	0.0948058	-0.107407	-0.167297	-0.129044	-0.130627	-0.00519737	0.0450336	-0.157179	0.0382525	0.0366699	0.162099	0.21233	0.0101178	-0.00158259	0.123847	0.174078	-0.0281347	0.125429	0.17566	-0.0265522	0.0502309	-0.151981	-0.202212
ILMN_1782633	BOLA2	552900	NA	-0.493173	-0.343155	-0.00233157	-0.280255	-0.0932446	-0.0166542	0.168973	0.150018	0.490841	0.212919	0.399928	0.476519	0.662146	0.340824	0.0629008	0.249911	0.326501	0.512128	-0.277923	-0.090913	-0.0143226	0.171304	0.18701	0.2636	0.449227	0.0765905	0.262217	0.185627
ILMN_1700461	AARSD1	80755	NA	0.102885	0.368319	-0.0787495	0.0175597	0.492203	-0.133595	-0.309594	0.265434	-0.181634	-0.0853252	0.389318	-0.236479	-0.412479	-0.447068	-0.350759	0.123884	-0.501913	-0.677913	0.0963092	0.570953	-0.054845	-0.230844	0.474643	-0.151154	-0.327154	-0.625797	-0.801797	-0.175999
ILMN_1768165	LOC650755	650755	NA	0.103067	0.0573301	-0.0407801	0.150637	0.037646	0.289735	0.135895	-0.0457364	-0.143847	0.0475701	-0.0654206	0.186668	0.0328285	-0.0981102	0.0933065	-0.0196841	0.232405	0.0785649	0.191417	0.0784261	0.330515	0.176675	-0.112991	0.139098	-0.0147417	0.252089	0.098249	-0.15384
ILMN_3245255	LOC100133629	100133629	NA	0.140765	0.0843923	0.0961684	0.104836	0.068182	-0.0557953	-0.132337	-0.0563731	-0.0445969	-0.0359293	-0.0725834	-0.196561	-0.273102	0.0117762	0.0204438	-0.0162103	-0.140188	-0.216729	0.00866766	-0.0279865	-0.151964	-0.228505	-0.0366541	-0.160631	-0.237173	-0.123977	-0.200519	-0.0765413
ILMN_1678781	SNX26	115703	NA	-0.249037	0.329236	-0.549412	-0.325753	0.0173361	-0.0562706	-0.0659134	0.578273	-0.300375	-0.0767156	0.266373	0.192766	0.183124	-0.878648	-0.654989	-0.3119	-0.385507	-0.395149	0.22366	0.566748	0.493142	0.483499	0.343089	0.269482	0.259839	-0.0736067	-0.0832495	-0.00964278
ILMN_1792570	LOC653483	653483	NA	0.102584	-0.177111	0.0743478	0.155742	0.117985	-0.081535	0.0253733	-0.279695	-0.0282361	0.0531585	0.0154011	-0.184119	-0.0772106	0.251459	0.332853	0.295096	0.095576	0.202484	0.0813946	0.0436373	-0.155883	-0.0489744	-0.0377573	-0.237277	-0.130369	-0.19952	-0.0926117	0.106908
ILMN_2076567	UBE2V2	7336	NA	0.107874	0.0992426	-0.0479812	-0.197214	0.00739967	-0.142766	0.0701046	-0.00863167	-0.155855	-0.305089	-0.100475	-0.25064	-0.0377697	-0.147224	-0.296457	-0.0918429	-0.242009	-0.029138	-0.149233	0.0553809	-0.094785	0.118086	0.204614	0.0544482	0.267319	-0.150166	0.0627049	0.212871
ILMN_1670166	LOC644058	644058	NA	-0.135605	0.00434511	-0.0186658	0.00295836	-0.0769536	-0.0128326	-0.11339	0.13995	0.116939	0.138563	0.058651	0.122772	0.0222148	-0.0230109	-0.00138675	-0.0812987	-0.0171777	-0.117735	0.0216241	-0.0582879	0.00583314	-0.094724	-0.079912	-0.015791	-0.116348	0.064121	-0.0364361	-0.100557
ILMN_1692058	NDN	4692	NA	0.0965759	0.17456	0.015461	0.0894966	0.0103735	-0.0296716	0.0785086	0.0779842	-0.081115	-0.00707933	-0.0862024	-0.126248	-0.0180673	-0.159099	-0.0850635	-0.164187	-0.204232	-0.0960515	0.0740356	-0.00508749	-0.0451326	0.0630477	-0.0791231	-0.119168	-0.0109879	-0.0400451	0.0681352	0.10818
ILMN_2161577	CXCL6	6372	NA	0.000742323	0.064872	0.0462563	-0.174432	-0.0677867	0.085887	0.0229755	0.0641297	0.045514	-0.175174	-0.0685291	0.0851447	0.0222332	-0.0186157	-0.239304	-0.132659	0.021015	-0.0418965	-0.220688	-0.114043	0.0396307	-0.0232808	0.106645	0.260319	0.197407	0.153674	0.0907622	-0.0629115
ILMN_2367440	WDR17	116966	NA	-0.0754178	0.200841	-0.00596058	0.0876775	-0.100791	-0.0478493	0.252729	0.276259	0.0694573	0.163095	-0.025373	0.0275685	0.328147	-0.206801	-0.113163	-0.301632	-0.24869	0.0518879	0.0936381	-0.0948303	-0.0418887	0.258689	-0.188468	-0.135527	0.165051	0.0529415	0.35352	0.300578
ILMN_3203116	LOC100131961	100131961	NA	-0.0389722	-0.146985	-0.0687906	-0.163827	-0.064853	-0.159808	-0.0732651	-0.108013	-0.0298184	-0.124855	-0.0258809	-0.120836	-0.034293	0.0781945	-0.0168424	0.082132	-0.0128227	0.0737199	-0.0950369	0.00393754	-0.0910172	-0.00447456	0.0989744	0.00401967	0.0905623	-0.0949547	-0.0084121	0.0865426
ILMN_2090782	GCSH	2653	NA	0.819532	0.808701	0.375169	0.637577	1.38413	0.237363	0.790402	-0.0108302	-0.444363	-0.181954	0.564596	-0.582168	-0.0291302	-0.433532	-0.171124	0.575426	-0.571338	-0.0182999	0.262408	1.00896	-0.137806	0.415233	0.74655	-0.400214	0.152824	-1.14676	-0.593726	0.553038
ILMN_1830985	RAD51AP2	729475	NA	0.197998	-0.0153196	0.0725887	0.0242715	0.123949	-0.0259822	-0.060543	-0.213318	-0.125409	-0.173727	-0.0740488	-0.22398	-0.258541	0.0879083	0.0395911	0.139269	-0.0106626	-0.0452234	-0.0483172	0.0513605	-0.0985709	-0.133132	0.0996778	-0.0502537	-0.0848145	-0.149931	-0.184492	-0.0345608
ILMN_1718044	ELAC2	60528	NA	0.214538	-0.205672	0.0667106	0.187093	-0.00769683	-0.0684203	-0.195322	-0.42021	-0.147827	-0.0274456	-0.222235	-0.282958	-0.40986	0.272383	0.392765	0.197975	0.137252	0.0103499	0.120382	-0.0744075	-0.135131	-0.262033	-0.194789	-0.255513	-0.382415	-0.0607234	-0.187625	-0.126902
ILMN_1728550	CYP4Z1	199974	NA	-0.027004	-0.131669	0.18724	-0.0679276	0.121115	0.248695	-0.155881	-0.104665	0.214244	-0.0409236	0.148119	0.275699	-0.128877	0.318909	0.0637416	0.252785	0.380364	-0.0242121	-0.255168	-0.0661248	0.0614548	-0.343121	0.189043	0.316623	-0.0879537	0.12758	-0.276997	-0.404576
ILMN_2341611	CDCP1	64866	NA	-0.489344	-0.854037	-0.165968	-0.23128	-0.656449	-0.0959259	-0.311892	-0.364693	0.323377	0.258065	-0.167105	0.393418	0.177452	0.688069	0.622757	0.197588	0.758111	0.542145	-0.0653121	-0.490482	0.0700419	-0.145924	-0.425169	0.135354	-0.0806123	0.560523	0.344557	-0.215966
ILMN_1759411	C16orf79	283870	NA	-0.118481	0.308534	-0.0645035	-0.321856	0.433354	0.392986	0.0483748	0.427015	0.0539775	-0.203376	0.551834	0.511467	0.166856	-0.373038	-0.630391	0.124819	0.0844518	-0.260159	-0.257353	0.497857	0.457489	0.112878	0.75521	0.714842	0.370231	-0.0403676	-0.384979	-0.344611
ILMN_2399497	RFXANK	8625	NA	-0.324378	0.0207478	-0.0586678	-0.0749349	0.202843	-0.0588045	0.241115	0.345125	0.26571	0.249443	0.527221	0.265573	0.565493	-0.0794156	-0.0956827	0.182095	-0.0795524	0.220367	-0.0162671	0.261511	-0.000136761	0.299783	0.277778	0.0161304	0.31605	-0.261648	0.038272	0.29992
ILMN_1689043	DRD5	1816	NA	-0.199264	-0.0964654	-0.167693	-0.124669	-0.198076	-0.0964525	-0.0370868	0.102798	0.0315712	0.0745946	0.00118797	0.102811	0.162177	-0.0712271	-0.0282038	-0.10161	1.29e-05	0.0593786	0.0430233	-0.0303833	0.07124	0.130606	-0.0734066	0.0282166	0.0875824	0.101623	0.160989	0.0593657
ILMN_1710985	GLIS2	84662	NA	-0.0750581	0.0991083	-0.322152	-0.0630493	-0.30041	-0.120461	-0.166631	0.174166	-0.247094	0.0120089	-0.225352	-0.0454026	-0.0915726	-0.42126	-0.162158	-0.399519	-0.219569	-0.265739	0.259102	0.0217412	0.201691	0.155521	-0.237361	-0.0574115	-0.103581	0.17995	0.13378	-0.0461699
ILMN_1686948	CASC4	113201	NA	-0.00108865	0.0612491	0.030814	-0.129159	0.157454	0.134088	0.367448	0.0623377	0.0319026	-0.12807	0.158543	0.135176	0.368537	-0.0304351	-0.190408	0.0962051	0.0728386	0.306199	-0.159973	0.12664	0.103274	0.336634	0.286613	0.263246	0.496607	-0.0233665	0.209994	0.233361
ILMN_1717324	C16orf52	146174	NA	0.428588	0.499473	-0.20079	-0.0201609	0.117493	-0.204353	-0.353309	0.0708858	-0.629378	-0.448748	-0.311095	-0.632941	-0.781896	-0.700264	-0.519634	-0.381981	-0.703826	-0.852782	0.18063	0.318283	-0.00356248	-0.152518	0.137653	-0.184192	-0.333148	-0.321846	-0.470801	-0.148956
ILMN_2281404	ZNF74	7625	NA	0.150044	0.179256	0.0988172	0.123235	0.147654	0.0844681	0.116436	0.0292123	-0.0512269	-0.0268094	-0.00238993	-0.0655761	-0.0336081	-0.0804392	-0.0560217	-0.0316022	-0.0947883	-0.0628204	0.0244176	0.048837	-0.0143491	0.0176189	0.0244195	-0.0387667	-0.0067987	-0.0631861	-0.0312182	0.031968
ILMN_1811877	ANTXR1	84168	NA	-0.113479	0.0418778	0.0945442	0.13276	-0.077279	0.0295644	-0.107143	0.155357	0.208024	0.24624	0.0362004	0.143044	0.00633596	0.0526664	0.0908824	-0.119157	-0.0123134	-0.149021	0.038216	-0.171823	-0.0649798	-0.201688	-0.210039	-0.103196	-0.239904	0.106843	-0.0298644	-0.136708
ILMN_1739343	SPACA5B	729201	NA	0.081051	0.149079	0.159277	-0.0327561	0.183464	0.0794819	-0.0607398	0.0680275	0.078226	-0.113807	0.102413	-0.00156907	-0.141791	0.0101985	-0.181835	0.0343855	-0.0695966	-0.209818	-0.192033	0.024187	-0.0797951	-0.220017	0.21622	0.112238	-0.0279837	-0.103982	-0.244204	-0.140222
ILMN_1792663	C8ORFK29	340393	NA	-0.183529	0.0916737	0.261056	-0.0345438	0.217571	0.171784	0.259294	0.275202	0.444585	0.148985	0.401099	0.355313	0.442823	0.169382	-0.126218	0.125897	0.0801103	0.167621	-0.2956	-0.0434854	-0.089272	-0.00176157	0.252114	0.206328	0.293838	-0.0457866	0.0417238	0.0875104
ILMN_1735779	KCNJ8	3764	NA	-0.137902	0.0878763	0.0300434	-0.0258483	-0.047427	0.140463	-0.0646344	0.225778	0.167945	0.112054	0.0904751	0.278365	0.0732677	-0.057833	-0.113725	-0.135303	0.0525866	-0.152511	-0.0558917	-0.0774704	0.11042	-0.0946777	-0.0215787	0.166311	-0.038786	0.18789	-0.0172073	-0.205097
ILMN_2380453	USP45	85015	NA	0.309872	0.128908	0.235849	0.281682	0.365407	0.237515	0.297021	-0.180964	-0.0740225	-0.0281894	0.0555349	-0.0723566	-0.0128511	0.106942	0.152775	0.236499	0.108608	0.168113	0.0458331	0.129557	0.00166588	0.0611713	0.0837243	-0.0441672	0.0153382	-0.127891	-0.068386	0.0595054
ILMN_2401457	SLC7A3	84889	NA	0.121672	0.0877085	0.264487	0.0923374	0.116669	0.275113	0.0752823	-0.0339633	0.142815	-0.0293344	-0.00500238	0.153441	-0.0463895	0.176778	0.00462893	0.028961	0.187404	-0.0124262	-0.172149	-0.147817	0.0106261	-0.189204	0.024332	0.182775	-0.0170551	0.158443	-0.0413871	-0.19983
ILMN_1729680	LOC400581	400581	NA	0.05401	-0.230377	-0.136388	0.0183724	-0.058638	-0.0762468	-0.180306	-0.284387	-0.190398	-0.0356376	-0.112648	-0.130257	-0.234316	0.0939895	0.24875	0.171739	0.154131	0.0500715	0.15476	0.07775	0.0601412	-0.043918	-0.0770104	-0.0946192	-0.198678	-0.0176088	-0.121668	-0.104059
ILMN_1678323	AASS	10157	NA	0.109009	0.521793	0.08627	0.113982	0.607799	0.100472	0.327111	0.412784	-0.0227394	0.0049731	0.498789	-0.00853705	0.218102	-0.435523	-0.407811	0.0860054	-0.421321	-0.194682	0.0277125	0.521529	0.0142024	0.240841	0.493816	-0.0135101	0.213129	-0.507326	-0.280688	0.226639
ILMN_1765103	CST8	10047	NA	0.00403387	0.108807	0.0427229	-0.0729342	-0.18705	0.0775363	-0.101782	0.104773	0.038689	-0.0769681	-0.191084	0.0735025	-0.105816	-0.0660841	-0.181741	-0.295857	-0.0312706	-0.210589	-0.115657	-0.229773	0.0348135	-0.144505	-0.114116	0.150471	-0.0288475	0.264587	0.0852687	-0.179318
ILMN_1710479	RGMB	285704	NA	-0.286386	-0.524556	-0.02567	-0.0805189	-0.028441	-0.0933225	-0.121843	-0.23817	0.260716	0.205867	0.257945	0.193064	0.164543	0.498886	0.444037	0.496115	0.431234	0.402713	-0.0548489	-0.00277104	-0.0676525	-0.0961734	0.0520779	-0.0128036	-0.0413245	-0.0648814	-0.0934024	-0.0285209
ILMN_3245600	LRRC37B2	147172	NA	-0.577806	0.0125813	-0.206083	-0.453548	-0.290481	-0.171305	-1.16787	0.590387	0.371723	0.124258	0.287324	0.4065	-0.590064	-0.218664	-0.466129	-0.303062	-0.183887	-1.18045	-0.247465	-0.0843984	0.0347775	-0.961787	0.163066	0.282242	-0.714322	0.119176	-0.877389	-0.996565
ILMN_1849285		NA	NA	-0.00573272	-0.0503941	-0.0492759	-0.169375	0.0808865	-0.0867931	-0.215163	-0.0446614	-0.0435432	-0.163642	0.0866192	-0.0810603	-0.209431	0.0011182	-0.118981	0.131281	-0.0363989	-0.164769	-0.120099	0.130162	-0.0375171	-0.165888	0.250261	0.0825819	-0.0457885	-0.16768	-0.29605	-0.12837
ILMN_3238986	CALY	50632	NA	-0.202794	0.199027	0.176907	-0.0641792	0.0332848	0.00453442	0.120419	0.401821	0.3797	0.138614	0.236078	0.207328	0.323212	-0.0221205	-0.263206	-0.165742	-0.194493	-0.0786085	-0.241086	-0.143622	-0.172372	-0.0564879	0.097464	0.0687136	0.184598	-0.0287504	0.0871339	0.115884
ILMN_2189869	FCF1	51077	NA	0.0686751	0.387864	0.0119105	-0.0504605	-0.0435233	0.101154	0.0600358	0.319189	-0.0567646	-0.119136	-0.112198	0.0324793	-0.00863926	-0.375954	-0.438325	-0.431387	-0.28671	-0.327828	-0.062371	-0.0554337	0.0892439	0.0481254	0.00693724	0.151615	0.110496	0.144678	0.103559	-0.0411186
ILMN_2358784	ASB3	51130	NA	-0.371393	0.254823	-0.0175908	-0.107495	-0.284907	-0.121457	0.0456274	0.626216	0.353802	0.263898	0.0864852	0.249936	0.41702	-0.272414	-0.362318	-0.539731	-0.37628	-0.209196	-0.0899037	-0.267317	-0.103866	0.0632182	-0.177413	-0.0139624	0.153122	0.16345	0.330535	0.167084
ILMN_1665585	LOC644298	644298	NA	-0.0627412	-0.0325076	0.0603515	-0.266158	0.0374391	-0.0630136	0.096513	0.0302336	0.123093	-0.203417	0.10018	-0.000272444	0.159254	0.0928591	-0.233651	0.0699466	-0.030506	0.129021	-0.32651	-0.0229124	-0.123365	0.0361615	0.303597	0.203145	0.362671	-0.100453	0.0590739	0.159527
ILMN_1760855	OCRL	4952	NA	0.869647	0.538845	0.33147	0.736648	0.54392	0.111881	0.300745	-0.330802	-0.538177	-0.132998	-0.325727	-0.757766	-0.568902	-0.207375	0.197804	0.00507513	-0.426964	-0.2381	0.405179	0.21245	-0.219589	-0.0307248	-0.192729	-0.624767	-0.435904	-0.432039	-0.243175	0.188864
ILMN_1729130	C7orf42	55069	NA	0.0511845	-0.163993	0.013755	0.0989646	-0.22916	0.0471489	0.164854	-0.215177	-0.0374295	0.0477801	-0.280345	-0.00403553	0.113669	0.177748	0.262957	-0.0651676	0.211142	0.328846	0.0852096	-0.242915	0.033394	0.151099	-0.328125	-0.0518157	0.0658889	0.276309	0.394014	0.117705
ILMN_1713686	IL34	146433	NA	0.0400923	-0.0146233	0.0632951	0.0192928	-8.43e-05	-0.00833962	0.00843919	-0.0547156	0.0232028	-0.0207995	-0.0401766	-0.0484319	-0.0316531	0.0779185	0.0339161	0.0145391	0.0062837	0.0230625	-0.0440023	-0.0633794	-0.0716348	-0.0548559	-0.0193771	-0.0276324	-0.0108536	-0.00825536	0.00852345	0.0167788
ILMN_3310648	MIR7-2	407044	NA	0.143591	0.0462619	0.167408	0.274858	0.122032	0.0793105	0.0946701	-0.0973293	0.0238167	0.131266	-0.0215596	-0.0642806	-0.0489211	0.121146	0.228596	0.0757696	0.0330487	0.0484082	0.10745	-0.0453764	-0.0880973	-0.0727378	-0.152826	-0.195547	-0.180187	-0.042721	-0.0273614	0.0153595
ILMN_1794816	CHRNA3	1136	NA	-0.0622048	0.129449	0.00200915	-0.0682711	-0.0770536	-0.0227306	0.0754415	0.191653	0.0642139	-0.00606637	-0.0148489	0.0394742	0.137646	-0.127439	-0.19772	-0.206502	-0.152179	-0.054007	-0.0702803	-0.0790628	-0.0247397	0.0734324	-0.0087825	0.0455406	0.143713	0.0543231	0.152495	0.0981721
ILMN_1669119	LOC728946	728946	NA	-0.0174528	0.126227	0.104177	0.102673	0.0491857	0.0130237	0.0213056	0.143679	0.121629	0.120126	0.0666384	0.0304764	0.0387583	-0.0220499	-0.0235538	-0.0770409	-0.113203	-0.104921	-0.00150389	-0.054991	-0.091153	-0.0828712	-0.0534871	-0.0896491	-0.0813673	-0.036162	-0.0278801	0.00828186
ILMN_1715702	LOC653171	653171	NA	0.477892	-0.19262	0.0282392	0.245104	-0.255367	-0.0904098	0.39016	-0.670512	-0.449653	-0.232788	-0.733259	-0.568302	-0.0877317	0.22086	0.437724	-0.0627464	0.10221	0.58278	0.216864	-0.283606	-0.118649	0.361921	-0.50047	-0.335513	0.145057	0.164957	0.645527	0.48057
ILMN_3247080	LOC100133612	100133612	NA	0.158057	0.235426	0.107519	0.0966581	0.00136761	0.132615	0.0779538	0.0773692	-0.0505377	-0.0613987	-0.156689	-0.0254413	-0.0801029	-0.127907	-0.138768	-0.234058	-0.102811	-0.157472	-0.0108609	-0.106151	0.0250964	-0.0295652	-0.0952905	0.0359574	-0.0187042	0.131248	0.0765862	-0.0546616
ILMN_1699251	TMTC1	83857	NA	0.214509	0.220197	0.0775898	0.122344	0.170166	0.106748	-0.114815	0.00568809	-0.136919	-0.0921648	-0.0443425	-0.107761	-0.329324	-0.142607	-0.0978529	-0.0500306	-0.113449	-0.335012	0.0447543	0.0925766	0.0291581	-0.192405	0.0478223	-0.0155962	-0.237159	-0.0634185	-0.284982	-0.221563
ILMN_1671819	LOC643906	643906	NA	-0.0268255	-0.126802	-0.0136258	-0.0642307	-0.0453484	0.0921396	-0.0441865	-0.0999766	0.0131997	-0.0374052	-0.0185229	0.118965	-0.017361	0.113176	0.0625714	0.0814536	0.218942	0.0826156	-0.0506049	-0.0317227	0.105765	-0.0305607	0.0188822	0.15637	0.0200442	0.137488	0.00116196	-0.136326
ILMN_3279277	LOC387930	387930	NA	0.129179	-0.194915	-0.0469769	0.0318312	0.217937	-0.0735364	0.364113	-0.324094	-0.176156	-0.097348	0.0887579	-0.202716	0.234934	0.147938	0.226746	0.412852	0.121378	0.559028	0.0788082	0.264914	-0.0265595	0.41109	0.186106	-0.105368	0.332282	-0.291473	0.146176	0.43765
ILMN_1796430	PSMD3	5709	NA	-0.292008	-0.212457	-0.0594038	-0.0493938	-0.381665	-0.0255967	-0.413594	0.079551	0.232604	0.242614	-0.0896569	0.266411	-0.121586	0.153053	0.163063	-0.169208	0.18686	-0.201137	0.01001	-0.322261	0.0338071	-0.354191	-0.332271	0.0237971	-0.364201	0.356068	-0.0319294	-0.387998
ILMN_1719533	PCDHGB4	8641	NA	0.0907746	-0.018568	0.0773923	-0.199821	0.0781724	-0.0161035	-0.0960935	-0.109343	-0.0133823	-0.290596	-0.0126022	-0.106878	-0.186868	0.0959603	-0.181253	0.0967404	0.00246445	-0.0775255	-0.277213	0.000780106	-0.0934958	-0.173486	0.277993	0.183717	0.103727	-0.0942759	-0.174266	-0.07999
ILMN_1671646	LOC646999	646999	NA	0.0761025	-0.137908	-0.0256545	0.0279759	-0.165947	-0.117671	-0.125458	-0.214011	-0.101757	-0.0481266	-0.24205	-0.193774	-0.201561	0.112254	0.165884	-0.0280389	0.0202372	0.0124498	0.0536304	-0.140293	-0.0920165	-0.0998038	-0.193923	-0.145647	-0.153434	0.0482761	0.0404888	-0.00778733
ILMN_1809662	LOC440145	440145	NA	0.149316	0.115894	-0.0209113	-0.00328653	0.23521	-0.0116235	0.281605	-0.0334215	-0.170227	-0.152602	0.0858946	-0.160939	0.132289	-0.136805	-0.119181	0.119316	-0.127518	0.16571	0.0176247	0.256122	0.00928775	0.302516	0.238497	-0.00833699	0.284891	-0.246834	0.0463943	0.293228
ILMN_2054213	MPHOSPH8	54737	NA	-0.199744	0.0598966	-0.150577	-0.0837759	0.0533233	0.0560531	0.122609	0.259641	0.0491671	0.115968	0.253068	0.255797	0.322354	-0.210474	-0.143672	-0.0065733	-0.0038435	0.0627128	0.0668013	0.2039	0.20663	0.273187	0.137099	0.139829	0.206385	0.00272981	0.0692861	0.0665563
ILMN_1696167	SYT6	148281	NA	0.228847	-0.186445	-0.0207398	0.0675977	-0.0641244	-0.0681998	-0.210596	-0.415292	-0.249587	-0.161249	-0.292971	-0.297047	-0.439443	0.165706	0.254043	0.122321	0.118246	-0.0241509	0.0883375	-0.0433847	-0.0474601	-0.189856	-0.131722	-0.135798	-0.278194	-0.00407542	-0.146472	-0.142396
ILMN_1755694	LY6H	4062	NA	-0.0322351	-0.117131	-0.0484214	-0.183038	-0.0211349	-0.18382	0.0453594	-0.0848957	-0.0161863	-0.150803	0.0111002	-0.151585	0.0775945	0.0687094	-0.0659069	0.0959959	-0.0666889	0.16249	-0.134616	0.0272865	-0.135398	0.0937808	0.161903	-0.000781922	0.228397	-0.162685	0.0664942	0.229179
ILMN_2118201	SPAG11A	653423	NA	-0.167392	-0.103571	0.0651077	-0.0231207	-0.0943579	-0.0392435	-0.203458	0.0638209	0.232499	0.144271	0.0730338	0.128148	-0.0360665	0.168679	0.0804501	0.00921298	0.0643273	-0.0998873	-0.0882284	-0.159466	-0.104351	-0.268566	-0.0712372	-0.0161228	-0.180337	0.0551144	-0.1091	-0.164215
ILMN_1774196	URM1	81605	NA	0.171902	-0.159757	0.0254898	0.219287	-0.319046	-0.07012	-0.156467	-0.331658	-0.146412	0.047386	-0.490947	-0.242022	-0.328368	0.185246	0.379044	-0.159289	0.0896365	0.00329003	0.193798	-0.344536	-0.0956099	-0.181956	-0.538333	-0.289408	-0.375754	0.248926	0.162579	-0.0863465
ILMN_1776125	TRK1	7206	NA	-0.461939	-0.420815	-0.58183	-0.515455	-0.691815	-0.660082	-0.899334	0.0411244	-0.119891	-0.0535154	-0.229876	-0.198142	-0.437394	-0.161015	-0.0946398	-0.271	-0.239267	-0.478519	0.0663752	-0.109985	-0.0782517	-0.317504	-0.17636	-0.144627	-0.383879	0.0317332	-0.207519	-0.239252
ILMN_1800179	KCNJ4	3761	NA	-0.132779	0.0430795	0.0136895	-0.137865	-0.469123	-0.178618	-0.466942	0.175858	0.146468	-0.00508623	-0.336344	-0.045839	-0.334163	-0.02939	-0.180945	-0.512203	-0.221697	-0.510021	-0.151555	-0.482813	-0.192307	-0.480631	-0.331258	-0.0407527	-0.329077	0.290505	0.00218155	-0.288324
ILMN_1751378	RARS	5917	NA	-0.125287	-0.269255	0.186972	0.16567	-0.000180877	0.214001	0.377277	-0.143968	0.312259	0.290957	0.125106	0.339287	0.502564	0.456227	0.434925	0.269074	0.483256	0.646532	-0.0213019	-0.187153	0.0270283	0.190304	-0.165851	0.0483301	0.211606	0.214181	0.377458	0.163276
ILMN_1795312	LOC646734	646734	NA	0.0488606	0.0384418	-0.0124828	-0.17705	-0.0293907	-0.130118	-0.0644216	-0.0104189	-0.0613434	-0.22591	-0.0782513	-0.178978	-0.113282	-0.0509246	-0.215491	-0.0678325	-0.168559	-0.102863	-0.164567	-0.0169079	-0.117635	-0.0519388	0.147659	0.0469318	0.112628	-0.100727	-0.0350309	0.0656961
ILMN_1653718	ZFAND2B	130617	NA	0.42991	-0.468558	0.0448107	0.333461	-0.561147	0.0113838	-0.158401	-0.898469	-0.3851	-0.0964489	-0.991058	-0.418527	-0.588312	0.513369	0.80202	-0.0925891	0.479942	0.310157	0.288651	-0.605958	-0.033427	-0.203212	-0.894609	-0.322078	-0.491863	0.572531	0.402746	-0.169785
ILMN_1718990	NFRKB	4798	NA	-0.448696	-0.260156	-0.187738	-0.252503	-0.0671787	-0.0249007	-0.111805	0.18854	0.260958	0.196193	0.381518	0.423796	0.336891	0.0724183	0.00765288	0.192977	0.235255	0.148351	-0.0647654	0.120559	0.162837	0.0759326	0.185325	0.227603	0.140698	0.0422781	-0.0446265	-0.0869046
ILMN_1725098	RTN4RL2	349667	NA	-0.0487489	0.149645	0.140889	0.044989	0.215142	0.115648	0.0582276	0.198394	0.189638	0.0937379	0.263891	0.164397	0.106977	-0.00875618	-0.104656	0.0654966	-0.0339967	-0.0914174	-0.0958999	0.0742528	-0.0252405	-0.0826613	0.170153	0.0706593	0.0132386	-0.0994933	-0.156914	-0.0574207
ILMN_1818177		NA	NA	-0.0819286	-0.0251594	-0.0948032	-0.0205816	-0.11259	-0.0247944	-0.110879	0.0567693	-0.0128746	0.061347	-0.0306609	0.0571343	-0.0289501	-0.0696438	0.00457777	-0.0874302	0.000365017	-0.0857194	0.0742216	-0.0177863	0.0700088	-0.0160755	-0.0920079	-0.00421275	-0.0902971	0.0877952	0.00171083	-0.0860844
ILMN_1655913	NUCB2	4925	NA	-0.0286123	0.251065	0.359783	0.125455	0.0983302	0.242297	-0.14586	0.279677	0.388395	0.154067	0.126943	0.27091	-0.117248	0.108717	-0.12561	-0.152735	-0.00876777	-0.396925	-0.234327	-0.261452	-0.117485	-0.505643	-0.0271249	0.116842	-0.271315	0.143967	-0.244191	-0.388158
ILMN_1651637	CRSP2	9282	NA	-0.00565726	-0.0406889	0.103915	0.0206118	-0.0806573	0.201908	-0.0561704	-0.0350316	0.109573	0.0262691	-0.075	0.207565	-0.0505132	0.144604	0.0613007	-0.0399684	0.242597	-0.0154816	-0.0833034	-0.184573	0.097993	-0.160086	-0.101269	0.181296	-0.0767823	0.282565	0.0244868	-0.258079
ILMN_1684391	PLOD1	5351	NA	-0.434477	0.356901	-0.0219257	-0.0683287	0.607227	-0.032275	-0.0168774	0.791378	0.412551	0.366148	1.0417	0.402202	0.4176	-0.378827	-0.42523	0.250326	-0.389176	-0.373778	-0.046403	0.629152	-0.0103493	0.00504829	0.675555	0.0360537	0.0514513	-0.639502	-0.624104	0.0153976
ILMN_1656615	FLJ20397	54919	NA	0.0323875	-0.0721339	-0.0815151	-0.0567758	-0.0852687	-0.092349	-0.00785608	-0.104521	-0.113903	-0.0891632	-0.117656	-0.124736	-0.0402435	-0.0093812	0.0153582	-0.0131347	-0.0202151	0.0642779	0.0247394	-0.00375351	-0.0108339	0.0736591	-0.0284929	-0.0355733	0.0489197	-0.00708036	0.0774126	0.0844929
ILMN_1668554	LOC642772	642772	NA	0.137932	0.0123651	0.077206	0.0873605	0.0292106	-0.0200842	0.0526749	-0.125566	-0.0607256	-0.0505711	-0.108721	-0.158016	-0.0852567	0.0648408	0.0749953	0.0168455	-0.0324494	0.0403097	0.0101545	-0.0479953	-0.0972902	-0.0245311	-0.0581499	-0.107445	-0.0346856	-0.0492949	0.0234642	0.0727591
ILMN_1850795		NA	NA	0.132834	-0.0959284	0.0601683	0.0548243	0.160419	0.104752	-0.0494793	-0.228762	-0.0726655	-0.0780095	0.0275853	-0.0280817	-0.182313	0.156097	0.150753	0.256347	0.20068	0.046449	-0.00534397	0.100251	0.0445838	-0.109648	0.105595	0.0499278	-0.104304	-0.055667	-0.209898	-0.154231
ILMN_1659199	GRIN1	2902	NA	-0.115308	-0.103599	-0.197533	0.0565545	-0.137538	0.0262622	-0.0378049	0.0117091	-0.0822253	0.171863	-0.0222295	0.14157	0.0775032	-0.0939343	0.160154	-0.0339385	0.129861	0.0657942	0.254088	0.0599958	0.223796	0.159729	-0.194092	-0.0302923	-0.0943593	0.1638	0.0997327	-0.0640671
ILMN_1788232	FGF20	26281	NA	-0.124818	-0.236171	-0.0969151	-0.0808802	-0.183238	-0.0772928	-0.177395	-0.111353	0.0279029	0.0439378	-0.0584203	0.0475252	-0.0525774	0.139256	0.155291	0.0529327	0.158878	0.0587756	0.0160349	-0.0863232	0.0196223	-0.0804803	-0.102358	0.00358743	-0.0965152	0.105946	0.00584289	-0.100103
ILMN_1668541	LOC641815	641815	NA	0.179746	-0.0325241	0.0745832	-0.157937	-0.0193493	0.102504	0.0220812	-0.21227	-0.105163	-0.337683	-0.199095	-0.0772419	-0.157665	0.107107	-0.125413	0.0131748	0.135028	0.0546054	-0.23252	-0.0939325	0.027921	-0.052502	0.138587	0.260441	0.180018	0.121854	0.0414305	-0.080423
ILMN_1682015	GAL	51083	NA	0.34494	0.0380146	0.18701	0.289786	0.0822446	-0.196981	0.00455308	-0.306926	-0.15793	-0.0551544	-0.262696	-0.541922	-0.340387	0.148996	0.251771	0.04423	-0.234996	-0.0334615	0.102776	-0.104766	-0.383992	-0.182457	-0.207541	-0.486767	-0.285233	-0.279226	-0.0776915	0.201534
ILMN_1660170	LOC650013	650013	NA	-0.0861566	-0.0923592	0.160488	-0.0719079	-0.101729	0.0447064	-0.0815669	-0.00620252	0.246645	0.0142487	-0.0155724	0.130863	0.00458971	0.252847	0.0204512	-0.0093699	0.137066	0.0107922	-0.232396	-0.262217	-0.115782	-0.242055	-0.0298211	0.116614	-0.009659	0.146435	0.0201621	-0.126273
ILMN_2088847	OTUD5	55593	NA	-0.136501	0.197249	-0.352348	-0.190858	-0.235429	-0.229221	-0.488413	0.33375	-0.215847	-0.0543565	-0.0989279	-0.0927195	-0.351911	-0.549597	-0.388107	-0.432678	-0.42647	-0.685662	0.16149	0.116919	0.123127	-0.136064	-0.0445713	-0.038363	-0.297555	0.00620831	-0.252984	-0.259192
ILMN_1662008	CDAN1	146059	NA	-0.0245383	0.0742094	0.102381	0.043392	-0.0104271	0.0809834	0.163501	0.0987477	0.126919	0.0679303	0.0141112	0.105522	0.18804	0.0281714	-0.0308173	-0.0846365	0.006774	0.0892921	-0.0589888	-0.112808	-0.0213974	0.0611207	-0.0538192	0.0375913	0.120109	0.0914105	0.173929	0.0825181
ILMN_1720771	STX11	8676	NA	-1.30627	-0.80089	-0.587578	-1.08107	-0.236727	-1.13191	-0.737488	0.505382	0.718694	0.225197	1.06954	0.174359	0.568784	0.213312	-0.280185	0.564163	-0.331023	0.0634017	-0.493497	0.350851	-0.544335	-0.14991	0.844347	-0.0508381	0.343586	-0.895186	-0.500761	0.394424
ILMN_1742549	LOC649926	649926	NA	0.109758	0.125334	-0.0223694	0.172652	0.120421	0.0200674	0.0192866	0.015576	-0.132128	0.0628936	0.0106624	-0.0896909	-0.0904718	-0.147704	0.0473176	-0.00491358	-0.105267	-0.106048	0.195021	0.14279	0.0424368	0.041656	-0.0522312	-0.152585	-0.153365	-0.100353	-0.101134	-0.000780859
ILMN_3246489	SBK2	646643	NA	-0.00553076	-0.070266	-0.102334	0.0052344	-0.0968746	-0.00161479	-0.118085	-0.0647353	-0.0968035	0.0107652	-0.0913439	0.00391597	-0.112554	-0.0320682	0.0755004	-0.0266086	0.0686512	-0.047819	0.107569	0.00545963	0.100719	-0.0157507	-0.102109	-0.00684918	-0.123319	0.0952598	-0.0212104	-0.11647
ILMN_1879135		NA	NA	0.0933223	0.00890249	-0.0861261	-0.0507365	-0.150313	-0.0967237	-0.182458	-0.0844198	-0.179448	-0.144059	-0.243636	-0.190046	-0.275781	-0.0950286	-0.059639	-0.159216	-0.105626	-0.191361	0.0353896	-0.0641871	-0.0105976	-0.0963322	-0.0995767	-0.0459872	-0.131722	0.0535895	-0.032145	-0.0857345
ILMN_1783705	LOC643226	643226	NA	0.0610716	-0.0393097	0.0298326	0.0134428	0.108279	0.0735177	0.0211883	-0.100381	-0.031239	-0.0476288	0.0472077	0.0124461	-0.0398833	0.0691424	0.0527526	0.147589	0.112827	0.060498	-0.0163898	0.0784467	0.0436851	-0.00864432	0.0948365	0.0600749	0.00774548	-0.0347616	-0.087091	-0.0523294
ILMN_1846430		NA	NA	-0.151333	-0.15819	-0.122641	-0.00850282	-0.0864398	-0.14291	0.104366	-0.00685667	0.0286926	0.14283	0.0648933	0.00842283	0.255699	0.0355493	0.149687	0.07175	0.0152795	0.262555	0.114138	0.0362007	-0.0202698	0.227006	-0.077937	-0.134408	0.112868	-0.0564705	0.190805	0.247276
ILMN_2221808	DGCR5	26220	NA	0.0399257	-0.0537221	0.0964243	0.164604	0.159444	0.04812	-0.147732	-0.0936478	0.0564986	0.124678	0.119518	0.00819437	-0.187657	0.150146	0.218326	0.213166	0.101842	-0.0940097	0.0681798	0.0630198	-0.0483042	-0.244156	-0.00516002	-0.116484	-0.312336	-0.111324	-0.307176	-0.195852
ILMN_3242226	LOC729384	729384	NA	0.0559834	-0.0481458	0.0303642	-0.0206486	0.00165059	0.0945607	0.0411635	-0.104129	-0.0256192	-0.076632	-0.0543328	0.0385773	-0.0148199	0.0785099	0.0274972	0.0497964	0.142707	0.0893093	-0.0510127	-0.0287136	0.0641966	0.0107993	0.0222992	0.115209	0.0618121	0.0929101	0.0395129	-0.0533972
ILMN_1797534	RIOK1	83732	NA	-0.0577952	-0.219529	0.00157426	0.0390903	0.497944	0.0353253	0.471968	-0.161734	0.0593694	0.0968855	0.555739	0.0931205	0.529763	0.221103	0.258619	0.717473	0.254854	0.691497	0.0375161	0.496369	0.033751	0.470394	0.458853	-0.00376506	0.432878	-0.462618	-0.0259754	0.436643
ILMN_2144574	CTBS	1486	NA	0.086536	0.0906741	0.0923961	0.14648	0.146953	-0.0567766	0.11827	0.00413808	0.00586014	0.0599442	0.0604167	-0.143313	0.0317338	0.00172205	0.0558061	0.0562786	-0.147451	0.0275957	0.054084	0.0545566	-0.149173	0.0258737	0.000472573	-0.203257	-0.0282104	-0.203729	-0.0286829	0.175046
ILMN_1681643	PCP4L1	654790	NA	0.0364148	0.0886738	0.125916	0.137002	0.0842711	0.167789	-0.0161579	0.0522591	0.0895011	0.100588	0.0478563	0.131374	-0.0525726	0.037242	0.0483287	-0.00440277	0.0791153	-0.104832	0.0110867	-0.0416448	0.0418732	-0.142074	-0.0527314	0.0307866	-0.15316	0.083518	-0.100429	-0.183947
ILMN_1790029	P2RY6	5031	NA	0.00515161	0.0818376	0.133224	-0.0533497	-0.0987133	0.0351762	0.0705533	0.076686	0.128073	-0.0585013	-0.103865	0.0300246	0.0654016	0.0513866	-0.135187	-0.180551	-0.0466614	-0.0112844	-0.186574	-0.231938	-0.098048	-0.062671	-0.0453636	0.088526	0.123903	0.13389	0.169267	0.035377
ILMN_1821397		NA	NA	0.123171	-0.144393	-0.00757234	0.0985338	0.29041	-0.0367547	0.114477	-0.267564	-0.130744	-0.0246375	0.167238	-0.159926	-0.00869455	0.136821	0.242927	0.434803	0.107638	0.25887	0.106106	0.297982	-0.0291823	0.122049	0.191876	-0.135289	0.0159429	-0.327164	-0.175933	0.151231
ILMN_1727315	DENND1A	57706	NA	0.830092	0.39683	0.175358	0.409102	0.88471	-0.0772206	0.869008	-0.433262	-0.654733	-0.42099	0.0546181	-0.907312	0.0389164	-0.221471	0.0122723	0.48788	-0.47405	0.472178	0.233743	0.709351	-0.252579	0.69365	0.475608	-0.486323	0.459906	-0.96193	-0.0157017	0.946229
ILMN_1784113	NAT14	57106	NA	-0.388244	0.168428	-0.181334	-0.28665	0.375391	-0.164273	-0.204416	0.556671	0.206909	0.101593	0.763634	0.22397	0.183827	-0.349762	-0.455078	0.206963	-0.332701	-0.372844	-0.105316	0.556725	0.0170613	-0.0230818	0.662041	0.122377	0.082234	-0.539664	-0.579807	-0.0401431
ILMN_3189188	LOC100130109	100130109	NA	-0.0441088	-0.105654	0.0218849	-0.0367844	-0.0236549	0.0851816	-0.00922108	-0.0615448	0.0659936	0.00732432	0.0204539	0.12929	0.0348877	0.127538	0.0688691	0.0819987	0.190835	0.0964325	-0.0586693	-0.0455398	0.0632967	-0.031106	0.0131295	0.121966	0.0275634	0.108836	0.0144338	-0.0944027
ILMN_1867352		NA	NA	0.0211636	0.0323296	-0.159935	0.0103168	0.0783553	0.118065	-0.0423792	0.0111661	-0.181098	-0.0108468	0.0571917	0.0969014	-0.0635428	-0.192264	-0.0220129	0.0460256	0.0857354	-0.0747089	0.170251	0.23829	0.278	0.117555	0.0680385	0.107748	-0.052696	0.0397097	-0.120735	-0.160444
ILMN_1722450	NSUN5B	155400	NA	0.109043	-0.0339068	0.522226	0.346832	0.362451	0.5151	0.452986	-0.14295	0.413182	0.237788	0.253407	0.406056	0.343942	0.556132	0.380739	0.396358	0.549007	0.486893	-0.175394	-0.159775	-0.00712573	-0.0692396	0.0156189	0.168268	0.106154	0.152649	0.0905352	-0.0621139
ILMN_3245462	LOC728132	728132	NA	0.151175	0.211484	0.075189	-0.0885157	0.0561964	-0.0112899	0.185287	0.0603088	-0.0759858	-0.23969	-0.0949784	-0.162465	0.0341119	-0.136295	-0.299999	-0.155287	-0.222773	-0.0261969	-0.163705	-0.0189926	-0.0864789	0.110098	0.144712	0.0772258	0.273802	-0.0674863	0.12909	0.196577
ILMN_2342851	ARHGAP8	23779	NA	0.0673892	0.013134	0.0775972	-0.14252	0.101951	0.0926276	-0.0245096	-0.0542552	0.010208	-0.209909	0.0345618	0.0252384	-0.0918988	0.0644632	-0.155654	0.0888171	0.0794936	-0.0376436	-0.220117	0.0243538	0.0150304	-0.102107	0.244471	0.235147	0.11801	-0.00932348	-0.126461	-0.117137
ILMN_1751452	NDFIP1	80762	NA	0.292871	0.0946053	0.243099	0.244431	0.737057	0.00137444	0.349487	-0.198266	-0.0497718	-0.0484403	0.444186	-0.291497	0.0566162	0.148494	0.149826	0.642452	-0.0932309	0.254882	0.00133153	0.493958	-0.241725	0.106388	0.492626	-0.243056	0.105057	-0.735683	-0.38757	0.348113
ILMN_2117623	PLXNC1	10154	NA	-0.175017	-0.10421	-0.072033	-0.14599	-0.102773	-0.0519171	-0.104259	0.0708067	0.102984	0.0290268	0.0722443	0.1231	0.0707579	0.0321774	-0.0417799	0.00143761	0.0522934	-4.88e-05	-0.0739573	-0.0307398	0.0201159	-0.0322262	0.0432175	0.0940733	0.0417311	0.0508558	-0.00148638	-0.0523421
ILMN_2202894	F2RL2	2151	NA	0.062402	0.169807	0.0310471	0.106242	-0.0274957	0.0986027	0.0648297	0.107405	-0.0313549	0.0438396	-0.0898977	0.0362008	0.00242776	-0.138759	-0.063565	-0.197302	-0.0712038	-0.104977	0.0751945	-0.0585428	0.0675557	0.0337827	-0.133737	-0.00763881	-0.0414118	0.126098	0.0923255	-0.033773
ILMN_3308025	MIR1913	100302141	NA	-0.177439	-0.202503	-0.235648	-0.125131	-0.247696	-0.199289	-0.0586288	-0.0250642	-0.0582094	0.052308	-0.0702568	-0.0218505	0.11881	-0.0331452	0.0773722	-0.0451926	0.00321372	0.143874	0.110517	-0.0120474	0.0363589	0.17702	-0.122565	-0.0741585	0.0665021	0.0484063	0.189067	0.140661
ILMN_1656404	ZNF251	90987	NA	-0.0730851	-0.155134	-0.106614	-0.102703	-0.0065229	-0.125885	-0.111674	-0.0820485	-0.0335291	-0.0296184	0.0665622	-0.0528001	-0.0385884	0.0485194	0.0524302	0.148611	0.0292484	0.0434601	0.00391074	0.100091	-0.019271	-0.00505932	0.0961806	-0.0231818	-0.00897006	-0.119362	-0.105151	0.0142117
ILMN_1767810	LOC642639	642639	NA	-0.272104	-0.122251	-0.183649	-0.214902	-0.270943	-0.150645	-0.00969494	0.149853	0.0884553	0.0572022	0.00116108	0.121459	0.262409	-0.0613981	-0.0926513	-0.148692	-0.0283947	0.112556	-0.0312531	-0.0872942	0.0330034	0.173954	-0.0560411	0.0642565	0.205207	0.120298	0.261248	0.140951
ILMN_2168079	C11orf76	220070	NA	0.0646753	0.11018	0.178113	0.136021	0.102359	-0.0158621	0.0791871	0.0455043	0.113438	0.0713458	0.037684	-0.0805374	0.0145119	0.0679333	0.0258415	-0.00782026	-0.126042	-0.0309924	-0.0420918	-0.0757535	-0.193975	-0.0989257	-0.0336618	-0.151883	-0.0568339	-0.118221	-0.0231722	0.0950492
ILMN_1657619	DNAJB14	79982	NA	0.211489	-0.0243083	0.0696784	0.303951	0.0245175	0.38172	0.526651	-0.235797	-0.141811	0.0924623	-0.186972	0.170231	0.315162	0.0939866	0.32826	0.0488257	0.406028	0.550959	0.234273	-0.0451609	0.312042	0.456972	-0.279434	0.0777689	0.222699	0.357203	0.502133	0.144931
ILMN_2105549	TMEM220	388335	NA	-0.0809487	-0.175698	-0.167249	-0.280639	-0.0674675	-0.0805142	-0.203536	-0.0947497	-0.0862998	-0.19969	0.0134813	0.000434587	-0.122588	0.00844984	-0.104941	0.108231	0.0951843	-0.027838	-0.11339	0.0997811	0.0867344	-0.0362878	0.213172	0.200125	0.0771026	-0.0130467	-0.136069	-0.123022
ILMN_1683939	VIPR2	7434	NA	-0.0411938	0.0911964	-0.247184	-0.0339717	-0.0759069	-0.0779455	0.050628	0.13239	-0.20599	0.00722216	-0.0347131	-0.0367516	0.0918218	-0.33838	-0.125168	-0.167103	-0.169142	-0.0405684	0.213212	0.171277	0.169238	0.297812	-0.0419352	-0.0439738	0.0845996	-0.00203858	0.126535	0.128573
ILMN_1747442	P4HA1	5033	NA	-0.0383914	-0.0568063	-0.173725	-0.113369	-0.0751497	-0.0506145	-0.117357	-0.0184149	-0.135333	-0.0749781	-0.0367583	-0.0122231	-0.0789657	-0.116918	-0.0565632	-0.0183434	0.00619179	-0.0605508	0.0603552	0.098575	0.12311	0.0563677	0.0382198	0.062755	-0.00398756	0.0245352	-0.0422074	-0.0667426
ILMN_1669631	GLRB	2743	NA	-0.241531	-0.253529	-0.000896515	-0.144153	0.206048	0.201799	0.22937	-0.0119982	0.240634	0.0973776	0.447578	0.443329	0.4709	0.252632	0.109376	0.459577	0.455328	0.482898	-0.143256	0.206944	0.202695	0.230266	0.350201	0.345952	0.373523	-0.00424893	0.0233219	0.0275708
ILMN_3239121	LOC100133409	100133409	NA	0.0797812	0.29485	0.0798895	0.07367	0.0625114	0.111842	0.159935	0.215069	0.000108313	-0.00611122	-0.0172698	0.0320609	0.0801534	-0.21496	-0.22118	-0.232339	-0.183008	-0.134915	-0.00621954	-0.0173781	0.0319526	0.0800451	-0.0111586	0.0381722	0.0862646	0.0493307	0.0974232	0.0480925
ILMN_1705447	AFG3L1	172	NA	0.0864259	-0.862637	0.028544	-0.00741033	-0.887492	-0.282707	-0.843649	-0.949063	-0.0578819	-0.0938362	-0.973917	-0.369132	-0.930075	0.891181	0.855227	-0.0248542	0.579931	0.0189883	-0.0359543	-0.916036	-0.311251	-0.872193	-0.880081	-0.275296	-0.836239	0.604785	0.0438425	-0.560942
ILMN_2055781	KLRF1	51348	NA	-0.118671	-0.121746	-0.137109	-0.168832	0.0400549	-0.0811758	-0.136214	-0.00307547	-0.0184389	-0.0501617	0.158725	0.0374948	-0.0175437	-0.0153634	-0.0470863	0.161801	0.0405703	-0.0144682	-0.0317228	0.177164	0.0559337	0.000895223	0.208887	0.0876565	0.0326181	-0.121231	-0.176269	-0.0550385
ILMN_1743654	OR2A25	392138	NA	-0.0713154	-0.152416	-0.240698	0.0276786	-0.0682387	-0.0245355	-0.0886814	-0.0811004	-0.169383	0.098994	0.00307666	0.0467799	-0.017366	-0.0882822	0.180094	0.0841771	0.12788	0.0637344	0.268377	0.172459	0.216163	0.152017	-0.0959173	-0.0522141	-0.11636	0.0437032	-0.0204426	-0.0641458
ILMN_1766637	GLA	2717	NA	-1.22053	-0.00649996	-0.604202	-1.04049	-0.683911	-0.555095	-0.784288	1.21403	0.616329	0.180036	0.536619	0.665436	0.436242	-0.597702	-1.03399	-0.677411	-0.548595	-0.777788	-0.436293	-0.0797096	0.049107	-0.180086	0.356583	0.4854	0.256206	0.128817	-0.100377	-0.229193
ILMN_1751492	FAM18B	51030	NA	-0.135673	-0.408576	-0.0945465	-0.2037	-0.349417	-0.0142891	0.368026	-0.272903	0.0411264	-0.0680274	-0.213744	0.121384	0.503699	0.314029	0.204875	0.0591586	0.394287	0.776602	-0.109154	-0.254871	0.0802574	0.462572	-0.145717	0.189411	0.571726	0.335128	0.717443	0.382315
ILMN_1652913	EZH2	2146	NA	-0.302438	-0.0212329	0.126687	-0.134204	0.195099	0.15952	0.259418	0.281205	0.429125	0.168234	0.497537	0.461958	0.561856	0.14792	-0.112971	0.216332	0.180753	0.280651	-0.260892	0.0684115	0.0328325	0.132731	0.329303	0.293724	0.393622	-0.035579	0.0643192	0.0998982
ILMN_1749662	GPX1	2876	NA	0.20958	0.637877	-0.0389269	0.201113	0.530787	-0.0470787	0.170523	0.428297	-0.248507	-0.00846696	0.321207	-0.256659	-0.0390573	-0.676804	-0.436764	-0.10709	-0.684956	-0.467354	0.24004	0.569714	-0.00815181	0.20945	0.329674	-0.248192	-0.0305904	-0.577865	-0.360264	0.217601
ILMN_1677509	PRR7	80758	NA	-0.122183	0.0493397	-0.117198	0.0402012	0.755564	-0.0115348	0.0824883	0.171522	0.00498422	0.162384	0.877747	0.110648	0.204671	-0.166538	-0.00913847	0.706225	-0.0608745	0.0331486	0.1574	0.872763	0.105664	0.199687	0.715363	-0.0517361	0.0422871	-0.767099	-0.673076	0.0940232
ILMN_1707292	C17orf67	339210	NA	-0.0465596	0.0496702	0.033261	0.0112781	0.0297134	0.00552968	-0.100581	0.0962299	0.0798206	0.0578377	0.076273	0.0520893	-0.0540212	-0.0164092	-0.0383921	-0.0199568	-0.0441405	-0.150251	-0.0219829	-0.00354761	-0.0277313	-0.133842	0.0184353	-0.0057484	-0.111859	-0.0241837	-0.130294	-0.106111
ILMN_1657948	LOC649317	649317	NA	0.0238439	-0.00316036	0.00671464	-0.111508	-0.167038	0.168481	-0.0498488	-0.0270043	-0.0171293	-0.135352	-0.190882	0.144637	-0.0736927	0.00987499	-0.108348	-0.163878	0.171641	-0.0466884	-0.118223	-0.173753	0.161766	-0.0565634	-0.0555295	0.279989	0.0616597	0.335519	0.117189	-0.218329
ILMN_1723962	LXN	56925	NA	0.800458	0.854794	0.299749	0.473206	0.429602	0.136831	0.508113	0.0543358	-0.500709	-0.327252	-0.370856	-0.663627	-0.292345	-0.555045	-0.381588	-0.425192	-0.717963	-0.346681	0.173457	0.129853	-0.162918	0.208363	-0.0436044	-0.336375	0.0349064	-0.292771	0.0785108	0.371281
ILMN_1755303	ZNF217	7764	NA	-1.8535	0.365952	-2.17292	-2.18534	-0.849543	-0.393964	-0.171988	2.21945	-0.319423	-0.331847	1.00395	1.45953	1.68151	-2.53887	-2.5513	-1.21549	-0.759916	-0.53794	-0.0124238	1.32338	1.77896	2.00093	1.3358	1.79138	2.01336	0.455579	0.677554	0.221975
ILMN_1802743	MLL2	8085	NA	-0.0236397	0.0735295	-0.0226677	0.0892655	-0.0694581	0.0338178	0.121644	0.0971691	0.000972021	0.112905	-0.0458184	0.0574575	0.145283	-0.0961971	0.015736	-0.142988	-0.0397117	0.0481144	0.111933	-0.0467904	0.0564855	0.144311	-0.158724	-0.0554477	0.0323783	0.103276	0.191102	0.087826
ILMN_1743797	LOC652102	652102	NA	0.100461	-0.00208183	0.169903	-0.0613906	0.0132702	0.220383	-0.109232	-0.102543	0.0694416	-0.161852	-0.0871909	0.119922	-0.209693	0.171984	-0.0593088	0.0153521	0.222465	-0.10715	-0.231293	-0.156632	0.0504804	-0.279135	0.0746609	0.281774	-0.0478417	0.207113	-0.122503	-0.329615
ILMN_1659905	FKBP10	60681	NA	-0.153345	-0.0798085	-0.036564	-0.122372	-0.0140364	-0.115593	-0.185334	0.0735363	0.116781	0.030973	0.139308	0.0377521	-0.0319894	0.0432446	-0.0425633	0.0657722	-0.0357842	-0.105526	-0.0858079	0.0225276	-0.0790288	-0.14877	0.108335	0.00677907	-0.0629624	-0.101556	-0.171298	-0.0697415
ILMN_1766542	LOC641705	641705	NA	-0.156495	-0.126423	-0.0376876	-0.0351933	-0.521729	-0.0593487	-0.27712	0.0300719	0.118808	0.121302	-0.365233	0.0971467	-0.120625	0.0887358	0.0912301	-0.395305	0.0670748	-0.150697	0.0024943	-0.484041	-0.0216611	-0.239433	-0.486535	-0.0241554	-0.241927	0.46238	0.244608	-0.217772
ILMN_1755321	AAAS	8086	NA	0.300593	0.361664	0.141174	0.142697	0.508631	0.0174471	-0.135513	0.061071	-0.159419	-0.157896	0.208038	-0.283146	-0.436106	-0.22049	-0.218967	0.146967	-0.344217	-0.497177	0.00152334	0.367457	-0.123727	-0.276687	0.365934	-0.12525	-0.27821	-0.491184	-0.644144	-0.15296
ILMN_1701776	OR1D4	8385	NA	0.068022	0.0570925	0.171858	0.116807	0.267674	0.163334	0.153601	-0.0109295	0.103836	0.0487852	0.199652	0.0953123	0.0855791	0.114766	0.0597146	0.210582	0.106242	0.0965085	-0.0550511	0.0958159	-0.00852398	-0.0182572	0.150867	0.0465271	0.0367939	-0.10434	-0.114073	-0.00973319
ILMN_1652540	RELL2	285613	NA	-0.789202	-0.63497	-0.0535541	-0.341848	-0.483861	-0.0167177	-0.171304	0.154232	0.735648	0.447355	0.305342	0.772485	0.617899	0.581416	0.293123	0.15111	0.618253	0.463667	-0.288293	-0.430306	0.0368364	-0.11775	-0.142013	0.32513	0.170544	0.467143	0.312557	-0.154586
ILMN_2380850	SDCCAG3	10807	NA	0.378582	-0.634849	0.0114613	0.285436	0.529291	-0.0786384	0.569355	-1.01343	-0.36712	-0.0931461	0.150709	-0.45722	0.190773	0.64631	0.920284	1.16414	0.55621	1.2042	0.273974	0.517829	-0.0900997	0.557893	0.243855	-0.364074	0.283919	-0.607929	0.0400639	0.647993
ILMN_2312732	DPP8	54878	NA	-0.107423	-0.315448	-0.001309	-0.0528697	-0.530842	-0.170191	-0.517341	-0.208025	0.106114	0.054553	-0.423419	-0.0627687	-0.409918	0.314139	0.262578	-0.215394	0.145256	-0.201893	-0.0515607	-0.529533	-0.168882	-0.516032	-0.477972	-0.117322	-0.464471	0.36065	0.013501	-0.347149
ILMN_1780334	KCNJ2	3759	NA	-0.227904	-0.111121	-0.0876206	-0.228097	-0.168559	-0.0413469	-0.246551	0.116783	0.140284	-0.000192916	0.0593456	0.186557	-0.0186471	0.0235004	-0.116976	-0.0574377	0.0697741	-0.13543	-0.140477	-0.0809381	0.0462737	-0.158931	0.0595386	0.18675	-0.0184542	0.127212	-0.0779927	-0.205205
ILMN_1705991	GUSBL1	387036	NA	-0.0999537	0.0176511	0.0422307	0.00173822	-0.319753	-0.0640085	-0.17042	0.117605	0.142184	0.101692	-0.2198	0.0359452	-0.0704666	0.0245796	-0.0159129	-0.337405	-0.0816597	-0.188071	-0.0404925	-0.361984	-0.106239	-0.212651	-0.321492	-0.0657468	-0.172158	0.255745	0.149333	-0.106412
ILMN_3180895	FLJ20518	647476	NA	-0.0208081	9.93e-05	-0.0402638	0.146249	-0.0389864	-0.0793244	0.0859389	0.0209074	-0.0194558	0.167057	-0.0181783	-0.0585163	0.106747	-0.0403631	0.146149	-0.0390856	-0.0794237	0.0858396	0.186513	0.00127749	-0.0390606	0.126203	-0.185235	-0.225573	-0.0603098	-0.0403381	0.124925	0.165263
ILMN_1842740		NA	NA	0.0242923	0.0468873	0.0753026	0.142545	0.0524155	0.00694292	-0.0232901	0.022595	0.0510103	0.118253	0.0281232	-0.0173494	-0.0475824	0.0284153	0.0956581	0.00552817	-0.0399444	-0.0701774	0.0672428	-0.0228871	-0.0683597	-0.0985927	-0.09013	-0.135603	-0.165836	-0.0454726	-0.0757056	-0.030233
ILMN_3234892	2017-03-11	441061	NA	0.0822112	-0.0200377	0.0803162	0.00201587	0.0324289	0.0877134	-0.0455678	-0.102249	-0.00189498	-0.0801953	-0.0497823	0.00550226	-0.127779	0.100354	0.0220535	0.0524665	0.107751	-0.0255301	-0.0783003	-0.0478873	0.00739724	-0.125884	0.030413	0.0856976	-0.0475836	0.0552846	-0.0779966	-0.133281
ILMN_1680730	GGTLC1	92086	NA	-0.134346	-0.0431956	-0.0790147	-0.177101	-0.145376	-0.0160692	-0.104654	0.0911503	0.0553313	-0.042755	-0.0110305	0.118277	0.0296915	-0.0358191	-0.133905	-0.102181	0.0271264	-0.0614589	-0.0980862	-0.0663618	0.0629455	-0.0256398	0.0317245	0.161032	0.0724464	0.129307	0.040722	-0.0885853
ILMN_1719393	TRHR	7201	NA	0.104528	0.0405337	-0.00477177	0.0159374	-0.0749616	0.0197658	0.0272954	-0.0639945	-0.1093	-0.0885909	-0.17949	-0.0847624	-0.0772329	-0.0453055	-0.0245963	-0.115495	-0.0207679	-0.0132384	0.0207091	-0.0701898	0.0245376	0.0320671	-0.0908989	0.00382843	0.011358	0.0947273	0.102257	0.00752957
ILMN_1888658		NA	NA	-0.193314	-0.0366784	-0.170022	-0.185288	-0.277877	-0.234919	-0.180227	0.156636	0.0232925	0.00802665	-0.0845625	-0.0416042	0.0130877	-0.133343	-0.148609	-0.241199	-0.19824	-0.143548	-0.0152659	-0.107855	-0.0648967	-0.0102049	-0.0925892	-0.0496309	0.00506101	0.0429583	0.0976502	0.0546919
ILMN_1702712	TRIM55	84675	NA	-0.0311851	-0.198456	0.0848846	-0.121091	0.0413164	-0.0850736	-0.138893	-0.167271	0.11607	-0.0899054	0.0725016	-0.0538885	-0.107708	0.283341	0.0773656	0.239773	0.113383	0.0595632	-0.205975	-0.0435681	-0.169958	-0.223778	0.162407	0.036017	-0.0178025	-0.12639	-0.180209	-0.0538194
ILMN_2088825	CENTB2	23527	NA	0.505859	0.121581	0.189957	0.305879	0.337339	0.171888	0.554328	-0.384278	-0.315902	-0.19998	-0.16852	-0.333971	0.0484689	0.068376	0.184298	0.215758	0.0503073	0.432747	0.115922	0.147382	-0.0180687	0.364371	0.0314596	-0.133991	0.248449	-0.165451	0.216989	0.38244
ILMN_3282892	LOC100133243	100133243	NA	-0.0260274	-0.04659	-0.00329325	0.0776003	-0.116812	-0.134241	-0.195995	-0.0205626	0.0227342	0.103628	-0.0907841	-0.108213	-0.169967	0.0432967	0.12419	-0.0702215	-0.0876506	-0.149405	0.0808935	-0.113518	-0.130947	-0.192701	-0.194412	-0.211841	-0.273595	-0.0174291	-0.0791831	-0.061754
ILMN_3232828	LOC728620	728620	NA	-0.469826	0.0536113	-0.13582	-0.467091	-0.156562	0.0295284	-0.799922	0.523438	0.334006	0.00273548	0.313264	0.499355	-0.330095	-0.189431	-0.520702	-0.210174	-0.0240829	-0.853533	-0.331271	-0.0207421	0.165349	-0.664102	0.310529	0.496619	-0.332831	0.186091	-0.643359	-0.82945
ILMN_1735439	FTHL17	53940	NA	-0.17283	-0.280401	-0.067966	0.00947404	-0.0594302	-0.103628	-0.256211	-0.107571	0.104864	0.182304	0.1134	0.0692015	-0.0833813	0.212435	0.289875	0.220971	0.176773	0.0241899	0.0774401	0.00853578	-0.0356622	-0.188245	-0.0689043	-0.113102	-0.265685	-0.044198	-0.196781	-0.152583
ILMN_1702972	GJA5	2702	NA	0.0405149	0.135254	0.00691989	0.14453	0.0495632	0.0274523	0.0812819	0.0947395	-0.033595	0.104015	0.00904824	-0.0130626	0.0407669	-0.128335	0.00927561	-0.0856912	-0.107802	-0.0539725	0.13761	0.0426433	0.0205324	0.074362	-0.0949669	-0.117078	-0.0632481	-0.0221109	0.0317187	0.0538296
ILMN_1693438	FBXL12	54850	NA	-0.651851	-0.178733	-0.366255	-0.706643	-0.523287	-0.122228	-0.831784	0.473117	0.285595	-0.054792	0.128564	0.529623	-0.179933	-0.187522	-0.527909	-0.344553	0.0565056	-0.65305	-0.340387	-0.157031	0.244028	-0.465529	0.183356	0.584415	-0.125141	0.401059	-0.308497	-0.709556
ILMN_1796642	NCF2	4688	NA	-0.0615399	-1.25559	0.164093	0.0550805	-0.887461	0.0176661	-0.583535	-1.19405	0.225633	0.11662	-0.825921	0.079206	-0.521995	1.41968	1.31067	0.368126	1.27325	0.672052	-0.109013	-1.05155	-0.146427	-0.747628	-0.942542	-0.0374144	-0.638615	0.905127	0.303926	-0.601201
ILMN_1711270	SFRS14	10147	NA	0.171795	-0.495083	0.466456	0.562239	0.947962	0.507977	0.676983	-0.666879	0.29466	0.390444	0.776167	0.336182	0.505188	0.961539	1.05732	1.44305	1.00306	1.17207	0.0957833	0.481507	0.0415216	0.210528	0.385723	-0.0542617	0.114744	-0.439985	-0.270979	0.169006
ILMN_3199608	LOC283332	283332	NA	0.0799273	-0.0437258	0.156338	0.025037	0.00541081	0.0118581	0.016273	-0.123653	0.0764109	-0.0548902	-0.0745165	-0.0680692	-0.0636543	0.200064	0.0687628	0.0491366	0.0555839	0.0599988	-0.131301	-0.150927	-0.14448	-0.140065	-0.0196262	-0.0131789	-0.00876401	0.00644729	0.0108622	0.00441491
ILMN_1728098	LOC653080	653080	NA	0.088939	-0.0445776	-0.110025	-0.341412	-0.0217199	-0.0980991	-0.152119	-0.133517	-0.198964	-0.430351	-0.110659	-0.187038	-0.241058	-0.065447	-0.296835	0.0228577	-0.0535215	-0.107541	-0.231388	0.0883047	0.0119255	-0.0420942	0.319692	0.243313	0.189294	-0.0763791	-0.130399	-0.0540197
ILMN_3300353	LOC729920	729920	NA	0.290925	-0.0481142	0.113144	0.201356	0.0917	0.145725	0.147505	-0.339039	-0.177781	-0.0895693	-0.199225	-0.145199	-0.14342	0.161258	0.24947	0.139814	0.19384	0.195619	0.0882115	-0.021444	0.0325815	0.034361	-0.109655	-0.05563	-0.0538505	0.0540254	0.055805	0.00177952
ILMN_1692365	KCTD1	284252	NA	0.100452	-0.0665376	0.0190965	0.136685	-0.118852	0.0346594	-0.0305903	-0.16699	-0.0813556	0.0362333	-0.219304	-0.0657928	-0.131043	0.0856341	0.203223	-0.0523141	0.101197	0.0359472	0.117589	-0.137948	0.0155628	-0.0496869	-0.255537	-0.102026	-0.167276	0.153511	0.0882613	-0.0652497
ILMN_1810875	SYNGR1	9145	NA	-0.222541	0.200989	0.114677	0.0735286	0.0711067	0.0922831	0.208626	0.423529	0.337218	0.296069	0.293647	0.314824	0.431166	-0.086312	-0.12746	-0.129882	-0.108706	0.0076369	-0.0411483	-0.0435702	-0.0223938	0.0939489	-0.00242189	0.0187545	0.135097	0.0211764	0.137519	0.116343
ILMN_1751127	ZFP42	132625	NA	0.35177	0.322219	-0.544956	-0.0400449	1.08129	0.0482637	0.51114	-0.0295506	-0.896726	-0.391815	0.729515	-0.303506	0.15937	-0.867175	-0.362264	0.759066	-0.273956	0.188921	0.504911	1.62624	0.59322	1.0561	1.12133	0.0883085	0.551185	-1.03302	-0.570145	0.462876
ILMN_1774974	CLUAP1	23059	NA	0.251033	0.31662	0.325193	0.483797	1.09486	0.272853	1.25067	0.0655871	0.0741592	0.232763	0.843823	0.0218198	0.999635	0.00857207	0.167176	0.778236	-0.0437673	0.934048	0.158604	0.769664	-0.0523393	0.925476	0.61106	-0.210943	0.766872	-0.822003	0.155813	0.977815
ILMN_1875919		NA	NA	0.00573132	0.12245	0.0273976	-0.0366751	0.00169481	0.0137188	-0.102917	0.116719	0.0216662	-0.0424065	-0.00403651	0.00798747	-0.108648	-0.0950523	-0.159125	-0.120755	-0.108731	-0.225367	-0.0640727	-0.0257028	-0.0136788	-0.130315	0.03837	0.0503939	-0.0662419	0.012024	-0.104612	-0.116636
ILMN_1671742	UPF3A	65110	NA	0.956828	-0.345582	0.240151	0.404478	0.767287	0.0393891	0.142818	-1.30241	-0.716677	-0.55235	-0.189542	-0.917439	-0.81401	0.585733	0.75006	1.11287	0.384971	0.4884	0.164327	0.527135	-0.200762	-0.0973329	0.362809	-0.365089	-0.26166	-0.727898	-0.624468	0.103429
ILMN_2206716	JTB	10899	NA	0.0275366	-0.358498	0.089711	0.145908	-0.0285323	0.168648	0.406205	-0.386035	0.0621745	0.118372	-0.0560689	0.141111	0.378669	0.448209	0.504407	0.329966	0.527146	0.764704	0.0561972	-0.118243	0.0789368	0.316494	-0.174441	0.0227396	0.260297	0.19718	0.434738	0.237557
ILMN_3303965	ZC3H11B	643136	NA	0.368784	-0.208748	0.157468	0.342419	-0.42727	0.0390959	-0.402355	-0.577532	-0.211316	-0.0263659	-0.796054	-0.329689	-0.771139	0.366216	0.551166	-0.218522	0.247843	-0.193607	0.18495	-0.584738	-0.118372	-0.559823	-0.769688	-0.303323	-0.744773	0.466366	0.0249153	-0.44145
ILMN_1727205	ARHGEF10L	55160	NA	-0.114179	-0.106818	0.168783	-0.1513	-0.798171	-0.222342	-0.161433	0.00736136	0.282962	-0.0371205	-0.683991	-0.108162	-0.0472535	0.275601	-0.0444818	-0.691353	-0.115524	-0.0546149	-0.320083	-0.966954	-0.391125	-0.330216	-0.646871	-0.0710419	-0.010133	0.575829	0.636738	0.0609088
ILMN_3245006	C12orf68	387856	NA	-0.456185	0.067058	-0.0555488	-0.307307	0.101518	-0.0720138	0.0464471	0.523243	0.400637	0.148878	0.557703	0.384172	0.502633	-0.122607	-0.374365	0.0344599	-0.139072	-0.0206109	-0.251758	0.157067	-0.016465	0.101996	0.408825	0.235293	0.353754	-0.173532	-0.0550708	0.118461
ILMN_1801098	TSLP	85480	NA	-0.154951	-0.0374339	-0.152807	-0.0587709	-0.117454	-0.0444269	-0.195853	0.117517	0.00214452	0.0961803	0.0374975	0.110524	-0.0409018	-0.115373	-0.021337	-0.0800198	-0.00699304	-0.158419	0.0940358	0.035353	0.10838	-0.0430464	-0.0586827	0.014344	-0.137082	0.0730267	-0.0783994	-0.151426
ILMN_1669314	LOC648041	648041	NA	-0.0269448	-0.131919	-0.0681806	0.0501163	-0.11201	0.0816141	-0.0245774	-0.104974	-0.0412358	0.0770611	-0.0850648	0.108559	0.00236733	0.0637382	0.182035	0.0199093	0.213533	0.107341	0.118297	-0.043829	0.149795	0.0436032	-0.162126	0.0314978	-0.0746937	0.193624	0.0874321	-0.106192
ILMN_1897864		NA	NA	0.101948	0.00507185	0.0753099	0.0629506	0.180474	0.0674074	0.177303	-0.0968759	-0.0266378	-0.0389971	0.078526	-0.0345404	0.0753548	0.0702381	0.0578788	0.175402	0.0623355	0.172231	-0.0123593	0.105164	-0.00790257	0.101993	0.117523	0.00445672	0.114352	-0.113066	-0.00317121	0.109895
ILMN_1654413	C10orf108	414235	NA	0.123389	0.237399	0.00287932	-0.0586294	-0.449545	-0.0858167	0.101566	0.114009	-0.12051	-0.182019	-0.572935	-0.209206	-0.0218236	-0.234519	-0.296028	-0.686944	-0.323215	-0.135833	-0.0615087	-0.452425	-0.088696	0.0986865	-0.390916	-0.0271873	0.160195	0.363729	0.551111	0.187383
ILMN_1809550	LOC401620	401620	NA	-0.0381238	0.00914465	0.00900056	-0.1075	-0.0943932	0.173353	-0.285201	0.0472684	0.0471243	-0.069376	-0.0562694	0.211477	-0.247077	-0.000144089	-0.116644	-0.103538	0.164209	-0.294346	-0.1165	-0.103394	0.164353	-0.294202	0.0131066	0.280853	-0.177701	0.267747	-0.190808	-0.458554
ILMN_1676288	ACBD4	79777	NA	-0.188618	-0.00525639	-0.0337188	0.00786353	0.0295808	0.0135448	-0.248652	0.183362	0.1549	0.196482	0.218199	0.202163	-0.0600334	-0.0284624	0.0131199	0.0348372	0.0188012	-0.243396	0.0415823	0.0632996	0.0472636	-0.214933	0.0217172	0.0056813	-0.256515	-0.0160359	-0.278233	-0.262197
ILMN_1796490	GRINA	2907	NA	-0.336067	-0.13028	-0.0610129	0.0210492	0.45913	-0.0756762	0.0816905	0.205787	0.275054	0.357116	0.795197	0.260391	0.417757	0.0692667	0.151329	0.58941	0.0546034	0.21197	0.0820621	0.520143	-0.0146633	0.142703	0.438081	-0.0967254	0.0606413	-0.534806	-0.37744	0.157367
ILMN_1764225	GAGE6	2578	NA	0.140604	-0.00775069	0.0210999	-0.176087	0.00704589	0.0913097	0.107634	-0.148354	-0.119504	-0.316691	-0.133558	-0.049294	-0.0329699	0.0288506	-0.168336	0.0147966	0.0990604	0.115384	-0.197187	-0.0140541	0.0702098	0.0865339	0.183133	0.267397	0.283721	0.0842638	0.100588	0.0163241
ILMN_3269995	LOC100129042	100129042	NA	0.175872	-0.0190316	-0.022368	0.197743	0.00356074	0.0944557	-0.0364579	-0.194904	-0.19824	0.0218708	-0.172312	-0.0814166	-0.21233	-0.00333641	0.216775	0.0225923	0.113487	-0.0174263	0.220111	0.0259288	0.116824	-0.0140899	-0.194182	-0.103287	-0.234201	0.090895	-0.0400187	-0.130914
ILMN_1718295	STAC2	342667	NA	-0.753868	-0.207771	-0.0970039	-0.367479	-0.00941507	0.050381	0.0167151	0.546097	0.656864	0.386389	0.744453	0.804249	0.770583	0.110767	-0.159708	0.198356	0.258152	0.224486	-0.270475	0.0875888	0.147385	0.113719	0.358064	0.41786	0.384194	0.0597961	0.0261302	-0.0336658
ILMN_1763457	SGCD	6444	NA	0.0222891	-0.0601471	0.0994005	0.00737074	-0.0474306	0.0571986	0.0549573	-0.0824362	0.0771114	-0.0149183	-0.0697197	0.0349095	0.0326682	0.159548	0.0675179	0.0127165	0.117346	0.115104	-0.0920297	-0.146831	-0.0422019	-0.0444432	-0.0548014	0.0498278	0.0475865	0.104629	0.102388	-0.00224128
ILMN_1812517	FGF8	2253	NA	0.0380924	-0.145619	-0.0383718	-0.0389444	-0.0825069	-0.00266442	-0.0168267	-0.183711	-0.0764642	-0.0770368	-0.120599	-0.0407569	-0.0549191	0.107247	0.106675	0.063112	0.142954	0.128792	-0.000572623	-0.0441351	0.0357074	0.0215451	-0.0435625	0.03628	0.0221177	0.0798425	0.0656802	-0.0141622
ILMN_1699383	POLR2J4	84820	NA	-0.133411	-0.120172	-0.231286	-0.268295	-0.200855	-0.0476187	-0.732972	0.0132388	-0.097875	-0.134885	-0.0674445	0.0857921	-0.599561	-0.111114	-0.148123	-0.0806833	0.0725533	-0.6128	-0.0370096	0.0304306	0.183667	-0.501686	0.0674402	0.220677	-0.464677	0.153237	-0.532117	-0.685353
ILMN_1808102	LOC644175	644175	NA	0.0013141	0.0676361	-0.198217	-0.0420212	-0.0616258	-0.130606	-0.0389857	0.066322	-0.199532	-0.0433353	-0.0629399	-0.13192	-0.0402998	-0.265854	-0.109657	-0.129262	-0.198242	-0.106622	0.156196	0.136592	0.0676119	0.159232	-0.0196046	-0.0885844	0.00303545	-0.0689798	0.02264	0.0916198
ILMN_2133038	UGT3A1	133688	NA	-0.0760308	0.0682157	0.108801	-0.0907767	-0.110265	-0.0374309	-0.148066	0.144246	0.184831	-0.014746	-0.0342339	0.0385999	-0.0720354	0.0405848	-0.158992	-0.17848	-0.105647	-0.216282	-0.199577	-0.219065	-0.146231	-0.256867	-0.0194879	0.0533458	-0.0572894	0.0728338	-0.0378015	-0.110635
ILMN_1687508	ALDH7A1	501	NA	0.383518	1.38648	0.194783	0.213664	0.374151	0.0762724	-0.0622796	1.00296	-0.188735	-0.169854	-0.00936614	-0.307245	-0.445797	-1.1917	-1.17282	-1.01233	-1.31021	-1.44876	0.0188809	0.179368	-0.118511	-0.257063	0.160488	-0.137392	-0.275944	-0.297879	-0.436431	-0.138552
ILMN_1788841	TCL1A	8115	NA	-0.206613	-0.0814698	-0.135275	-0.189994	-0.204975	-0.0508114	-0.0411396	0.125143	0.071338	0.016619	0.00163795	0.155802	0.165474	-0.0538054	-0.108524	-0.123505	0.0306584	0.0403302	-0.054719	-0.0697	0.0844639	0.0941356	-0.0149811	0.139183	0.148855	0.154164	0.163836	0.00967178
ILMN_1698191	SCML2	10389	NA	-0.232933	-0.193126	-0.263843	-0.178137	-0.1515	-0.220505	-0.0905041	0.0398067	-0.03091	0.054796	0.0814331	0.0124282	0.142429	-0.0707167	0.0149893	0.0416263	-0.0273785	0.102622	0.085706	0.112343	0.0433382	0.173339	0.0266371	-0.0423678	0.0876329	-0.0690049	0.0609958	0.130001
ILMN_3207563	LOC100133067	100133067	NA	0.170236	-0.0411087	0.144558	-0.0822025	0.0102865	0.0812191	0.156761	-0.211344	-0.0256774	-0.252438	-0.159949	-0.0890165	-0.0134746	0.185667	-0.0410938	0.0513953	0.122328	0.19787	-0.226761	-0.134272	-0.0633391	0.0122028	0.092489	0.163422	0.238964	0.0709326	0.146475	0.0755419
ILMN_1796377	C14orf37	145407	NA	-0.22759	-0.178658	-0.0558999	-0.176439	-0.233212	-0.236745	-0.144931	0.048932	0.17169	0.051151	-0.00562162	-0.00915489	0.0826592	0.122758	0.00221896	-0.0545536	-0.0580869	0.0337272	-0.120539	-0.177312	-0.180845	-0.0890308	-0.0567726	-0.0603059	0.0315083	-0.00353327	0.0882809	0.0918141
ILMN_3200140	LOC645638	645638	NA	-5.03011	-2.38906	-0.87774	-3.62668	-4.90935	-2.18753	-4.6608	2.64106	4.15237	1.40343	0.120759	2.84258	0.369314	1.51132	-1.23763	-2.5203	0.201523	-2.27174	-2.74894	-4.03162	-1.30979	-3.78306	-1.28267	1.43915	-1.03412	2.72182	0.248555	-2.47327
ILMN_1831834		NA	NA	0.115568	-0.181723	-0.0780921	0.0487656	-0.130129	0.274208	0.0421818	-0.297292	-0.19366	-0.0668027	-0.245697	0.15864	-0.0733864	0.103631	0.230489	0.0515942	0.455932	0.223905	0.126858	-0.0520369	0.352301	0.120274	-0.178895	0.225443	-0.00658376	0.404337	0.172311	-0.232027
ILMN_1656600	LOC643186	643186	NA	-0.0296125	-0.0667992	-0.122854	-0.166343	-0.131525	0.0134434	-0.146354	-0.0371868	-0.0932414	-0.13673	-0.101912	0.0430558	-0.116741	-0.0560546	-0.0995435	-0.0647254	0.0802426	-0.0795544	-0.0434889	-0.00867077	0.136297	-0.0234998	0.0348181	0.179786	0.0199891	0.144968	-0.014829	-0.159797
ILMN_3218851	LOC402116	402116	NA	0.0341462	0.010289	-0.0470617	-0.143807	-0.144416	-0.128797	-0.159335	-0.0238571	-0.0812078	-0.177953	-0.178562	-0.162943	-0.193481	-0.0573507	-0.154096	-0.154705	-0.139086	-0.169624	-0.0967455	-0.097354	-0.0817354	-0.112273	-0.000608463	0.0150101	-0.0155273	0.0156186	-0.0149188	-0.0305374
ILMN_1695878	TIGD3	220359	NA	-0.101287	0.0885799	-0.125945	-0.0649917	-0.0615952	-0.174807	-0.0693294	0.189866	-0.0246584	0.0362949	0.0396913	-0.0735204	0.0319571	-0.214525	-0.153572	-0.150175	-0.263387	-0.157909	0.0609533	0.0643497	-0.048862	0.0566155	0.00339647	-0.109815	-0.00433777	-0.113212	-0.00773425	0.105478
ILMN_3308906	MIR192	406967	NA	-0.0739587	-0.104947	-0.116147	-0.089858	-0.0816613	-0.0803783	-0.262538	-0.030988	-0.0421886	-0.0158993	-0.00770258	-0.00641959	-0.188579	-0.0112006	0.0150888	0.0232855	0.0245684	-0.157591	0.0262894	0.0344861	0.035769	-0.146391	0.00819668	0.00947967	-0.17268	0.00128299	-0.180877	-0.18216
ILMN_1830474		NA	NA	0.0967983	-0.025605	-0.102073	-0.0165397	-0.135495	-0.0658398	-0.108101	-0.122403	-0.198871	-0.113338	-0.232293	-0.162638	-0.204899	-0.0764681	0.00906536	-0.10989	-0.0402347	-0.0824956	0.0855334	-0.0334219	0.0362334	-0.00602755	-0.118955	-0.0493001	-0.091561	0.0696553	0.0273944	-0.0422609
ILMN_1786834	PRKX	5613	NA	0.430796	0.233792	-0.0668036	0.238779	0.0141765	-0.136247	0.231577	-0.197005	-0.4976	-0.192018	-0.41662	-0.567043	-0.19922	-0.300595	0.00498699	-0.219615	-0.370038	-0.00221479	0.305582	0.0809801	-0.0694433	0.29838	-0.224602	-0.375025	-0.00720178	-0.150423	0.2174	0.367824
ILMN_1815320	NR5A1	2516	NA	-0.048848	0.00383194	-0.0095373	0.00104182	0.134765	0.00514224	-0.125817	0.05268	0.0393107	0.0498898	0.183613	0.0539903	-0.0769692	-0.0133692	-0.00279011	0.130933	0.0013103	-0.129649	0.0105791	0.144302	0.0146795	-0.11628	0.133723	0.00410041	-0.126859	-0.129622	-0.260582	-0.130959
ILMN_1667665	C16orf46	123775	NA	-0.0475728	0.0394726	0.0324831	-0.171766	0.0591904	-0.0987898	0.0393861	0.0870454	0.080056	-0.124193	0.106763	-0.0512169	0.086959	-0.00698945	-0.211238	0.0197178	-0.138262	-8.65e-05	-0.204249	0.0267073	-0.131273	0.00690297	0.230956	0.0729758	0.211152	-0.15798	-0.0198043	0.138176
ILMN_1797701	ZNF214	7761	NA	0.1003	-0.0347551	-0.0209607	0.0932189	-0.132886	-0.0923145	0.0182583	-0.135055	-0.12126	-0.00708076	-0.233185	-0.192614	-0.0820413	0.0137945	0.127974	-0.0981307	-0.0575594	0.0530134	0.11418	-0.111925	-0.0713538	0.039219	-0.226105	-0.185533	-0.0749606	0.0405713	0.151144	0.110573
ILMN_3308280	MIR582	693167	NA	0.0141208	0.0319283	-0.0373798	-0.0912914	-0.0263897	-0.0221676	-0.0471483	0.0178075	-0.0515006	-0.105412	-0.0405105	-0.0362884	-0.0612691	-0.0693081	-0.12322	-0.058318	-0.0540959	-0.0790766	-0.0539115	0.0109901	0.0152122	-0.00976848	0.0649016	0.0691237	0.0441431	0.00422208	-0.0207586	-0.0249807
ILMN_2052891	PKD2	5311	NA	0.223277	0.0176683	0.271477	0.153085	0.804643	0.033409	0.182746	-0.205609	0.0482002	-0.070192	0.581366	-0.189868	-0.0405314	0.253809	0.135417	0.786975	0.0157406	0.165077	-0.118392	0.533166	-0.238068	-0.0887316	0.651558	-0.119676	0.0296606	-0.771234	-0.621897	0.149337
ILMN_1782331	TDG	6996	NA	-0.124924	-0.736583	-0.0984069	-0.261902	-0.837705	-0.18966	-0.841656	-0.611659	0.0265173	-0.136978	-0.712781	-0.0647355	-0.716732	0.638176	0.474681	-0.101122	0.546924	-0.105072	-0.163496	-0.739298	-0.0912528	-0.743249	-0.575802	0.0722428	-0.579753	0.648045	-0.00395092	-0.651996
ILMN_1842319		NA	NA	0.0164652	-0.0878882	-0.0603484	0.17862	0.0384795	-0.106119	-0.0441778	-0.104353	-0.0768136	0.162154	0.0220143	-0.122585	-0.0606429	0.0275398	0.266508	0.126368	-0.0182313	0.0437104	0.238968	0.0988279	-0.0457711	0.0161706	-0.14014	-0.284739	-0.222797	-0.144599	-0.0826573	0.0619417
ILMN_1724533	LY96	23643	NA	0.334444	-0.404998	0.0854744	0.0714152	0.502911	0.0584581	0.145029	-0.739441	-0.248969	-0.263029	0.168467	-0.275986	-0.189415	0.490472	0.476413	0.907908	0.463456	0.550026	-0.0140592	0.417436	-0.0270162	0.0595543	0.431496	-0.012957	0.0736135	-0.444453	-0.357882	0.0865705
ILMN_1728360	MED29	55588	NA	-1.69752	0.20171	-0.715705	-1.64391	-0.647128	-0.158457	-0.268069	1.89923	0.981811	0.0536032	1.05039	1.53906	1.42945	-0.917415	-1.84562	-0.848838	-0.360167	-0.469779	-0.928208	0.0685768	0.557248	0.447636	0.996785	1.48546	1.37584	0.488671	0.379059	-0.109612
ILMN_3266666	LOC100128196	100128196	NA	0.263716	-0.0470311	0.348047	0.278413	0.424758	0.302876	0.40839	-0.310747	0.0843313	0.0146972	0.161042	0.03916	0.144674	0.395078	0.325444	0.471789	0.349907	0.455421	-0.0696341	0.0767105	-0.0451713	0.0603427	0.146345	0.0244628	0.129977	-0.121882	-0.0163678	0.105514
ILMN_3236675	LOC100133823	100133823	NA	-0.158029	-0.0205881	-0.159239	-0.325871	-0.194866	-0.141703	-0.40481	0.137441	-0.00121018	-0.167843	-0.0368376	0.0163257	-0.246781	-0.138651	-0.305283	-0.174278	-0.121115	-0.384222	-0.166632	-0.0356274	0.0175359	-0.245571	0.131005	0.184168	-0.0789385	0.0531633	-0.209944	-0.263107
ILMN_1804327	NAP1L4	4676	NA	0.0893097	0.273949	0.08136	0.167386	-0.0157821	0.15447	0.0955816	0.184639	-0.00794973	0.0780763	-0.105092	0.0651608	0.00627185	-0.192589	-0.106563	-0.289731	-0.119478	-0.178367	0.086026	-0.0971421	0.0731105	0.0142216	-0.183168	-0.0129155	-0.0718044	0.170253	0.111364	-0.0588889
ILMN_1815619	CDX1	1044	NA	-0.0484894	-0.0280059	0.081056	0.0561482	-0.0977153	-0.110051	-0.130689	0.0204835	0.129545	0.104638	-0.0492259	-0.0615619	-0.0821998	0.109062	0.084154	-0.0697094	-0.0820454	-0.102683	-0.0249079	-0.178771	-0.191107	-0.211745	-0.153863	-0.166199	-0.186837	-0.012336	-0.0329739	-0.0206379
ILMN_1651624	C6orf201	404220	NA	-0.175916	0.0789728	-0.202424	-0.106924	-0.0336237	-0.129839	-0.0818707	0.254889	-0.0265082	0.0689922	0.142292	0.0460769	0.0940454	-0.281397	-0.185897	-0.112596	-0.208812	-0.160843	0.0955004	0.168801	0.0725852	0.120554	0.0733002	-0.0229152	0.0250532	-0.0962154	-0.048247	0.0479684
ILMN_1703111	BBS7	55212	NA	-0.0284377	-0.326641	-0.0963208	0.00397559	-0.119741	-0.166276	0.0107673	-0.298203	-0.0678831	0.0324133	-0.0913031	-0.137838	0.0392051	0.23032	0.330617	0.2069	0.160365	0.337408	0.100296	-0.02342	-0.069955	0.107088	-0.123716	-0.170251	0.00679174	-0.046535	0.130508	0.177043
ILMN_3237153	FAM123B	139285	NA	0.223415	0.205959	0.202069	0.222302	0.287678	0.210527	0.260701	-0.0174566	-0.0213466	-0.00111344	0.064263	-0.012888	0.0372857	-0.00388998	0.0163432	0.0817196	0.00456856	0.0547423	0.0202331	0.0856096	0.00845854	0.0586323	0.0653764	-0.0117746	0.0383991	-0.077151	-0.0269773	0.0501737
ILMN_1693459	LOC643293	643293	NA	0.196831	0.282875	0.154343	0.130938	0.0264099	0.238778	0.139963	0.0860439	-0.0424874	-0.0658929	-0.170421	0.0419474	-0.0568675	-0.128531	-0.151937	-0.256465	-0.0440965	-0.142911	-0.0234055	-0.127933	0.0844348	-0.0143802	-0.104528	0.10784	0.00902538	0.212368	0.113553	-0.0988149
ILMN_3239659	LOC729907	729907	NA	-0.0621909	0.116521	0.172116	0.115491	0.0592104	0.102021	-0.0661563	0.178712	0.234307	0.177682	0.121401	0.164212	-0.00396537	0.0555947	-0.00103052	-0.0573109	-0.0145003	-0.182678	-0.0566252	-0.112906	-0.070095	-0.238272	-0.0562803	-0.0134698	-0.181647	0.0428106	-0.125367	-0.168177
ILMN_2102330	COL8A2	1296	NA	-0.309526	0.0877533	-0.138911	-0.158971	-0.198322	-0.0990165	-0.0603342	0.397279	0.170615	0.150556	0.111204	0.21051	0.249192	-0.226665	-0.246724	-0.286075	-0.18677	-0.148087	-0.0200592	-0.0594105	0.0398949	0.0785772	-0.0393513	0.0599542	0.0986365	0.0993054	0.137988	0.0386823
ILMN_2377746	RUNX2	860	NA	-0.0611595	0.0441585	0.00228013	-0.0396026	-0.0293513	0.0644934	0.010032	0.105318	0.0634396	0.0215569	0.0318082	0.125653	0.0711915	-0.0418783	-0.083761	-0.0735098	0.0203349	-0.0341265	-0.0418827	-0.0316315	0.0622133	0.00775184	0.0102512	0.104096	0.0496345	0.0938447	0.0393833	-0.0544614
ILMN_1753830	ETV4	2118	NA	0.653062	1.5121	-0.0265734	0.372876	0.720657	-0.127696	-0.144078	0.859036	-0.679635	-0.280186	0.067595	-0.780758	-0.79714	-1.53867	-1.13922	-0.791441	-1.63979	-1.65618	0.39945	0.74723	-0.101123	-0.117505	0.347781	-0.500573	-0.516955	-0.848353	-0.864735	-0.016382
ILMN_1689736	LOC646399	646399	NA	-0.0127817	-0.122763	-0.141921	0.0219996	-0.0692731	-0.0359067	-0.155536	-0.109982	-0.129139	0.0347813	-0.0564914	-0.023125	-0.142754	-0.0191579	0.144763	0.0534901	0.0868565	-0.0327728	0.163921	0.072648	0.106014	-0.013615	-0.0912727	-0.0579064	-0.177536	0.0333663	-0.086263	-0.119629
ILMN_1817193	LOC728516	728516	NA	-0.00677059	0.165213	0.0474618	0.173175	0.0284234	-0.0308832	-0.0356862	0.171983	0.0542324	0.179945	0.035194	-0.0241127	-0.0289156	-0.117751	0.00796191	-0.136789	-0.196096	-0.200899	0.125713	-0.0190385	-0.0783451	-0.0831481	-0.144751	-0.204058	-0.208861	-0.0593066	-0.0641096	-0.00480297
ILMN_1701376	MGC34821	283238	NA	0.0141037	-0.168665	-0.0310503	0.154029	0.0182126	-0.00617812	-0.113041	-0.182768	-0.0451539	0.139925	0.00410892	-0.0202818	-0.127145	0.137614	0.322693	0.186877	0.162486	0.0556232	0.185079	0.0492628	0.0248721	-0.081991	-0.135816	-0.160207	-0.26707	-0.0243907	-0.131254	-0.106863
ILMN_1678674	FLJ13224	79857	NA	-0.196073	-0.165235	-0.14473	-0.235923	-0.227105	-0.0910965	-0.222259	0.0308378	0.0513434	-0.0398498	-0.0310322	0.104977	-0.0261861	0.0205057	-0.0706876	-0.06187	0.0741388	-0.0570238	-0.0911932	-0.0823757	0.0536331	-0.0775295	0.00881757	0.144826	0.0136637	0.136009	0.00484615	-0.131163
ILMN_2064917	AGGF1	55109	NA	0.613231	0.141802	0.605995	0.765426	0.492951	0.364067	0.757269	-0.471429	-0.00723605	0.152195	-0.120281	-0.249164	0.144038	0.464193	0.623624	0.351148	0.222265	0.615466	0.159431	-0.113044	-0.241928	0.151274	-0.272475	-0.401359	-0.00815717	-0.128883	0.264318	0.393202
ILMN_2069615	CHID1	66005	NA	-0.112057	-0.147122	-0.0532723	-0.110102	-0.00472794	0.0137648	-0.00697275	-0.0350649	0.0587844	0.00195482	0.107329	0.125822	0.105084	0.0938493	0.0370197	0.142394	0.160886	0.140149	-0.0568296	0.0485443	0.0670371	0.0462995	0.105374	0.123867	0.103129	0.0184928	-0.0022448	-0.0207376
ILMN_1847870		NA	NA	0.184529	-0.225694	-0.0824406	0.0820614	0.0547973	0.092585	0.0511094	-0.410224	-0.26697	-0.102468	-0.129732	-0.0919444	-0.13342	0.143254	0.307756	0.280491	0.318279	0.276804	0.164502	0.137238	0.175026	0.13355	-0.0272641	0.0105237	-0.030952	0.0377877	-0.00368788	-0.0414756
ILMN_3252665	C6orf132	647024	NA	-0.118228	-0.106944	0.134532	-0.0623606	-1.3173	-0.135382	-0.781527	0.0112842	0.25276	0.0558674	-1.19908	-0.0171538	-0.663299	0.241476	0.0445832	-1.21036	-0.028438	-0.674583	-0.196893	-1.45184	-0.269914	-0.916059	-1.25494	-0.0730212	-0.719166	1.18192	0.535778	-0.646145
ILMN_2262462	C19orf29	58509	NA	-0.707592	-0.153929	-0.4798	-0.465491	-0.355262	-0.207974	-0.252977	0.553663	0.227792	0.242101	0.35233	0.499618	0.454614	-0.325871	-0.311562	-0.201333	-0.0540448	-0.0990485	0.0143088	0.124538	0.271826	0.226822	0.110229	0.257517	0.212514	0.147288	0.102285	-0.0450037
ILMN_2162819	UGT2B11	10720	NA	0.0671549	-0.0209307	0.11903	0.0214274	0.0343361	-0.0218492	0.0794446	-0.0880856	0.0518747	-0.0457276	-0.0328188	-0.0890041	0.0122897	0.13996	0.042358	0.0552668	-0.000918501	0.100375	-0.0976023	-0.0846935	-0.140879	-0.039585	0.0129088	-0.0432765	0.0580172	-0.0561853	0.0451085	0.101294
ILMN_1800923	OR4M1	441670	NA	-0.164355	0.00477369	-0.0503588	-0.0327831	-0.153955	0.0439929	-0.0464518	0.169129	0.113996	0.131572	0.0104001	0.208348	0.117903	-0.0551325	-0.0375568	-0.158729	0.0392192	-0.0512255	0.0175757	-0.103596	0.0943517	0.003907	-0.121172	0.076776	-0.0136687	0.197948	0.107503	-0.0904447
ILMN_1774153	SPHK1	8877	NA	0.0370388	-0.0669748	0.077785	0.22533	-0.21684	0.0133571	-0.332666	-0.104014	0.0407462	0.188291	-0.253879	-0.0236817	-0.369705	0.14476	0.292304	-0.149865	0.0803318	-0.265691	0.147545	-0.294625	-0.0644279	-0.410451	-0.44217	-0.211973	-0.557996	0.230197	-0.115826	-0.346023
ILMN_1731640	MGC39900	286527	NA	0.487092	0.478445	0.108122	0.189416	0.805248	0.0884005	0.65899	-0.00864734	-0.378971	-0.297676	0.318156	-0.398692	0.171898	-0.370323	-0.289029	0.326803	-0.390045	0.180545	0.0812946	0.697127	-0.0197212	0.550868	0.615832	-0.101016	0.469574	-0.716848	-0.146258	0.57059
ILMN_1749920	LOC653796	653796	NA	0.144422	0.113551	0.158556	0.00182618	0.167659	0.0918789	0.116494	-0.0308706	0.0141348	-0.142595	0.0232371	-0.0525426	-0.0279272	0.0450054	-0.111725	0.0541077	-0.021672	0.00294345	-0.15673	0.00910232	-0.0666774	-0.042062	0.165832	0.0900528	0.114668	-0.0757797	-0.0511643	0.0246154
ILMN_1812678	TMEM195	392636	NA	-0.0453273	0.0396482	0.1334	0.012489	-0.258431	0.013371	-0.0405601	0.0849754	0.178728	0.0578162	-0.213104	0.0586982	0.0047672	0.0937521	-0.0271592	-0.298079	-0.0262772	-0.0802082	-0.120911	-0.391831	-0.120029	-0.17396	-0.27092	0.000882002	-0.053049	0.271802	0.217871	-0.053931
ILMN_2110829	LOC441743	441743	NA	0.152178	0.123306	0.0130758	0.0213441	0.4395	0.154797	0.124549	-0.0288715	-0.139102	-0.130834	0.287322	0.00261898	-0.0276286	-0.11023	-0.101962	0.316194	0.0314905	0.0012429	0.00826832	0.426424	0.141721	0.111473	0.418156	0.133453	0.103205	-0.284703	-0.314951	-0.0302476
ILMN_1902123		NA	NA	-0.143974	-0.209974	0.0143051	-0.175975	-0.164559	-0.24874	-0.388541	-0.0660009	0.158279	-0.032002	-0.0205856	-0.104766	-0.244567	0.22428	0.033999	0.0454153	-0.0387652	-0.178566	-0.190281	-0.178864	-0.263045	-0.402846	0.0114164	-0.0727642	-0.212565	-0.0841805	-0.223982	-0.139801
ILMN_2302983	TRPM3	80036	NA	-0.156802	0.0942052	-0.0455967	0.0267448	-0.0415028	0.0471069	0.255537	0.251007	0.111205	0.183547	0.115299	0.203909	0.412339	-0.139802	-0.0674604	-0.135708	-0.0470983	0.161332	0.0723415	0.00409391	0.0927036	0.301134	-0.0682476	0.0203621	0.228792	0.0886097	0.29704	0.20843
ILMN_1692831	HIST1H1A	3024	NA	-0.189459	-0.0682886	-0.0815335	0.0865771	-0.229665	-0.0836328	-0.0544431	0.12117	0.107925	0.276036	-0.0402063	0.105826	0.135016	-0.0132449	0.154866	-0.161376	-0.0153442	0.0138455	0.168111	-0.148132	-0.00209932	0.0270904	-0.316242	-0.17021	-0.14102	0.146032	0.175222	0.0291897
ILMN_1701589	AMPD2	271	NA	0.100063	0.0131965	0.0591776	0.0747369	0.0376128	0.0688507	0.123945	-0.086867	-0.0408859	-0.0253266	-0.0624507	-0.0312127	0.0238818	0.0459811	0.0615404	0.0244162	0.0556542	0.110749	0.0155593	-0.0215648	0.00967316	0.0647677	-0.0371241	-0.00588613	0.0492084	0.031238	0.0863325	0.0550946
ILMN_1666713	LYPLA1	10434	NA	0.813764	-0.293898	-0.00960229	0.247396	0.693949	0.16687	1.22625	-1.10766	-0.823367	-0.566369	-0.119816	-0.646894	0.412481	0.284296	0.541294	0.987847	0.460768	1.52014	0.256998	0.703551	0.176472	1.23585	0.446553	-0.0805257	0.97885	-0.527079	0.532297	1.05938
ILMN_1732371	SLC26A10	65012	NA	0.153408	0.118478	-0.0714901	0.0925639	0.0892747	0.0747708	0.0584123	-0.0349303	-0.224898	-0.0608442	-0.0641333	-0.0786372	-0.0949957	-0.189968	-0.0259139	-0.029203	-0.043707	-0.0600654	0.164054	0.160765	0.146261	0.129902	-0.00328911	-0.0177931	-0.0341515	-0.0145039	-0.0308624	-0.0163585
ILMN_3310725	MIR453	574410	NA	0.0298236	0.113126	-0.0157256	0.0871637	0.0236221	-0.088045	-0.125921	0.0833021	-0.0455492	0.0573402	-0.00620144	-0.117869	-0.155744	-0.128851	-0.0259619	-0.0895035	-0.201171	-0.239046	0.102889	0.0393478	-0.0723193	-0.110195	-0.0635416	-0.175209	-0.213085	-0.111667	-0.149543	-0.0378758
ILMN_1843855		NA	NA	-0.0427793	0.00161327	0.0882782	-0.0586803	0.182231	-0.00087242	0.280744	0.0443926	0.131057	-0.015901	0.225011	0.0419069	0.323524	0.0866649	-0.0602936	0.180618	-0.00248569	0.279131	-0.146958	0.0939531	-0.0891506	0.192466	0.240912	0.0578079	0.339425	-0.183104	0.0985131	0.281617
ILMN_1659693	LOC649429	649429	NA	-0.0536205	0.0955815	-0.0205456	0.0932595	-0.0107295	-0.0224717	0.077945	0.149202	0.0330749	0.14688	0.042891	0.0311488	0.131566	-0.116127	-0.00232196	-0.106311	-0.118053	-0.0176365	0.113805	0.00981608	-0.00192611	0.0984906	-0.103989	-0.115731	-0.0153145	-0.0117422	0.0886745	0.100417
ILMN_3236325	LOC100132549	100132549	NA	0.0649503	-0.0212794	0.0417375	-0.0526112	-0.0800791	-0.0464365	-0.0202884	-0.0862298	-0.0232128	-0.117562	-0.145029	-0.111387	-0.0852387	0.063017	-0.0313318	-0.0587996	-0.025157	0.000991079	-0.0943488	-0.121817	-0.088174	-0.0620259	-0.0274679	0.00617475	0.0323229	0.0336426	0.0597907	0.0261481
ILMN_3237873	LOC100132820	100132820	NA	-0.00483491	-0.116471	0.00297129	-0.172291	-0.159371	-0.0490452	0.0185002	-0.111636	0.0078062	-0.167456	-0.154536	-0.0442103	0.0233351	0.119442	-0.0558198	-0.0429002	0.0674259	0.134971	-0.175262	-0.162343	-0.0520165	0.0155289	0.0129196	0.123246	0.190791	0.110326	0.177872	0.0675454
ILMN_1798742	CLCNKB	1188	NA	0.0718429	0.00771663	0.114813	0.0464123	0.0742933	-0.066969	0.0586171	-0.0641263	0.0429697	-0.0254306	0.00245039	-0.138812	-0.0132258	0.107096	0.0386956	0.0665767	-0.0746856	0.0509005	-0.0684003	-0.0405193	-0.181782	-0.0561954	0.027881	-0.113381	0.0122049	-0.141262	-0.0156762	0.125586
ILMN_1776857	AQP1	358	NA	-0.121559	-0.0767421	-0.0308269	-0.0599512	-0.0678597	0.0229388	-0.132861	0.0448173	0.0907325	0.0616082	0.0536997	0.144498	-0.0113017	0.0459153	0.016791	0.00888241	0.0996809	-0.0561189	-0.0291243	-0.0370329	0.0537657	-0.102034	-0.00790856	0.08289	-0.0729099	0.0907985	-0.0650013	-0.1558
ILMN_1768828	LOC651319	651319	NA	0.0709716	-0.0405024	-0.162014	0.132001	-0.0513229	-0.118284	-0.143539	-0.111474	-0.232986	0.0610292	-0.122295	-0.189256	-0.21451	-0.121512	0.172503	-0.0108205	-0.0777818	-0.103036	0.294015	0.110691	0.0437299	0.0184753	-0.183324	-0.250285	-0.27554	-0.0669613	-0.0922159	-0.0252546
ILMN_1781416	FRAT1	10023	NA	-0.0248461	0.036163	0.0184002	-0.0267861	0.0671473	0.0952038	0.0364312	0.0610092	0.0432463	-0.00193992	0.0919935	0.12005	0.0612773	-0.0177629	-0.0629491	0.0309843	0.0590407	0.000268143	-0.0451862	0.0487471	0.0768036	0.018031	0.0939334	0.12199	0.0632172	0.0280564	-0.0307161	-0.0587726
ILMN_1794532	TM4SF19	116211	NA	-0.0360502	0.00142666	-0.0674002	-0.0221849	-0.134653	0.165169	-0.00173742	0.0374769	-0.03135	0.0138653	-0.0986028	0.201219	0.0343128	-0.0688269	-0.0236116	-0.13608	0.163742	-0.00316408	0.0452153	-0.0672529	0.232569	0.0656628	-0.112468	0.187354	0.0204475	0.299822	0.132916	-0.166906
ILMN_1688220	SYNPO2	171024	NA	0.248224	0.11971	0.0230387	0.198236	0.0157934	0.108285	0.0103835	-0.128514	-0.225185	-0.0499879	-0.232431	-0.139939	-0.237841	-0.0966715	0.078526	-0.103917	-0.0114248	-0.109327	0.175197	-0.00724537	0.0852467	-0.0126552	-0.182443	-0.0899508	-0.187853	0.092492	-0.00540981	-0.0979019
ILMN_3287093	LOC646819	646819	NA	0.213218	-0.0571575	0.138765	0.0373295	0.22647	0.188397	-0.0276069	-0.270375	-0.0744533	-0.175888	0.0132523	-0.0248211	-0.240825	0.195922	0.0944871	0.283628	0.245554	0.0295507	-0.101435	0.0877056	0.0496323	-0.166371	0.189141	0.151067	-0.0649364	-0.0380733	-0.254077	-0.216004
ILMN_1811450	FAM151B	167555	NA	-0.0453505	0.09645	0.0180726	0.0141563	-0.0915861	-0.0409144	0.169578	0.141801	0.0634231	0.0595068	-0.0462356	0.00443604	0.214928	-0.0783775	-0.0822937	-0.188036	-0.137364	0.0731277	-0.00391626	-0.109659	-0.058987	0.151505	-0.105742	-0.0550708	0.155421	0.0506717	0.261164	0.210492
ILMN_1749579	PKHD1	5314	NA	0.090162	-0.183164	0.127583	0.0750957	-0.0329956	0.0941986	0.018483	-0.273326	0.0374213	-0.0150663	-0.123158	0.0040366	-0.071679	0.310748	0.25826	0.150169	0.277363	0.201647	-0.0524876	-0.160579	-0.0333847	-0.1091	-0.108091	0.0191029	-0.0566127	0.127194	0.0514786	-0.0757156
ILMN_1771738	ARL5A	26225	NA	0.25887	-0.15946	0.120898	0.0764835	0.008409	0.18738	0.335691	-0.41833	-0.137972	-0.182387	-0.250461	-0.0714898	0.0768214	0.280358	0.235944	0.167869	0.346841	0.495152	-0.0444144	-0.112489	0.0664824	0.214794	-0.0680745	0.110897	0.259208	0.178971	0.327282	0.148311
ILMN_1674587	TBC1D3B	414059	NA	-0.15567	-0.00610902	0.120944	-0.0125073	-0.161388	0.0387713	-0.152446	0.149561	0.276614	0.143163	-0.00571786	0.194441	0.00322395	0.127053	-0.00639825	-0.155279	0.0448803	-0.146337	-0.133451	-0.282332	-0.0821726	-0.27339	-0.148881	0.0512786	-0.139939	0.200159	0.00894181	-0.191217
ILMN_1690703	C21orf34	388815	NA	0.234476	0.248542	0.00321466	0.191341	0.229067	-0.0584941	-0.0138699	0.0140659	-0.231261	-0.0431352	-0.00540904	-0.29297	-0.248346	-0.245327	-0.0572011	-0.0194749	-0.307036	-0.262412	0.188126	0.225852	-0.0617088	-0.0170846	0.0377262	-0.249835	-0.205211	-0.287561	-0.242937	0.0446242
ILMN_1703079	NFS1	9054	NA	0.31708	0.0384586	0.189835	0.247844	0.281463	0.0773227	0.187573	-0.278622	-0.127245	-0.069236	-0.035617	-0.239758	-0.129507	0.151377	0.209386	0.243005	0.0388642	0.149115	0.0580091	0.0916282	-0.112512	-0.00226198	0.033619	-0.170522	-0.0602711	-0.204141	-0.0938902	0.11025
ILMN_3277559	LOC346329	346329	NA	-0.0186297	-0.0200916	-0.239432	-0.073731	-0.0517001	0.0380418	-0.314648	-0.00146192	-0.220803	-0.0551013	-0.0330704	0.0566715	-0.296019	-0.219341	-0.0536394	-0.0316085	0.0581334	-0.294557	0.165701	0.187732	0.277474	-0.075216	0.0220309	0.111773	-0.240917	0.0897418	-0.262948	-0.35269
ILMN_3232943	LOC138864	138864	NA	-0.10287	-0.17631	0.0473663	-0.00549313	-0.0535432	-0.0392334	0.00423093	-0.0734401	0.150237	0.0973773	0.0493272	0.063637	0.107101	0.223677	0.170817	0.122767	0.137077	0.180541	-0.0528594	-0.100909	-0.0865997	-0.0431353	-0.04805	-0.0337403	0.00972406	0.0143098	0.0577741	0.0434643
ILMN_1718603	CYP4F8	11283	NA	0.0706129	-0.010067	0.0852457	0.0861008	0.0921869	-0.0435861	-0.0388218	-0.0806798	0.0146328	0.015488	0.021574	-0.114199	-0.109435	0.0953127	0.0961678	0.102254	-0.0335192	-0.0287548	0.000855166	0.00694122	-0.128832	-0.124067	0.00608605	-0.129687	-0.124923	-0.135773	-0.131009	0.00476438
ILMN_1665563	LOC645410	645410	NA	0.148658	-0.148126	-0.00458824	-0.0935772	0.0374091	0.0051562	-0.15659	-0.296783	-0.153246	-0.242235	-0.111249	-0.143502	-0.305248	0.143537	0.0545484	0.185535	0.153282	-0.00846424	-0.0889889	0.0419974	0.00974444	-0.152002	0.130986	0.0987334	-0.0630126	-0.0322529	-0.193999	-0.161746
ILMN_1700949	GABRR3	200959	NA	0.000942275	-0.246824	-0.206117	-0.136905	-0.153358	-0.0254753	-0.22823	-0.247766	-0.20706	-0.137847	-0.1543	-0.0264176	-0.229172	0.0407068	0.109919	0.0934661	0.221349	0.0185943	0.0692126	0.0527593	0.180642	-0.0221125	-0.0164533	0.111429	-0.0913251	0.127883	-0.0748718	-0.202754
ILMN_1748601	CD8B	926	NA	0.0541222	0.100655	0.0164394	-0.152338	0.110489	-0.013709	-0.0609861	0.0465331	-0.0376827	-0.206461	0.0563665	-0.0678312	-0.115108	-0.0842158	-0.252994	0.00983343	-0.114364	-0.161641	-0.168778	0.0940493	-0.0301484	-0.0774256	0.262827	0.138629	0.0913522	-0.124198	-0.171475	-0.0472771
ILMN_1762188	GPR158L1	440435	NA	0.00445253	0.0867805	-0.00810039	0.146586	0.0177986	0.0740435	-0.0951036	0.0823279	-0.0125529	0.142133	0.0133461	0.0695909	-0.0995561	-0.0948809	0.0598055	-0.0689819	-0.012737	-0.181884	0.154686	0.025899	0.0821438	-0.0870032	-0.128787	-0.0725425	-0.24169	0.0562449	-0.112902	-0.169147
ILMN_1740816	OR4C11	219429	NA	0.019603	0.0212021	0.0478435	-0.0531029	-0.0760803	0.0770353	-0.0798592	0.00159907	0.0282405	-0.0727059	-0.0956833	0.0574323	-0.0994622	0.0266414	-0.074305	-0.0972823	0.0558332	-0.101061	-0.100946	-0.123924	0.0291918	-0.127703	-0.0229773	0.130138	-0.0267563	0.153116	-0.00377899	-0.156895
ILMN_1681411	LOC642178	642178	NA	-0.187903	-0.0747333	-0.109501	-0.0800195	-0.213167	-0.0909012	-0.162942	0.11317	0.0784018	0.107884	-0.0252642	0.0970019	0.0249616	-0.0347681	-0.00528622	-0.138434	-0.016168	-0.0882083	0.0294819	-0.103666	0.0186001	-0.0534402	-0.133148	-0.0108818	-0.0829221	0.122266	0.0502258	-0.0720403
ILMN_1736200	LOC652038	652038	NA	-0.169944	-0.0422956	-0.198198	-0.162671	-0.220494	-0.0280105	-0.163237	0.127649	-0.0282539	0.00727316	-0.0505499	0.141934	0.00670729	-0.155903	-0.120376	-0.178199	0.0142851	-0.120942	0.0355271	-0.022296	0.170188	0.0349612	-0.0578231	0.134661	-0.000565866	0.192484	0.0572572	-0.135227
ILMN_1806456	C14orf45	80127	NA	-0.326223	-0.101213	0.0410011	-0.130628	0.219576	0.0653005	0.213639	0.22501	0.367224	0.195595	0.5458	0.391524	0.539862	0.142214	-0.029415	0.32079	0.166514	0.314853	-0.171629	0.178575	0.0242994	0.172638	0.350205	0.195929	0.344268	-0.154276	-0.00593704	0.148339
ILMN_1742309	LOC649948	649948	NA	-0.136001	-0.0354388	-0.13881	-0.191189	-0.0591669	0.0479925	-0.141658	0.100562	-0.0028095	-0.0551888	0.0768338	0.183993	-0.00565715	-0.103371	-0.155751	-0.023728	0.0834314	-0.106219	-0.0523793	0.0796433	0.186803	-0.00284765	0.132023	0.239182	0.0495316	0.107159	-0.0824909	-0.18965
ILMN_1732407	LOC649112	649112	NA	0.0377622	-0.0984267	-0.00646585	0.17736	-0.077134	0.0932405	0.231809	-0.136189	-0.0442281	0.139598	-0.114896	0.0554782	0.194047	0.0919609	0.275787	0.0212927	0.191667	0.330236	0.183826	-0.0706681	0.0997063	0.238275	-0.254494	-0.0841197	0.054449	0.170374	0.308943	0.138569
ILMN_1715436	LOC650799	650799	NA	0.162346	0.0261782	-0.0371754	0.0476063	0.0439192	0.0295621	0.0183754	-0.136168	-0.199522	-0.11474	-0.118427	-0.132784	-0.143971	-0.0633536	0.0214282	0.0177411	0.00338394	-0.00780275	0.0847818	0.0810947	0.0667375	0.0555508	-0.00368711	-0.0180443	-0.0292309	-0.0143571	-0.0255438	-0.0111867
ILMN_1741684	SMPD1	6609	NA	-0.287874	0.0359625	0.150862	0.0434469	-0.266852	0.191423	0.143899	0.323837	0.438736	0.331321	0.0210216	0.479297	0.431773	0.114899	0.00748438	-0.302815	0.15546	0.107936	-0.107415	-0.417714	0.0405606	-0.00696317	-0.310299	0.147976	0.100452	0.458275	0.410751	-0.0475238
ILMN_1802223	ATP2B2	491	NA	0.119841	0.207573	0.219314	0.0275986	0.121304	0.115364	-0.0384596	0.0877327	0.0994736	-0.0922421	0.00146362	-0.00447699	-0.1583	0.0117409	-0.179975	-0.0862691	-0.0922097	-0.246033	-0.191716	-0.0980099	-0.103951	-0.257774	0.0937057	0.0877651	-0.0660583	-0.0059406	-0.159764	-0.153823
ILMN_2117736	MGAT4C	25834	NA	-0.0379214	0.093874	0.0490365	-0.0238417	-0.0180873	0.162863	-0.0340299	0.131795	0.0869579	0.0140797	0.0198341	0.200784	0.00389151	-0.0448375	-0.117716	-0.111961	0.0689887	-0.127904	-0.0728783	-0.0671239	0.113826	-0.0830664	0.00575439	0.186704	-0.0101882	0.18095	-0.0159426	-0.196893
ILMN_1669966	NDUFS7	374291	NA	0.0369229	0.131073	0.00526023	0.0875047	0.179395	-0.0335326	-0.220466	0.0941505	-0.0316627	0.0505818	0.142472	-0.0704555	-0.257389	-0.125813	-0.0435686	0.0483216	-0.164606	-0.35154	0.0822445	0.174135	-0.0387928	-0.225726	0.0918902	-0.121037	-0.307971	-0.212928	-0.399861	-0.186934
ILMN_3239317	LOC100133994	100133994	NA	0.0275974	0.113905	-0.0312934	-0.101358	-0.143998	-0.021545	-0.0490528	0.0863081	-0.0588907	-0.128955	-0.171595	-0.0491424	-0.0766501	-0.145199	-0.215263	-0.257903	-0.13545	-0.162958	-0.0700645	-0.112704	0.00974832	-0.0177594	-0.0426399	0.0798128	0.0523051	0.122453	0.0949449	-0.0275077
ILMN_1740463	LOC339778	339778	NA	-0.0321542	-0.073572	0.0192144	0.0150685	-0.0791889	-0.0832067	-0.179356	-0.0414179	0.0513686	0.0472227	-0.0470348	-0.0510525	-0.147202	0.0927864	0.0886406	-0.00561687	-0.00963466	-0.105784	-0.00414589	-0.0984033	-0.102421	-0.19857	-0.0942574	-0.0982752	-0.194424	-0.00401779	-0.100167	-0.0961493
ILMN_1760027	WAS	7454	NA	0.12169	-0.123866	0.0250307	-0.0936325	0.0909759	0.0620078	-0.0156749	-0.245556	-0.0966589	-0.215322	-0.0307137	-0.0596818	-0.137364	0.148897	0.0302339	0.214842	0.185874	0.108191	-0.118663	0.0659452	0.0369771	-0.0407056	0.184608	0.15564	0.0779576	-0.0289681	-0.106651	-0.0776827
ILMN_1752758	BTN2A2	10385	NA	-0.0779437	0.154306	0.202343	0.0421015	0.23087	0.247224	0.135703	0.23225	0.280287	0.120045	0.308814	0.325167	0.213647	0.0480372	-0.112205	0.0765637	0.0929175	-0.0186031	-0.160242	0.0285265	0.0448803	-0.0666403	0.188768	0.205122	0.0936016	0.0163538	-0.0951668	-0.111521
ILMN_2059797	NOL3	8996	NA	0.509124	0.0452228	0.15454	0.309728	-0.0549305	0.0861697	0.112564	-0.463902	-0.354584	-0.199396	-0.564055	-0.422955	-0.39656	0.109317	0.264506	-0.100153	0.0409469	0.0673412	0.155188	-0.20947	-0.0683702	-0.0419759	-0.364659	-0.223559	-0.197164	0.1411	0.167494	0.0263943
ILMN_2115862	ESPNL	339768	NA	0.0453244	0.323634	-0.025458	0.0853066	0.0198401	0.0726299	-0.0363555	0.278309	-0.0707824	0.0399822	-0.0254843	0.0273055	-0.0816798	-0.349092	-0.238327	-0.303794	-0.251004	-0.359989	0.110765	0.0452982	0.0980879	-0.0108974	-0.0654665	-0.0126768	-0.121662	0.0527897	-0.0561956	-0.108985
ILMN_1713679	MREG	55686	NA	0.0518303	-0.176898	0.0250823	0.0185807	-1.13977	0.0739452	-0.209385	-0.228729	-0.0267481	-0.0332496	-1.1916	0.0221148	-0.261215	0.20198	0.195479	-0.962873	0.250843	-0.0324867	-0.00650158	-1.16485	0.0488629	-0.234467	-1.15835	0.0553645	-0.227966	1.21372	0.930386	-0.28333
ILMN_2069912	MAGEA8	4107	NA	-0.0272659	-0.0213161	-0.238794	-0.170039	0.0709088	-0.024531	0.0747522	0.00594979	-0.211528	-0.142773	0.0981747	0.0027349	0.102018	-0.217478	-0.148723	0.0922249	-0.00321489	0.0960683	0.0687549	0.309703	0.214263	0.313546	0.240948	0.145508	0.244791	-0.0954398	0.00384345	0.0992832
ILMN_2310295	C21orf58	54058	NA	-0.074236	-0.0611443	-0.128821	-0.0208222	0.0168422	-0.00990652	0.0965257	0.0130917	-0.054585	0.0534138	0.0910782	0.0643294	0.170762	-0.0676767	0.0403221	0.0779864	0.0512377	0.15767	0.107999	0.145663	0.118914	0.225347	0.0376644	0.0109157	0.117348	-0.0267487	0.0796835	0.106432
ILMN_2145396	AKR7A3	22977	NA	0.0241987	0.251659	0.071068	0.140444	0.28301	0.0670287	0.450101	0.22746	0.0468693	0.116246	0.258812	0.04283	0.425902	-0.180591	-0.111215	0.0313515	-0.18463	0.198442	0.0693764	0.211942	-0.00403931	0.379033	0.142566	-0.0734157	0.309656	-0.215982	0.16709	0.383072
ILMN_1656171	ADAMTS19	171019	NA	-0.15611	0.0260716	-0.00202029	0.135704	0.0277253	-0.0854617	-0.0374789	0.182182	0.15409	0.291814	0.183835	0.0706484	0.118631	-0.0280919	0.109632	0.00165365	-0.111533	-0.0635506	0.137724	0.0297456	-0.0834414	-0.0354586	-0.107978	-0.221165	-0.173183	-0.113187	-0.0652042	0.0479828
ILMN_1846874		NA	NA	-0.019194	0.128216	0.144653	-0.0424504	0.0758154	0.0169277	0.0909359	0.14741	0.163847	-0.0232563	0.0950094	0.0361217	0.11013	0.0164367	-0.170667	-0.0524009	-0.111289	-0.0372804	-0.187103	-0.0688376	-0.127725	-0.0537171	0.118266	0.0593781	0.133386	-0.0588877	0.0151205	0.0740082
ILMN_2139827	FAM54A	113115	NA	0.0836454	-0.0130545	0.108069	-0.0252187	0.021057	-0.023203	0.0286559	-0.0966999	0.024424	-0.108864	-0.0625883	-0.106848	-0.0549894	0.121124	-0.0121641	0.0341116	-0.0101484	0.0417105	-0.133288	-0.0870124	-0.131272	-0.0794135	0.0462757	0.00201571	0.0538746	-0.04426	0.0075989	0.0518589
ILMN_1876620		NA	NA	0.317795	0.316146	0.268432	0.387935	0.336907	0.170652	0.176467	-0.00164918	-0.0493627	0.0701404	0.0191127	-0.147143	-0.141328	-0.0477136	0.0717895	0.0207619	-0.145494	-0.139679	0.119503	0.0684754	-0.0977802	-0.0919651	-0.0510276	-0.217283	-0.211468	-0.166256	-0.160441	0.00581504
ILMN_2124585	GREM1	26585	NA	-0.128931	-0.123277	-0.0358069	-0.145128	-0.110993	-0.0837339	-0.151645	0.0056545	0.0931245	-0.0161961	0.0179382	0.0451975	-0.0227139	0.08747	-0.0218506	0.0122837	0.039543	-0.0283684	-0.109321	-0.0751863	-0.047927	-0.115838	0.0341343	0.0613936	-0.00651775	0.0272593	-0.0406521	-0.0679114
ILMN_1807263	ZNF682	91120	NA	-0.0227537	0.152306	0.0562076	0.0188028	0.0426257	0.0398638	0.0863728	0.17506	0.0789613	0.0415565	0.0653794	0.0626175	0.109126	-0.0960983	-0.133503	-0.10968	-0.112442	-0.0659332	-0.0374048	-0.0135819	-0.0163438	0.0301652	0.0238229	0.021061	0.06757	-0.00276191	0.043747	0.046509
ILMN_2410713	FGFR4	2264	NA	-0.659651	0.566973	0.143925	-0.132269	0.202293	0.0498016	-0.381242	1.22662	0.803576	0.527382	0.861944	0.709452	0.278409	-0.423048	-0.699242	-0.36468	-0.517171	-0.948215	-0.276193	0.0583681	-0.0941231	-0.525167	0.334562	0.18207	-0.248973	-0.152491	-0.583535	-0.431043
ILMN_1723594	CCDC153	283152	NA	-0.00558167	0.0688324	-0.0273008	-0.126734	-0.00721612	0.153563	0.041295	0.0744141	-0.0217192	-0.121152	-0.00163445	0.159145	0.0468766	-0.0961332	-0.195566	-0.0760485	0.0847306	-0.0275374	-0.0994328	0.0200847	0.180864	0.0685958	0.119518	0.280297	0.168029	0.160779	0.0485111	-0.112268
ILMN_1776656	BBS7	55212	NA	0.00395993	-0.432926	0.0758586	0.231714	0.126151	0.137278	0.398094	-0.436886	0.0718986	0.227754	0.122191	0.133319	0.394134	0.508785	0.664641	0.559077	0.570205	0.83102	0.155856	0.0502924	0.0614199	0.322236	-0.105563	-0.0944359	0.16638	0.0111275	0.271943	0.260816
ILMN_1819884		NA	NA	0.184337	-0.136823	0.11419	-0.0479532	0.0596395	-0.108798	-0.264302	-0.321159	-0.0701461	-0.23229	-0.124697	-0.293135	-0.448638	0.251013	0.0888695	0.196462	0.0280245	-0.127479	-0.162144	-0.0545509	-0.222989	-0.378492	0.107593	-0.060845	-0.216349	-0.168438	-0.323941	-0.155504
ILMN_1656604	LOC644420	644420	NA	-0.0563251	0.0515129	0.010092	0.013317	0.0894079	-0.000917622	0.246027	0.107838	0.0664171	0.0696422	0.145733	0.0554075	0.302352	-0.0414209	-0.0381959	0.0378949	-0.0524306	0.194514	0.00322503	0.0793159	-0.0110096	0.235935	0.0760908	-0.0142347	0.232709	-0.0903255	0.156619	0.246944
ILMN_1751886	REC8	9985	NA	0.0842737	0.170871	-0.148145	-0.0725779	-0.178414	0.145264	-0.453051	0.0865974	-0.232419	-0.156852	-0.262687	0.0609907	-0.537325	-0.319016	-0.243449	-0.349285	-0.0256067	-0.623922	0.075567	-0.0302687	0.293409	-0.304906	-0.105836	0.217842	-0.380473	0.323678	-0.274638	-0.598316
ILMN_1714800	ZNF3	7551	NA	-0.00748942	0.0413181	-0.131736	0.0213145	-0.160612	-0.0605847	0.00553766	0.0488075	-0.124246	0.0288039	-0.153123	-0.0530952	0.0130271	-0.173054	-0.0200036	-0.20193	-0.101903	-0.0357804	0.15305	-0.0288763	0.0711511	0.137273	-0.181927	-0.0818992	-0.0157768	0.100027	0.16615	0.0661223
ILMN_1854580		NA	NA	-0.0372706	-0.0985286	-0.0395793	0.0296833	-0.187917	-0.0176252	0.219827	-0.061258	-0.00230867	0.0669539	-0.150647	0.0196454	0.257097	0.0589493	0.128212	-0.0893889	0.0809034	0.318355	0.0692626	-0.148338	0.0219541	0.259406	-0.217601	-0.0473085	0.190143	0.170292	0.407744	0.237452
ILMN_1802377	IQCG	84223	NA	-0.332987	-0.116445	0.0395602	0.0701609	-0.494349	-0.00148448	-0.266311	0.216542	0.372547	0.403148	-0.161362	0.331503	0.0666763	0.156005	0.186606	-0.377904	0.114961	-0.149866	0.0306007	-0.533909	-0.0410447	-0.305871	-0.56451	-0.0716454	-0.336472	0.492865	0.228038	-0.264826
ILMN_1678862	FUT11	170384	NA	0.0979453	-0.204546	0.00837087	0.0799771	0.172886	0.0504693	0.249695	-0.302491	-0.0895745	-0.0179683	0.0749411	-0.047476	0.15175	0.212916	0.284523	0.377432	0.255015	0.454241	0.0716062	0.164516	0.0420985	0.241324	0.0929094	-0.0295077	0.169718	-0.122417	0.0768085	0.199226
ILMN_1659110	MGC40489	146880	NA	0.226265	0.0479632	-0.00199206	0.124837	0.261671	0.114515	0.144266	-0.178302	-0.228257	-0.101428	0.0354066	-0.111749	-0.0819986	-0.0499552	0.0768737	0.213708	0.0665523	0.0963031	0.126829	0.263664	0.116507	0.146258	0.136835	-0.0103215	0.0194294	-0.147156	-0.117405	0.0297508
ILMN_3181361	LOC100130411	100130411	NA	-0.25439	-0.160207	-0.199357	0.0481648	-0.184378	-0.116245	-0.218811	0.0941831	0.0550324	0.302555	0.0700113	0.138145	0.035579	-0.0391507	0.208371	-0.0241718	0.0439621	-0.0586041	0.247522	0.0149789	0.0831128	-0.0194534	-0.232543	-0.164409	-0.266976	0.0681339	-0.0344323	-0.102566
ILMN_3241679	LOC100132552	100132552	NA	0.0625335	0.155239	0.0268747	0.147701	0.144598	0.0202643	0.107707	0.0927055	-0.0356588	0.0851671	0.0820642	-0.0422692	0.0451734	-0.128364	-0.0075384	-0.0106413	-0.134975	-0.0475321	0.120826	0.117723	-0.00661039	0.0808322	-0.00310286	-0.127436	-0.0399937	-0.124333	-0.0368908	0.0874425
ILMN_2320574	RGPD5	84220	NA	0.153106	0.103739	0.278611	-0.103688	-0.0471949	0.12811	0.248383	-0.0493676	0.125505	-0.256794	-0.200301	-0.0249961	0.0952768	0.174873	-0.207427	-0.150934	0.0243716	0.144644	-0.3823	-0.325806	-0.150501	-0.0302283	0.0564933	0.231798	0.352071	0.175305	0.295578	0.120273
ILMN_1758333	HMGXB4	10042	NA	0.0649877	0.109786	-0.0464323	0.10279	-0.244276	0.0190386	0.192069	0.0447985	-0.11142	0.037802	-0.309264	-0.045949	0.127081	-0.156218	-0.00699653	-0.354062	-0.0907475	0.0822825	0.149222	-0.197844	0.065471	0.238501	-0.347066	-0.083751	0.089279	0.263315	0.436345	0.17303
ILMN_1795429	VCL	7414	NA	-0.869459	0.189879	0.0940504	-0.50337	0.225176	-0.0675153	-0.0618688	1.05934	0.96351	0.366089	1.09464	0.801944	0.807591	-0.0958286	-0.693249	0.0352969	-0.257394	-0.251748	-0.597421	0.131125	-0.161566	-0.155919	0.728546	0.435855	0.441501	-0.292691	-0.287045	0.00564653
ILMN_1762674	NUP43	348995	NA	0.156496	0.565636	0.112824	0.0502222	0.328479	0.0683853	0.0331208	0.40914	-0.0436719	-0.106273	0.171984	-0.0881103	-0.123375	-0.452812	-0.515414	-0.237156	-0.497251	-0.532515	-0.0626014	0.215656	-0.0444384	-0.0797028	0.278257	0.0181631	-0.0171014	-0.260094	-0.295359	-0.0352645
ILMN_1744126	ING4	51147	NA	-0.0522644	-0.166543	-0.203765	-0.135198	-0.0622125	-0.0278244	-0.208235	-0.114278	-0.1515	-0.0829331	-0.00994811	0.02444	-0.155971	-0.0372223	0.0313449	0.10433	0.138718	-0.0416929	0.0685673	0.141552	0.17594	-0.00447059	0.072985	0.107373	-0.0730378	0.0343881	-0.146023	-0.180411
ILMN_1827572		NA	NA	-0.0607181	0.0697847	-0.0596887	-0.0216667	0.132792	0.071033	-0.0446128	0.130503	0.0010293	0.0390514	0.19351	0.131751	0.0161052	-0.129473	-0.0914514	0.0630076	0.00124833	-0.114397	0.0380221	0.192481	0.130722	0.0150759	0.154459	0.0926997	-0.0229461	-0.0617593	-0.177405	-0.115646
ILMN_1749629	CUL1	8454	NA	0.926572	-0.182754	0.105648	0.760022	-0.302719	-0.0905295	-0.105835	-1.10933	-0.820925	-0.166551	-1.22929	-1.0171	-1.03241	0.288401	0.942775	-0.119965	0.0922243	0.0769189	0.654374	-0.408366	-0.196177	-0.211482	-1.06274	-0.850551	-0.865856	0.212189	0.196884	-0.0153054
ILMN_2302118	CCDC50	152137	NA	0.632603	-0.237104	0.25042	0.343581	0.69729	0.186191	0.757194	-0.869707	-0.382183	-0.289022	0.0646871	-0.446412	0.124591	0.487524	0.580685	0.934394	0.423295	0.994298	0.0931606	0.44687	-0.0642297	0.506774	0.353709	-0.15739	0.413613	-0.511099	0.0599038	0.571003
ILMN_2381397	HSPD1	3329	NA	0.630675	0.531984	0.168764	0.220146	1.12715	0.199736	0.343587	-0.0986909	-0.461911	-0.410529	0.496471	-0.430939	-0.287088	-0.36322	-0.311838	0.595162	-0.332248	-0.188397	0.0513826	0.958383	0.0309723	0.174824	0.907	-0.0204103	0.123441	-0.92741	-0.783559	0.143851
ILMN_2356895	MRPL42	28977	NA	0.639221	0.578347	0.267705	0.539577	0.564791	0.20174	0.504614	-0.0608736	-0.371516	-0.0996436	-0.0744298	-0.437481	-0.134607	-0.310643	-0.0387699	-0.0135562	-0.376607	-0.0737336	0.271873	0.297086	-0.0659646	0.236909	0.0252137	-0.337837	-0.0349637	-0.363051	-0.0601774	0.302874
ILMN_1846543		NA	NA	-0.158744	-0.0597938	-0.324392	-0.000286493	-0.154141	-0.0725311	-0.209148	0.0989504	-0.165648	0.158458	0.0046036	0.0862131	-0.0504042	-0.264598	0.0595073	-0.0943468	-0.0127373	-0.149355	0.324106	0.170251	0.251861	0.115244	-0.153854	-0.0722446	-0.208862	0.0816095	-0.0550078	-0.136617
ILMN_3250143	REPS2	9185	NA	0.125622	0.156066	0.106641	0.237694	0.106796	0.040021	0.152561	0.0304432	-0.0189813	0.112071	-0.0188267	-0.0856013	0.0269382	-0.0494245	0.0816281	-0.0492699	-0.116044	-0.00350499	0.131053	0.000154578	-0.06662	0.0459195	-0.130898	-0.197673	-0.0851331	-0.0667746	0.0457649	0.112539
ILMN_3258730	LOC100130015	100130015	NA	-0.0632615	0.0581307	-0.0909713	-0.0451521	-0.148591	-0.0500852	-0.0317701	0.121392	-0.0277098	0.0181094	-0.0853292	0.0131763	0.0314914	-0.149102	-0.103283	-0.206721	-0.108216	-0.0899008	0.0458192	-0.0576193	0.0408861	0.0592012	-0.103439	-0.00493309	0.013382	0.0985054	0.116821	0.0183151
ILMN_1752526	RNF144B	255488	NA	-0.482675	-0.383853	-0.657691	-0.941974	-0.36339	-0.70927	-0.404025	0.0988222	-0.175016	-0.459299	0.119285	-0.226595	0.0786502	-0.273838	-0.558121	0.0204629	-0.325417	-0.020172	-0.284283	0.294301	-0.0515788	0.253666	0.578584	0.232704	0.537949	-0.34588	-0.0406349	0.305245
ILMN_1849966		NA	NA	-0.0668694	-0.070704	-0.160091	-0.132249	-0.116133	-0.178586	-0.0649151	-0.00383458	-0.0932213	-0.0653794	-0.0492636	-0.111717	0.00195427	-0.0893867	-0.0615448	-0.0454291	-0.107882	0.00578885	0.0278419	0.0439576	-0.0184958	0.0951755	0.0161157	-0.0463377	0.0673336	-0.0624534	0.0512179	0.113671
ILMN_2207363	RABAC1	10567	NA	0.0811765	0.0611199	0.0216469	0.0963026	-0.192323	-0.174055	-0.379372	-0.0200565	-0.0595296	0.0151261	-0.273499	-0.255231	-0.460548	-0.039473	0.0351826	-0.253443	-0.235175	-0.440492	0.0746557	-0.21397	-0.195701	-0.401019	-0.288625	-0.270357	-0.475675	0.0182681	-0.187049	-0.205317
ILMN_1716057	CAPN2	824	NA	0.43868	-0.112402	0.0728369	0.26766	-0.150633	-0.134774	-0.38897	-0.551082	-0.365843	-0.17102	-0.589313	-0.573454	-0.82765	0.185239	0.380062	-0.0382308	-0.0223726	-0.276568	0.194823	-0.223469	-0.207611	-0.461807	-0.418293	-0.402434	-0.65663	0.0158583	-0.238337	-0.254196
ILMN_3242946	LOC100134668	100134668	NA	-0.166922	-0.0432762	-0.210112	-0.122285	-0.220147	-0.0508338	-0.0282097	0.123646	-0.0431902	0.0446364	-0.0532258	0.116088	0.138712	-0.166836	-0.0790091	-0.176871	-0.00755758	0.0150665	0.0878266	-0.0100356	0.159278	0.181902	-0.0978622	0.0714515	0.0940756	0.169314	0.191938	0.0226241
ILMN_3229269	TBC1D3H	727735	NA	0.154305	0.0339061	0.090111	0.0289481	0.0665444	0.09253	0.0206549	-0.120399	-0.0641941	-0.125357	-0.0877607	-0.0617751	-0.13365	0.0562049	-0.00495797	0.0326383	0.058624	-0.0132512	-0.0611629	-0.0235666	0.00241901	-0.0694561	0.0375963	0.0635819	-0.00829321	0.0259856	-0.0458895	-0.0718751
ILMN_1707783	CCDC72	51372	NA	0.133618	0.199204	-0.0302199	-0.0118375	0.0651629	-0.0173431	-0.0154944	0.0655853	-0.163838	-0.145456	-0.0684554	-0.150961	-0.149113	-0.229423	-0.211041	-0.134041	-0.216547	-0.214698	0.0183824	0.0953828	0.0128768	0.0147255	0.0770005	-0.00550556	-0.00365689	-0.082506	-0.0806574	0.00184867
ILMN_3310306	MIR1224	100187716	NA	0.0967812	0.210571	0.141045	0.226575	0.0552334	0.217368	0.117166	0.11379	0.0442641	0.129794	-0.0415479	0.120587	0.0203848	-0.0695258	0.0160042	-0.155338	0.00679677	-0.0934051	0.08553	-0.085812	0.0763226	-0.0238793	-0.171342	-0.0092074	-0.109409	0.162135	0.0619327	-0.100202
ILMN_1791525	LOC653047	653047	NA	0.0630074	0.0351217	-0.0131951	-0.055312	-0.0133859	0.0041858	0.00344991	-0.0278857	-0.0762025	-0.118319	-0.0763933	-0.0588217	-0.0595575	-0.0483168	-0.0904337	-0.0485076	-0.0309359	-0.0316718	-0.0421169	-0.000190776	0.0173809	0.016645	0.0419261	0.0594978	0.0587619	0.0175717	0.0168358	-0.00073589
ILMN_1740181	RPL13L	283345	NA	-0.0517893	0.204882	0.0468132	-0.127984	-0.0170762	-0.0402258	-0.333398	0.256672	0.0986025	-0.0761945	0.0347132	0.0115635	-0.281608	-0.158069	-0.332866	-0.221959	-0.245108	-0.53828	-0.174797	-0.0638893	-0.087039	-0.380211	0.110908	0.0877581	-0.205414	-0.0231496	-0.316322	-0.293172
ILMN_1711994	TCIRG1	10312	NA	0.0425932	0.155996	0.284359	0.158053	-0.118511	0.0659861	-0.529544	0.113402	0.241766	0.11546	-0.161105	0.0233929	-0.572137	0.128364	0.00205729	-0.274507	-0.0900095	-0.685539	-0.126306	-0.402871	-0.218373	-0.813903	-0.276564	-0.0920668	-0.687596	0.184497	-0.411032	-0.59553
ILMN_1674421	TM9SF4	9777	NA	0.858051	-0.0376716	0.348189	0.491745	-0.0334584	0.0743947	-0.102821	-0.895723	-0.509862	-0.366306	-0.891509	-0.783656	-0.960872	0.385861	0.529417	0.00421322	0.112066	-0.0651492	0.143556	-0.381648	-0.273795	-0.45101	-0.525204	-0.417351	-0.594566	0.107853	-0.0693624	-0.177216
ILMN_1662719	GPBP1L1	60313	NA	-0.0802858	0.184835	-0.14406	0.0790081	-0.28139	0.0608822	-0.0610248	0.26512	-0.0637738	0.159294	-0.201104	0.141168	0.019261	-0.328894	-0.105826	-0.466224	-0.123952	-0.245859	0.223068	-0.13733	0.204942	0.0830347	-0.360398	-0.0181259	-0.140033	0.342272	0.220365	-0.121907
ILMN_1731948	PCK1	5105	NA	0.0186886	0.00180362	-0.0615188	-0.114789	-0.0802039	-0.00335525	-0.17498	-0.0168849	-0.0802073	-0.133478	-0.0988925	-0.0220438	-0.193669	-0.0633224	-0.116593	-0.0820075	-0.00515888	-0.176784	-0.0532704	-0.0186851	0.0581635	-0.113461	0.0345853	0.111434	-0.0601909	0.0768486	-0.0947761	-0.171625
ILMN_3200678	LOC647020	647020	NA	-0.111661	0.0380999	-0.00901198	0.00618761	-0.173137	-0.019682	-0.164697	0.149761	0.102649	0.117849	-0.0614763	0.0919789	-0.053036	-0.0471119	-0.0319123	-0.211237	-0.057782	-0.202797	0.0151996	-0.164125	-0.0106701	-0.155685	-0.179325	-0.0258696	-0.170885	0.153455	0.00844034	-0.145015
ILMN_1785218	MTCH2	23788	NA	0.244843	0.0278025	0.088802	0.302324	-0.00119889	-0.0496983	-0.281769	-0.21704	-0.156041	0.0574815	-0.246042	-0.294541	-0.526611	0.0609995	0.274522	-0.0290014	-0.0775009	-0.309571	0.213522	-0.0900009	-0.1385	-0.370571	-0.303523	-0.352023	-0.584093	-0.0484995	-0.28057	-0.23207
ILMN_1718253	TAS2R3	50831	NA	-0.157808	0.0528864	-0.153639	0.120452	-0.00264762	0.0180077	-0.00106139	0.210694	0.00416849	0.27826	0.15516	0.175815	0.156746	-0.206526	0.067566	-0.0555341	-0.0348787	-0.0539478	0.274092	0.150992	0.171647	0.152578	-0.1231	-0.102445	-0.121514	0.0206553	0.00158623	-0.0190691
ILMN_1669484	WDR6	11180	NA	0.560528	-0.238092	0.374434	0.91189	0.337308	0.244786	0.389797	-0.79862	-0.186093	0.351363	-0.22322	-0.315742	-0.170731	0.612526	1.14998	0.575399	0.482878	0.627889	0.537456	-0.0371266	-0.129648	0.0153625	-0.574583	-0.667104	-0.522094	-0.0925215	0.052489	0.145011
ILMN_3220265	LOC100132553	100132553	NA	0.113297	0.117567	0.0550541	0.0884257	0.042917	-0.112287	0.071341	0.00427021	-0.0582431	-0.0248715	-0.0703802	-0.225585	-0.0419562	-0.0625133	-0.0291417	-0.0746504	-0.229855	-0.0462264	0.0333716	-0.0121371	-0.167341	0.0162869	-0.0455087	-0.200713	-0.0170847	-0.155204	0.028424	0.183628
ILMN_1736013	CIB3	117286	NA	0.0855533	0.0350466	0.00292179	0.0556714	0.156177	0.13533	0.0545259	-0.0505067	-0.0826315	-0.0298819	0.0706239	0.0497769	-0.0310274	-0.0321248	0.0206247	0.121131	0.100284	0.0194793	0.0527496	0.153255	0.132408	0.0516042	0.100506	0.0796588	-0.00114542	-0.020847	-0.101651	-0.0808042
ILMN_3249677	DEFB105B	504180	NA	0.14835	-0.181031	0.191928	0.133529	-0.00719286	0.115432	-0.173563	-0.32938	0.0435785	-0.0148209	-0.155542	-0.0329171	-0.321913	0.372959	0.314559	0.173838	0.296463	0.00746733	-0.0583994	-0.199121	-0.0764956	-0.365491	-0.140721	-0.0180962	-0.307092	0.122625	-0.166371	-0.288996
ILMN_1759380	LOC728276	728276	NA	-0.189579	-0.037237	0.0265504	-0.000301471	-0.0848266	-0.0467656	-0.177238	0.152342	0.21613	0.189278	0.104753	0.142814	0.0123413	0.0637874	0.0369356	-0.0475896	-0.00952862	-0.140001	-0.0268518	-0.111377	-0.073316	-0.203788	-0.0845252	-0.0464642	-0.176937	0.038061	-0.0924115	-0.130472
ILMN_1779558	GAS6	2621	NA	0.667289	1.07069	-0.0501928	0.233687	0.718422	-0.131082	-0.176095	0.403397	-0.717481	-0.433602	0.0511337	-0.798371	-0.843384	-1.12088	-0.836999	-0.352264	-1.20177	-1.24678	0.28388	0.768615	-0.0808896	-0.125902	0.484735	-0.364769	-0.409782	-0.849505	-0.894517	-0.0450127
ILMN_1875332		NA	NA	0.128575	0.0811139	0.0779564	0.0959579	0.0152175	0.170935	-0.00498073	-0.0474615	-0.0506191	-0.0326175	-0.113358	0.0423594	-0.133556	-0.00315757	0.014844	-0.0658964	0.0898209	-0.0860947	0.0180016	-0.0627388	0.0929784	-0.0829371	-0.0807404	0.0749769	-0.100939	0.155717	-0.0201983	-0.175916
ILMN_2147920	BP75	23629	NA	0.473059	0.0917592	0.313852	0.574348	0.244316	0.304551	0.677298	-0.381299	-0.159206	0.101289	-0.228743	-0.168508	0.20424	0.222093	0.482588	0.152556	0.212791	0.585539	0.260495	-0.0695365	-0.00930148	0.363446	-0.330032	-0.269797	0.102951	0.060235	0.432982	0.372747
ILMN_1706225	N4BP1	9683	NA	-0.0396771	-0.0539212	0.0350622	0.0594779	-0.0163319	0.0864734	0.0172132	-0.0142441	0.0747393	0.099155	0.0233453	0.126151	0.0568903	0.0889833	0.113399	0.0375893	0.140395	0.0711343	0.0244157	-0.051394	0.0514113	-0.017849	-0.0758097	0.0269955	-0.0422647	0.102805	0.033545	-0.0692603
ILMN_2289844	SERHL	94009	NA	0.0139229	0.126251	0.141363	-0.0353817	0.111983	-0.140722	-0.0294058	0.112328	0.127441	-0.0493046	0.0980601	-0.154645	-0.0433287	0.0151122	-0.161633	-0.0142682	-0.266973	-0.155657	-0.176745	-0.0293805	-0.282085	-0.170769	0.147365	-0.10534	0.00597591	-0.252705	-0.141389	0.111316
ILMN_1769409	C9orf123	90871	NA	0.253993	-0.305356	0.198897	0.236655	0.263509	-0.0426931	-0.196348	-0.559349	-0.0550964	-0.0173381	0.00951626	-0.296686	-0.450341	0.504252	0.542011	0.568865	0.262662	0.109007	0.0377583	0.0646127	-0.24159	-0.395245	0.0268544	-0.279348	-0.433003	-0.306203	-0.459858	-0.153655
ILMN_1699599	FCRL3	115352	NA	-0.105724	-0.0426084	-0.153003	0.0558826	-0.143921	-0.0732441	-0.0422101	0.0631151	-0.0472797	0.161606	-0.0381979	0.0324794	0.0635134	-0.110395	0.098491	-0.101313	-0.0306357	0.000398283	0.208886	0.00908188	0.0797592	0.110793	-0.199804	-0.129127	-0.0980927	0.0706773	0.101711	0.0310339
ILMN_1701101	C1orf167	284498	NA	0.0409841	0.0264774	0.0497996	0.0471782	-0.0353918	0.157138	0.0457825	-0.0145067	0.00881547	0.00619414	-0.0763759	0.116154	0.00479837	0.0233221	0.0207008	-0.0618693	0.13066	0.019305	-0.00262133	-0.0851914	0.107338	-0.0040171	-0.0825701	0.109959	-0.00139577	0.192529	0.0811743	-0.111355
ILMN_1705922	BAIAP2	10458	NA	-0.50826	-0.276586	-0.228837	-0.460682	-0.317935	-0.22896	-0.267583	0.231673	0.279422	0.0475773	0.190324	0.279299	0.240676	0.047749	-0.184096	-0.0413488	0.0476262	0.00900309	-0.231845	-0.0890977	-0.000122777	-0.0387459	0.142747	0.231722	0.193099	0.0889749	0.0503518	-0.0386231
ILMN_2329773	RAB27A	5873	NA	0.305938	0.0495858	0.149141	0.199226	0.292847	0.0375625	-0.00436197	-0.256352	-0.156797	-0.106712	-0.0130914	-0.268375	-0.3103	0.0995547	0.14964	0.243261	-0.0120233	-0.0539478	0.0500853	0.143706	-0.111578	-0.153503	0.0936207	-0.161663	-0.203588	-0.255284	-0.297209	-0.0419244
ILMN_3235699	CSN1S2B	317712	NA	0.0567688	-0.0982635	0.0037566	-0.071409	-0.162202	-0.0155414	-0.0485339	-0.155032	-0.0530122	-0.128178	-0.218971	-0.0723102	-0.105303	0.10202	0.0268544	-0.0639385	0.0827221	0.0497296	-0.0751656	-0.165959	-0.019298	-0.0522905	-0.0907929	0.0558676	0.0228752	0.146661	0.113668	-0.0329925
ILMN_2171789	TRAF1	7185	NA	0.0269037	-0.00765078	0.152692	0.0962454	0.0522956	-0.00296187	0.0776443	-0.0345545	0.125789	0.0693417	0.0253919	-0.0298656	0.0507406	0.160343	0.103896	0.0599464	0.0046889	0.0852951	-0.0564469	-0.100397	-0.155654	-0.075048	-0.0439498	-0.0992072	-0.0186011	-0.0552574	0.0253487	0.0806062
ILMN_1674878	LOC652456	652456	NA	0.207744	-0.131209	-0.0187861	0.0904329	-0.0235401	-0.462379	0.0779219	-0.338953	-0.22653	-0.117311	-0.231284	-0.670123	-0.129822	0.112423	0.221642	0.107669	-0.331171	0.209131	0.109219	-0.00475399	-0.443593	0.0967081	-0.113973	-0.552812	-0.012511	-0.438839	0.101462	0.540301
ILMN_1661864	LOC286239	286239	NA	-0.260232	-0.157552	-0.143694	-0.0715056	-0.258229	-0.285902	-0.142246	0.102681	0.116538	0.188727	0.00200317	-0.0256701	0.117986	0.0138575	0.086046	-0.100677	-0.128351	0.0153058	0.0721884	-0.114535	-0.142208	0.00144829	-0.186723	-0.214397	-0.0707401	-0.0276733	0.115983	0.143657
ILMN_3235133	LOC392335	392335	NA	0.0282373	0.192194	-0.0336591	-0.00718738	0.0136383	0.0134259	0.0868917	0.163957	-0.0618963	-0.0354246	-0.014599	-0.0148114	0.0586544	-0.225853	-0.199381	-0.178556	-0.178768	-0.105302	0.0264717	0.0472974	0.0470849	0.120551	0.0208257	0.0206133	0.0940791	-0.000212427	0.0732534	0.0734658
ILMN_1805695	C6orf170	221322	NA	0.228249	0.134713	0.076539	0.196459	-0.143435	-0.178122	0.22077	-0.0935367	-0.15171	-0.0317901	-0.371684	-0.406371	-0.00747909	-0.0581736	0.0617467	-0.278147	-0.312835	0.0860576	0.11992	-0.219974	-0.254661	0.144231	-0.339894	-0.374581	0.024311	-0.0346872	0.364205	0.398892
ILMN_1679087	RABEP2	79874	NA	0.0344796	-0.170539	0.242814	0.135018	-0.203517	0.111993	-0.184365	-0.205019	0.208334	0.100538	-0.237997	0.0775135	-0.218844	0.413353	0.305557	-0.0329781	0.282532	-0.0138254	-0.107796	-0.446331	-0.130821	-0.427179	-0.338535	-0.0230245	-0.319382	0.31551	0.0191526	-0.296358
ILMN_1655572	C6orf59	79992	NA	-0.0211941	-0.0215293	0.0872734	0.0633669	0.329495	0.200176	0.105802	-0.000335143	0.108467	0.084561	0.350689	0.22137	0.126996	0.108803	0.0848961	0.351024	0.221705	0.127332	-0.0239065	0.242222	0.112903	0.0185289	0.266128	0.136809	0.0424354	-0.129319	-0.223693	-0.0943736
ILMN_1787190	NRP2	8828	NA	0.0412184	0.0263733	0.0856271	0.0313962	0.146627	0.0222265	0.0409048	-0.0148451	0.0444087	-0.00982226	0.105409	-0.0189919	-0.000313596	0.0592538	0.00502284	0.120254	-0.00414681	0.0145315	-0.0542309	0.0610003	-0.0634006	-0.0447223	0.115231	-0.00916965	0.00950867	-0.124401	-0.105723	0.0186783
ILMN_2408450	UBE1DC1	79876	NA	0.809622	-0.125444	0.231067	0.446527	0.660581	0.131799	1.13597	-0.935066	-0.578555	-0.363095	-0.149041	-0.677823	0.326352	0.356511	0.571971	0.786025	0.257243	1.26142	0.21546	0.429514	-0.0992683	0.904907	0.214054	-0.314728	0.689447	-0.528782	0.475393	1.00418
ILMN_2210601	RNASEL	6041	NA	0.416724	0.0750925	0.20808	0.332748	0.333399	0.164655	0.422879	-0.341631	-0.208644	-0.0839755	-0.0833244	-0.252069	0.006155	0.132987	0.257656	0.258307	0.0895621	0.347786	0.124668	0.125319	-0.0434253	0.214799	0.000651116	-0.168094	0.0901305	-0.168745	0.0894794	0.258224
ILMN_1680685	LOC649800	649800	NA	-0.0147619	-0.0318902	0.0137159	-0.141282	-0.0431226	-0.0898071	-0.0815749	-0.0171283	0.0284778	-0.12652	-0.0283607	-0.0750451	-0.066813	0.0456061	-0.109392	-0.0112324	-0.0579168	-0.0496847	-0.154998	-0.0568385	-0.103523	-0.0952908	0.0981594	0.051475	0.0597071	-0.0466844	-0.0384523	0.00823213
ILMN_1661939	SGSM1	129049	NA	0.07523	0.0494919	0.200614	0.0624362	0.192684	0.0717078	0.188294	-0.0257381	0.125384	-0.0127938	0.117454	-0.00352221	0.113064	0.151122	0.0129444	0.143192	0.0222159	0.138802	-0.138178	-0.00793007	-0.128906	-0.01232	0.130248	0.00927156	0.125858	-0.120976	-0.00438995	0.116586
ILMN_1781691	TRAK2	66008	NA	-0.885295	-1.08889	-0.427492	-0.826021	-0.0257898	0.120061	0.0214371	-0.203597	0.457803	0.0592741	0.859505	1.00536	0.906732	0.6614	0.262871	1.0631	1.20895	1.11033	-0.398529	0.401702	0.547553	0.448929	0.800231	0.946082	0.847458	0.145851	0.0472269	-0.0986239
ILMN_1654732	OSR2	116039	NA	-0.261755	-0.226765	-0.360105	-0.173339	-0.128122	-0.429468	-0.317044	0.0349909	-0.0983499	0.0884165	0.133633	-0.167713	-0.055289	-0.133341	0.0534257	0.0986422	-0.202704	-0.0902798	0.186766	0.231983	-0.069363	0.043061	0.0452165	-0.256129	-0.143706	-0.301346	-0.188922	0.112424
ILMN_1669788	NUDT14	256281	NA	0.560222	0.385219	0.216618	0.374441	-0.00503614	0.043395	-0.125252	-0.175003	-0.343604	-0.185781	-0.565258	-0.516827	-0.685474	-0.168601	-0.0107776	-0.390255	-0.341824	-0.510471	0.157823	-0.221654	-0.173223	-0.34187	-0.379477	-0.331046	-0.499694	0.0484312	-0.120216	-0.168647
ILMN_3184457	LOC100128270	100128270	NA	-0.0648757	0.118264	0.0339638	0.0486796	0.28597	0.0647204	-0.12613	0.18314	0.0988395	0.113555	0.350846	0.129596	-0.0612545	-0.0843001	-0.0695843	0.167706	-0.0535435	-0.244394	0.0147158	0.252006	0.0307566	-0.160094	0.237291	0.0160408	-0.17481	-0.22125	-0.4121	-0.190851
ILMN_1670532	GMCL1	64395	NA	-0.95893	-0.141074	-0.208341	-0.666173	0.193696	0.277937	0.32709	0.817856	0.750589	0.292758	1.15263	1.23687	1.28602	-0.0672676	-0.525099	0.334769	0.419011	0.468164	-0.457831	0.402037	0.486278	0.535431	0.859868	0.944109	0.993263	0.0842411	0.133394	0.0491531
ILMN_3263423	LOC100129027	100129027	NA	-0.134684	-0.0716149	-0.076107	0.00752627	-0.164437	-0.166097	-0.17141	0.0630688	0.0585768	0.14221	-0.0297532	-0.0314136	-0.0367264	-0.00449208	0.0791412	-0.0928221	-0.0944824	-0.0997952	0.0836332	-0.08833	-0.0899904	-0.0953031	-0.171963	-0.173624	-0.178936	-0.00166036	-0.00697313	-0.00531277
ILMN_1730229	CGNL1	84952	NA	-0.138471	-0.130386	0.0381998	0.00491735	-0.238308	0.0141032	0.10233	0.00808482	0.176671	0.143388	-0.0998369	0.152574	0.240801	0.168586	0.135303	-0.107922	0.144489	0.232716	-0.0332824	-0.276507	-0.0240965	0.0641304	-0.243225	0.00918588	0.0974128	0.252411	0.340638	0.0882269
ILMN_2092536	HSPE1	3336	NA	1.18363	0.114497	0.142497	0.216852	1.10338	0.166537	-0.242379	-1.06913	-1.04113	-0.966779	-0.0802493	-1.01709	-1.42601	0.0280004	0.102355	0.988885	0.0520401	-0.356876	0.074355	0.960885	0.0240397	-0.384876	0.88653	-0.0503153	-0.459231	-0.936845	-1.34576	-0.408916
ILMN_1755571	SYT5	6861	NA	-0.00950453	0.0245165	0.103828	-0.0174146	0.137311	0.126647	0.123931	0.034021	0.113333	-0.00791012	0.146815	0.136152	0.133435	0.0793115	-0.0419312	0.112794	0.102131	0.0994143	-0.121243	0.0334827	0.0228194	0.0201028	0.154725	0.144062	0.141345	-0.0106632	-0.0133799	-0.00271664
ILMN_1699389	TP53TG3	24150	NA	-0.0863213	-0.101419	-0.0950051	0.0146322	0.00156954	-0.166732	-0.157316	-0.015098	-0.00868374	0.100954	0.0878909	-0.0804104	-0.0709951	0.00641428	0.116052	0.102989	-0.0653124	-0.0558971	0.109637	0.0965746	-0.0717267	-0.0623113	-0.0130626	-0.181364	-0.171949	-0.168301	-0.158886	0.00941533
ILMN_1856810		NA	NA	0.0484869	0.0219408	-0.0157824	-0.0336349	0.0690698	-0.061569	0.0776454	-0.0265461	-0.0642692	-0.0821217	0.0205829	-0.110056	0.0291585	-0.0377231	-0.0555757	0.047129	-0.0835098	0.0557046	-0.0178525	0.0848522	-0.0457867	0.0934277	0.102705	-0.0279341	0.11128	-0.130639	0.00857556	0.139214
ILMN_1651872	UBIAD1	29914	NA	-0.0104815	0.0699584	0.210002	0.00662487	0.201725	0.259541	-0.0734905	0.0804399	0.220483	0.0171063	0.212207	0.270022	-0.063009	0.140044	-0.0633336	0.131767	0.189582	-0.143449	-0.203377	-0.00827674	0.0495386	-0.283492	0.1951	0.252916	-0.0801154	0.0578154	-0.275216	-0.333031
ILMN_1715928	BCAP29	55973	NA	-0.0401724	-0.220862	0.0195585	-0.0699272	0.0283719	0.00729874	-0.0788285	-0.18069	0.0597308	-0.0297548	0.0685442	0.0474711	-0.0386561	0.24042	0.150935	0.249234	0.228161	0.142033	-0.0894856	0.00881344	-0.0122597	-0.0983869	0.0982991	0.0772259	-0.00890131	-0.0210732	-0.1072	-0.0861272
ILMN_1785114	MAGEB3	4114	NA	-0.040779	0.0542891	-0.0463707	-0.169487	0.011638	0.190762	0.160858	0.0950681	-0.00559168	-0.128708	0.052417	0.231541	0.201637	-0.10066	-0.223777	-0.0426511	0.136473	0.106569	-0.123117	0.0580086	0.237133	0.207229	0.181125	0.36025	0.330345	0.179124	0.14922	-0.0299042
ILMN_3264629	LOC100129717	100129717	NA	0.051389	0.1269	0.0605239	0.124142	0.113009	0.0883326	0.156496	0.0755112	0.00913488	0.0727528	0.0616199	0.0369435	0.105106	-0.0663763	-0.00275845	-0.0138913	-0.0385677	0.0295953	0.0636179	0.052485	0.0278086	0.0959716	-0.0111329	-0.0358092	0.0323537	-0.0246764	0.0434866	0.068163
ILMN_2234310	GLTPD1	80772	NA	-0.989968	-0.437297	0.0832903	-0.756486	-1.13598	0.196471	-0.78296	0.552671	1.07326	0.233482	-0.146011	1.18644	0.207008	0.520587	-0.31919	-0.698683	0.633768	-0.345663	-0.839777	-1.21927	0.113181	-0.86625	-0.379493	0.952958	-0.0264737	1.33245	0.353019	-0.979431
ILMN_1902278		NA	NA	-0.31557	-0.289642	-0.389512	-0.428054	-0.304001	-0.330407	-0.216477	0.0259278	-0.0739422	-0.112484	0.0115685	-0.0148369	0.0990927	-0.09987	-0.138412	-0.0143593	-0.0407647	0.0731649	-0.0385422	0.0855107	0.0591054	0.173035	0.124053	0.0976475	0.211577	-0.0264054	0.0875242	0.11393
ILMN_1686136	NSD1	64324	NA	-0.0683824	-0.064839	0.101837	0.0827573	-0.596758	0.00504356	-0.290851	0.00354338	0.170219	0.15114	-0.528376	0.0734259	-0.222469	0.166676	0.147596	-0.531919	0.0698826	-0.226012	-0.0190793	-0.698595	-0.096793	-0.392688	-0.679515	-0.0777137	-0.373608	0.601801	0.305907	-0.295895
ILMN_2358714	ABCC11	85320	NA	0.00136282	0.180255	0.00723469	0.13549	0.00862311	-0.027771	0.0242056	0.178893	0.00587188	0.134127	0.00726029	-0.0291338	0.0228428	-0.173021	-0.0447655	-0.171632	-0.208026	-0.15605	0.128255	0.00138842	-0.0350057	0.0169709	-0.126867	-0.163261	-0.111284	-0.0363941	0.0155825	0.0519766
ILMN_1718297	EML4	27436	NA	0.100337	0.701144	0.0426859	0.171652	1.03523	0.146925	0.446845	0.600807	-0.0576511	0.0713145	0.934892	0.0465879	0.346508	-0.658459	-0.529493	0.334085	-0.554219	-0.254299	0.128966	0.992544	0.104239	0.404159	0.863578	-0.0247266	0.275194	-0.888305	-0.588384	0.29992
ILMN_1716446	BCL10	8915	NA	0.0528293	0.506953	-0.460229	-0.449851	0.698354	-0.00407735	0.52741	0.454123	-0.513058	-0.502681	0.645525	-0.0569066	0.474581	-0.967182	-0.956804	0.191402	-0.51103	0.0204577	0.0103777	1.15858	0.456152	0.987639	1.14821	0.445774	0.977262	-0.702432	-0.170944	0.531488
ILMN_1714000	NXPH3	11248	NA	-0.240558	-0.0497193	-0.157847	-0.159171	-0.160886	-0.00915259	-0.0730926	0.190838	0.0827107	0.0813868	0.0796721	0.231405	0.167465	-0.108128	-0.109452	-0.111166	0.0405668	-0.0233733	-0.00132393	-0.00303864	0.148694	0.0847544	-0.00171471	0.150018	0.0860783	0.151733	0.087793	-0.0639401
ILMN_1664776	EFR3A	23167	NA	-0.330272	-0.355903	0.0637422	0.0546061	-0.234514	-0.12866	0.00252428	-0.0256308	0.394014	0.384878	0.0957582	0.201612	0.332797	0.419645	0.410509	0.121389	0.227243	0.358427	-0.00913608	-0.298256	-0.192402	-0.0612179	-0.28912	-0.183266	-0.0520819	0.105854	0.237038	0.131184
ILMN_3235234	LOC727924	727924	NA	0.0913879	0.0674897	0.00844436	-0.103618	0.063684	0.00752759	-0.0340794	-0.0238982	-0.0829435	-0.195005	-0.0277039	-0.0838603	-0.125467	-0.0590454	-0.171107	-0.00380579	-0.0599622	-0.101569	-0.112062	0.0552396	-0.000916769	-0.0425238	0.167301	0.111145	0.0695381	-0.0561564	-0.0977634	-0.041607
ILMN_1737146	TRAM1	23471	NA	0.0422764	-0.144248	0.16941	0.112245	-0.0749332	0.200965	0.0281498	-0.186524	0.127133	0.0699687	-0.11721	0.158689	-0.0141266	0.313657	0.256493	0.0693144	0.345213	0.172397	-0.0571646	-0.244343	0.0315554	-0.14126	-0.187178	0.08872	-0.0840953	0.275898	0.103083	-0.172815
ILMN_3310136	MIR605	693190	NA	-0.0295877	-0.1274	0.0668645	-0.110824	-0.0933565	-0.0203252	0.093236	-0.0978118	0.0964522	-0.081236	-0.0637688	0.00926256	0.122824	0.194264	0.0165758	0.0340431	0.107074	0.220636	-0.177688	-0.160221	-0.0871897	0.0263715	0.0174673	0.0904986	0.20406	0.0730313	0.186592	0.113561
ILMN_2346841	HSF5	124535	NA	0.0846746	-0.0240479	0.0571081	-0.067991	-0.107143	-0.0692952	-0.239815	-0.108723	-0.0275665	-0.152666	-0.191817	-0.15397	-0.32449	0.081156	-0.0439431	-0.0830949	-0.0452472	-0.215767	-0.125099	-0.164251	-0.126403	-0.296923	-0.0391518	-0.00130416	-0.171824	0.0378477	-0.132672	-0.17052
ILMN_1663916	ARHGAP9	64333	NA	-0.204586	-0.0478391	-0.0976323	0.0911679	0.0235865	-0.0540112	-0.192318	0.156747	0.106954	0.295754	0.228173	0.150575	0.0122682	-0.0497932	0.139007	0.0714256	-0.00617216	-0.144479	0.1888	0.121219	0.0436211	-0.0946858	-0.0675814	-0.145179	-0.283486	-0.0775978	-0.215905	-0.138307
ILMN_1813704	KIAA1199	57214	NA	-0.987822	0.906145	-0.0275256	-0.467104	-2.46934	-0.217785	-1.65145	1.89397	0.960296	0.520718	-1.48152	0.770037	-0.66363	-0.93367	-1.37325	-3.37549	-1.12393	-2.5576	-0.439578	-2.44182	-0.190259	-1.62393	-2.00224	0.249319	-1.18435	2.25156	0.817893	-1.43367
ILMN_1892859	ONECUT2	9480	NA	-0.356454	-0.232702	-0.17111	-0.149779	-0.078097	-0.161005	-0.177949	0.123753	0.185344	0.206675	0.278357	0.195449	0.178505	0.0615915	0.0829222	0.154604	0.0716962	0.0547525	0.0213307	0.093013	0.0101047	-0.00683898	0.0716823	-0.011226	-0.0281697	-0.0829082	-0.0998519	-0.0169437
ILMN_1667362	GABRB2	2561	NA	-0.0815986	-0.152989	0.0911298	0.171828	0.180066	0.138611	-0.081101	-0.0713906	0.172728	0.253427	0.261665	0.220209	0.000497591	0.244119	0.324818	0.333056	0.2916	0.0718882	0.0806987	0.0889366	0.0474809	-0.172231	0.00823797	-0.0332177	-0.25293	-0.0414557	-0.261167	-0.219712
ILMN_1776047	LOC646197	646197	NA	-0.0271003	0.0127091	-0.16408	-0.369604	-0.0364283	-0.178027	-0.415213	0.0398094	-0.136979	-0.342503	-0.00932799	-0.150927	-0.388113	-0.176789	-0.382313	-0.0491374	-0.190736	-0.427922	-0.205524	0.127651	-0.0139476	-0.251134	0.333175	0.191576	-0.0456095	-0.141599	-0.378785	-0.237186
ILMN_3251207	TMEM19	55266	NA	0.63201	0.232021	0.258082	0.500563	0.693826	0.0920901	0.7118	-0.399989	-0.373927	-0.131447	0.0618159	-0.53992	0.0797902	0.0260616	0.268542	0.461805	-0.139931	0.479779	0.24248	0.435743	-0.165992	0.453718	0.193263	-0.408472	0.211237	-0.601735	0.0179743	0.61971
ILMN_1800374	LOC654106	654106	NA	0.0213348	0.00917986	-0.000372239	-0.182424	0.0033726	0.137373	-0.0397942	-0.012155	-0.0217071	-0.203759	-0.0179622	0.116038	-0.061129	-0.0095521	-0.191604	-0.00580726	0.128193	-0.048974	-0.182052	0.00374484	0.137745	-0.0394219	0.185797	0.319797	0.14263	0.134	-0.0431668	-0.177167
ILMN_1729640	ESRP2	80004	NA	-0.0768253	-0.197066	-0.0781428	-0.106428	-0.350481	-0.02128	-0.0805847	-0.120241	-0.00131743	-0.0296031	-0.273656	0.0555453	-0.0037594	0.118924	0.0906379	-0.153414	0.175786	0.116482	-0.0282857	-0.272338	0.0568627	-0.00244197	-0.244052	0.0851484	0.0258437	0.329201	0.269896	-0.0593047
ILMN_3270637	FLJ27243	400539	NA	0.0364155	-0.0353225	0.143736	0.0483565	-0.0196529	0.0392628	0.0147034	-0.071738	0.10732	0.011941	-0.0560685	0.00284727	-0.0217121	0.179058	0.083679	0.0156695	0.0745853	0.0500258	-0.0953794	-0.163389	-0.104473	-0.129033	-0.0680095	-0.00909375	-0.0336532	0.0589157	0.0343563	-0.0245594
ILMN_1689154	BTG4	54766	NA	0.025874	-0.0957935	-0.104334	0.216983	-0.0518488	-0.106548	0.0153177	-0.121668	-0.130208	0.191109	-0.0777228	-0.132422	-0.0105563	-0.00854013	0.312776	0.0439448	-0.0107549	0.111111	0.321316	0.0524849	-0.00221478	0.119651	-0.268831	-0.323531	-0.201665	-0.0546997	0.0671664	0.121866
ILMN_1655880	CHST11	50515	NA	-0.123293	0.101589	-0.0441894	-0.0681166	-0.0442493	0.0194161	-0.118302	0.224882	0.079104	0.0551768	0.0790441	0.14271	0.00499129	-0.145779	-0.169706	-0.145838	-0.082173	-0.219891	-0.0239272	-5.98e-05	0.0636056	-0.0741127	0.0238673	0.0875327	-0.0501855	0.0636654	-0.0740528	-0.137718
ILMN_1710219	CALCR	799	NA	-0.147061	-0.134053	-0.175492	-0.0649689	-0.0978857	-0.163425	-0.0104734	0.0130081	-0.0284308	0.0820923	0.0491754	-0.0163637	0.136588	-0.0414389	0.0690842	0.0361674	-0.0293717	0.12358	0.110523	0.0776063	0.0120671	0.165019	-0.0329168	-0.098456	0.0544955	-0.0655391	0.0874123	0.152951
ILMN_1792671	C12orf29	91298	NA	0.358323	-0.907157	0.0573267	0.100542	-0.40623	0.293819	0.175539	-1.26548	-0.300996	-0.257781	-0.764553	-0.064504	-0.182784	0.964483	1.0077	0.500927	1.20098	1.0827	0.0432148	-0.463557	0.236492	0.118212	-0.506772	0.193277	0.0749975	0.700049	0.581769	-0.11828
ILMN_1762243	LOC727778	727778	NA	-0.00986227	0.0325302	-0.0560739	-0.0270075	-0.0373635	-0.0436505	-0.0155993	0.0423925	-0.0462116	-0.0171452	-0.0275013	-0.0337882	-0.00573707	-0.0886041	-0.0595376	-0.0698937	-0.0761807	-0.0481295	0.0290664	0.0187103	0.0124234	0.0404746	-0.0103561	-0.016643	0.0114081	-0.00628696	0.0217642	0.0280512
ILMN_1824196		NA	NA	0.0148594	-0.219153	-0.0711401	0.000672436	-0.118444	-0.0582485	-0.200218	-0.234012	-0.0859995	-0.0141869	-0.133303	-0.0731079	-0.215077	0.148013	0.219825	0.100709	0.160904	0.0189354	0.0718125	-0.047304	0.0128916	-0.129077	-0.119117	-0.0589209	-0.20089	0.0601956	-0.0817734	-0.141969
ILMN_2301725	PDE8B	8622	NA	0.00147476	-0.101421	-0.135263	0.00114966	-0.105595	-0.0640202	0.0270855	-0.102896	-0.136738	-0.0003251	-0.107069	-0.065495	0.0256107	-0.033842	0.102571	-0.00417365	0.0374008	0.128507	0.136413	0.0296684	0.0712428	0.162349	-0.106744	-0.0651699	0.0259358	0.0415745	0.13268	0.0911057
ILMN_1791366	RCOR2	283248	NA	-0.727481	0.400521	-0.377623	-0.746002	0.221775	-0.0250629	0.168276	1.128	0.349858	-0.0185213	0.949256	0.702418	0.895756	-0.778143	-1.14652	-0.178746	-0.425584	-0.232245	-0.368379	0.599398	0.35256	0.545898	0.967777	0.720939	0.914277	-0.246838	-0.0534995	0.193338
ILMN_1674344	PARD6G	84552	NA	0.521142	-0.370632	0.322758	0.462893	-1.45138	0.154631	-0.718744	-0.891774	-0.198384	-0.0582488	-1.97252	-0.366511	-1.23989	0.69339	0.833525	-1.08074	0.525263	-0.348112	0.140135	-1.77414	-0.168127	-1.0415	-1.91427	-0.308262	-1.18164	1.60601	0.732633	-0.873375
ILMN_1784766	MCM3AP	8888	NA	0.491601	-0.352784	0.221814	0.414268	0.106802	0.0807812	-0.0125916	-0.844385	-0.269787	-0.0773332	-0.384799	-0.41082	-0.504193	0.574598	0.767052	0.459586	0.433565	0.340192	0.192453	-0.115012	-0.141033	-0.234406	-0.307466	-0.333486	-0.426859	-0.0260205	-0.119393	-0.0933728
ILMN_1763200	DZIP3	9666	NA	0.324753	0.248602	0.0169304	0.145663	0.0675209	0.245405	0.0646089	-0.0761509	-0.307822	-0.17909	-0.257232	-0.0793478	-0.260144	-0.231671	-0.102939	-0.181081	-0.00319695	-0.183993	0.128733	0.0505906	0.228474	0.0476785	-0.0781422	0.0997417	-0.0810542	0.177884	-0.00291206	-0.180796
ILMN_2262901	RUFY3	22902	NA	0.713404	0.0416351	0.18707	0.441574	0.393989	0.0891982	0.0579702	-0.671769	-0.526334	-0.271829	-0.319415	-0.624206	-0.655434	0.145434	0.399939	0.352353	0.0475631	0.0163351	0.254505	0.206919	-0.0978713	-0.129099	-0.0475858	-0.352376	-0.383604	-0.30479	-0.336018	-0.031228
ILMN_1695354	BMF	90427	NA	-1.1683	-0.0549738	-0.658513	-1.13711	-0.20333	0.0922998	-0.304013	1.11332	0.509784	0.031184	0.964966	1.2606	0.864283	-0.603539	-1.08214	-0.148356	0.147274	-0.249039	-0.4786	0.455183	0.750812	0.3545	0.933782	1.22941	0.833099	0.29563	-0.100683	-0.396313
ILMN_2326324	LDHC	3948	NA	-0.112271	0.0212411	-0.00868504	-0.174971	-0.179769	-0.239148	-0.269546	0.133512	0.103586	-0.0626995	-0.0674978	-0.126877	-0.157275	-0.0299261	-0.196212	-0.20101	-0.260389	-0.290787	-0.166285	-0.171084	-0.230462	-0.260861	-0.00479831	-0.064177	-0.0945756	-0.0593787	-0.0897773	-0.0303986
ILMN_1691899	C6orf1	221491	NA	-0.169644	-0.158412	-0.128044	0.00506448	-0.0389358	-0.0591263	-0.0525541	0.0112315	0.0415998	0.174708	0.130708	0.110517	0.11709	0.0303684	0.163477	0.119476	0.0992859	0.105858	0.133108	0.089108	0.0689176	0.0754897	-0.0440003	-0.0641908	-0.0576186	-0.0201905	-0.0136183	0.00657219
ILMN_1703727	LOC339809	339809	NA	0.196732	0.296645	0.147779	-0.0129106	-0.0580857	0.24557	0.139936	0.0999125	-0.0489528	-0.209643	-0.254818	0.0488377	-0.0567967	-0.148865	-0.309555	-0.35473	-0.0510747	-0.156709	-0.16069	-0.205865	0.0977906	-0.00784383	-0.0451752	0.258481	0.152846	0.303656	0.198021	-0.105634
ILMN_1886900		NA	NA	0.220714	-0.0275863	0.119717	-0.0368404	-0.0674748	0.0809848	0.107017	-0.2483	-0.100996	-0.257554	-0.288189	-0.139729	-0.113696	0.147304	-0.00925412	-0.0398885	0.108571	0.134604	-0.156558	-0.187192	-0.0387326	-0.0127002	-0.0306344	0.117825	0.143858	0.14846	0.174492	0.0260324
ILMN_3243457	ANKLE1	126549	NA	-0.0875628	-0.282266	-0.00177192	-0.0506991	-0.0177554	0.127324	0.130117	-0.194703	0.0857909	0.0368638	0.0698074	0.214887	0.21768	0.280494	0.231567	0.26451	0.40959	0.412383	-0.0489271	-0.0159835	0.129096	0.131889	0.0329437	0.178023	0.180816	0.14508	0.147872	0.00279264
ILMN_1738578	FILIP1L	11259	NA	0.599128	-0.0334672	0.292331	0.256095	-0.497946	0.857848	1.06498	-0.632595	-0.306797	-0.343033	-1.09707	0.25872	0.465852	0.325799	0.289562	-0.464478	0.891315	1.09845	-0.0362364	-0.790277	0.565517	0.772649	-0.754041	0.601753	0.808885	1.35579	1.56293	0.207132
ILMN_1909417		NA	NA	-0.130846	0.0550312	0.0753337	0.026589	-0.0234801	-0.0330703	0.0834597	0.185877	0.20618	0.157435	0.107366	0.0977756	0.214306	0.0203026	-0.0284422	-0.0785113	-0.0881015	0.0284286	-0.0487447	-0.0988139	-0.108404	0.00812601	-0.0500691	-0.0596593	0.0568707	-0.00959015	0.10694	0.11653
ILMN_1660964	MAP2K6	5608	NA	0.0567306	0.0746061	0.113246	0.193539	0.113782	0.058134	0.0334975	0.0178755	0.0565152	0.136808	0.0570514	0.00140338	-0.0232331	0.0386397	0.118933	0.0391758	-0.0164722	-0.0411086	0.080293	0.000536163	-0.0551118	-0.0797483	-0.0797568	-0.135405	-0.160041	-0.055648	-0.0802844	-0.0246364
ILMN_1773395	RDH5	5959	NA	0.135977	-0.224846	0.0524794	0.0830877	0.161351	0.142968	0.0186843	-0.360823	-0.0834975	-0.0528892	0.0253736	0.00699071	-0.117293	0.277326	0.307934	0.386197	0.367814	0.24353	0.0306083	0.108871	0.0904882	-0.0337951	0.0782628	0.0598799	-0.0644034	-0.0183829	-0.142666	-0.124283
ILMN_1762003	SEC62	7095	NA	0.406234	0.233189	0.105701	0.335216	0.341119	0.0334692	0.141194	-0.173044	-0.300533	-0.0710176	-0.0651144	-0.372764	-0.265039	-0.127488	0.102027	0.10793	-0.19972	-0.0919948	0.229515	0.235418	-0.0722319	0.0354933	0.00590318	-0.301747	-0.194022	-0.30765	-0.199925	0.107725
ILMN_1779279	C14orf32	93487	NA	0.495952	-0.282337	0.204116	0.226513	0.121921	-0.121096	0.323951	-0.778288	-0.291836	-0.269439	-0.37403	-0.617048	-0.172	0.486453	0.508849	0.404258	0.161241	0.606288	0.0223966	-0.0821948	-0.325212	0.119835	-0.104591	-0.347609	0.0974387	-0.243017	0.20203	0.445048
ILMN_1911677		NA	NA	0.0266336	0.0455886	0.121078	0.0167576	0.0445544	0.000383704	0.0445591	0.018955	0.0944446	-0.00987605	0.0179208	-0.0262499	0.0179255	0.0754897	-0.028831	-0.00103421	-0.0452049	-0.00102951	-0.104321	-0.0765239	-0.120695	-0.0765192	0.0277968	-0.0163739	0.0278015	-0.0441707	4.7e-06	0.0441754
ILMN_1777170	LOC440585	440585	NA	-0.259762	0.57807	0.102274	-0.154309	0.0640373	0.0961435	-0.307341	0.837832	0.362035	0.105453	0.323799	0.355905	-0.0475795	-0.475797	-0.732379	-0.514033	-0.481927	-0.885412	-0.256583	-0.0382362	-0.00612998	-0.409615	0.218346	0.250453	-0.153032	0.0321062	-0.371379	-0.403485
ILMN_2384216	XRN1	54464	NA	0.0844238	0.0463421	-0.101273	0.00468772	0.0880269	-0.033913	0.267567	-0.0380818	-0.185697	-0.0797361	0.00360302	-0.118337	0.183143	-0.147615	-0.0416543	0.0416848	-0.0802551	0.221225	0.105961	0.1893	0.0673604	0.368841	0.0833391	-0.0386007	0.26288	-0.12194	0.17954	0.30148
ILMN_1776582	PDK3	5165	NA	0.0711177	0.325062	0.129715	0.113339	0.355888	-0.0466035	0.233673	0.253944	0.0585973	0.0422218	0.28477	-0.117721	0.162556	-0.195347	-0.211722	0.030826	-0.371665	-0.0913886	-0.0163755	0.226173	-0.176318	0.103958	0.242548	-0.159943	0.120334	-0.402491	-0.122215	0.280277
ILMN_1676058	MAGOHB	55110	NA	0.413539	0.205589	0.0587547	0.205047	0.282064	0.187784	0.185733	-0.207951	-0.354785	-0.208492	-0.131476	-0.225755	-0.227807	-0.146834	-0.000541353	0.076475	-0.0178045	-0.0198558	0.146293	0.223309	0.129029	0.126978	0.0770163	-0.0172632	-0.0193145	-0.0942795	-0.0963308	-0.00205127
ILMN_1802089	SYMPK	8189	NA	0.113354	0.177501	-0.00431796	0.111544	0.0982917	-0.269967	-0.67275	0.0641468	-0.117672	-0.00181035	-0.0150628	-0.383322	-0.786104	-0.181819	-0.0659572	-0.0792096	-0.447469	-0.850251	0.115862	0.10261	-0.265649	-0.668432	-0.0132525	-0.381511	-0.784294	-0.368259	-0.771041	-0.402782
ILMN_1748235	LOC642111	642111	NA	0.232716	-0.0263391	0.0294148	0.17385	-0.0730802	0.0879155	0.0771893	-0.259055	-0.203301	-0.0588666	-0.305796	-0.144801	-0.155527	0.0557539	0.200189	-0.0467411	0.114255	0.103528	0.144435	-0.102495	0.0585007	0.0477745	-0.24693	-0.085934	-0.0966603	0.160996	0.150269	-0.0107262
ILMN_3195954	LOC100128836	100128836	NA	-0.114115	-0.295789	-0.099204	-0.140252	-0.202062	-0.146293	-0.0549	-0.181674	0.014911	-0.0261366	-0.0879468	-0.0321785	0.059215	0.196585	0.155538	0.0937275	0.149496	0.240889	-0.0410476	-0.102858	-0.0470895	0.044304	-0.0618102	-0.00604187	0.0853516	0.0557683	0.147162	0.0913935
ILMN_1778013	PDPR	55066	NA	-0.447587	-0.331239	0.0376545	-0.122028	0.15269	-0.136005	-0.00867671	0.116349	0.485242	0.325559	0.600278	0.311582	0.438911	0.368893	0.209211	0.483929	0.195234	0.322562	-0.159683	0.115036	-0.17366	-0.0463312	0.274718	-0.013977	0.113351	-0.288695	-0.161367	0.127328
ILMN_1665323	LOC645851	645851	NA	-0.0581575	-0.0592887	0.0670265	-0.0246966	-0.0374082	-0.0803212	-0.105912	-0.00113119	0.125184	0.033461	0.0207494	-0.0221637	-0.0477541	0.126315	0.0345922	0.0218806	-0.0210325	-0.0466229	-0.0917231	-0.104435	-0.147348	-0.172938	-0.0127116	-0.0556247	-0.081215	-0.0429131	-0.0685035	-0.0255904
ILMN_1663559	LOC646882	646882	NA	0.0683809	0.0704126	-0.0742046	0.00816767	-0.132844	0.0681739	0.120264	0.00203164	-0.142586	-0.0602133	-0.201225	-0.000207011	0.0518827	-0.144617	-0.0622449	-0.203257	-0.00223865	0.0498511	0.0823723	-0.0586394	0.142379	0.194468	-0.141012	0.0600063	0.112096	0.201018	0.253108	0.0520897
ILMN_2238795	NEK3	4752	NA	-0.00304982	0.181972	-0.0865276	0.158511	0.0957339	0.0183715	0.0380556	0.185022	-0.0834778	0.161561	0.0987837	0.0214213	0.0411054	-0.2685	-0.023461	-0.086238	-0.1636	-0.143916	0.245039	0.182262	0.104899	0.124583	-0.062777	-0.140139	-0.120455	-0.0773624	-0.0576783	0.0196841
ILMN_1669888	CSTA	1475	NA	0.299157	0.0240473	0.312152	0.248895	-1.53781	0.268575	-0.427115	-0.275109	0.0129953	-0.0502613	-1.83696	-0.0305816	-0.726272	0.288105	0.224848	-1.56185	0.244528	-0.451163	-0.0632567	-1.84996	-0.0435769	-0.739267	-1.7867	0.0196797	-0.676011	1.80638	1.11069	-0.69569
ILMN_3237608	LOC100134712	100134712	NA	0.182729	-0.0491499	0.106754	0.074554	0.161504	0.153543	0.102447	-0.231879	-0.075975	-0.108175	-0.0212244	-0.0291862	-0.0802814	0.155904	0.123704	0.210654	0.202692	0.151597	-0.0321996	0.0547506	0.0467888	-0.00430639	0.0869502	0.0789885	0.0278933	-0.00796172	-0.059057	-0.0510952
ILMN_1665144	LOC653468	653468	NA	0.0609869	0.00270223	0.0494529	0.0768924	0.181442	0.0994336	0.0410263	-0.0582847	-0.011534	0.0159055	0.120455	0.0384467	-0.0199606	0.0467507	0.0741902	0.178739	0.0967314	0.0383241	0.0274396	0.131989	0.0499807	-0.0084266	0.104549	0.0225412	-0.0358662	-0.0820081	-0.140415	-0.0584073
ILMN_1721614	LOC442501	442501	NA	-0.271154	-0.137165	-0.0434923	-0.0102051	-0.277782	0.126199	0.0735116	0.133989	0.227662	0.260949	-0.00662816	0.397353	0.344666	0.0936729	0.12696	-0.140617	0.263364	0.210677	0.0332872	-0.23429	0.169691	0.117004	-0.267577	0.136404	0.0837167	0.403981	0.351294	-0.0526872
ILMN_3201026	LOC283028	283028	NA	0.164082	0.117694	0.306463	0.26658	0.111691	0.0248001	0.085218	-0.0463876	0.142382	0.102498	-0.0523908	-0.139282	-0.0788637	0.188769	0.148886	-0.00600319	-0.092894	-0.0324761	-0.0398838	-0.194772	-0.281663	-0.221245	-0.154889	-0.24178	-0.181362	-0.0868909	-0.0264729	0.0604179
ILMN_1709795	RAC2	5880	NA	0.0788528	-0.157507	0.134269	0.301714	1.12254	0.230476	0.742178	-0.236359	0.0554163	0.222861	1.04368	0.151623	0.663325	0.291776	0.45922	1.28004	0.387982	0.899684	0.167445	0.988266	0.0962069	0.607909	0.820821	-0.0712378	0.440464	-0.892059	-0.380357	0.511702
ILMN_1709399	SLC25A34	284723	NA	0.0659233	-0.130072	-0.0425612	0.183697	-0.0811031	-0.209395	-0.416987	-0.195995	-0.108485	0.117774	-0.147026	-0.275318	-0.482911	0.0875107	0.313769	0.0489689	-0.0793227	-0.286915	0.226259	-0.0385419	-0.166833	-0.374426	-0.2648	-0.393092	-0.600685	-0.128292	-0.335884	-0.207593
ILMN_3244439	DDTL	100037417	NA	-0.114125	-0.0474903	-0.273282	-0.328436	0.0824824	-0.12559	-0.12256	0.0666347	-0.159157	-0.214311	0.196607	-0.0114647	-0.00843515	-0.225792	-0.280945	0.129973	-0.0780994	-0.0750698	-0.0551536	0.355765	0.147693	0.150722	0.410918	0.202846	0.205876	-0.208072	-0.205043	0.00302953
ILMN_1788237	LOC652755	652755	NA	0.107191	0.0364376	-0.1204	0.116443	0.209738	0.148355	-0.0614754	-0.0707536	-0.227591	0.00925168	0.102547	0.0411635	-0.168667	-0.156837	0.0800052	0.1733	0.111917	-0.097913	0.236842	0.330137	0.268754	0.0589241	0.093295	0.0319118	-0.177918	-0.0613832	-0.271213	-0.20983
ILMN_2174341	GPR83	10888	NA	-0.491006	-0.191519	-0.5955	-0.491431	-0.396598	-0.339592	-0.347319	0.299488	-0.104494	-0.000425069	0.0944083	0.151414	0.143687	-0.403982	-0.299913	-0.205079	-0.148073	-0.1558	0.104069	0.198903	0.255909	0.248182	0.0948334	0.151839	0.144112	0.057006	0.049279	-0.00772699
ILMN_1709339	LOC727832	727832	NA	0.201246	-0.00359477	0.0279385	-0.0187312	-3.9e-06	-0.113938	-0.0482915	-0.20484	-0.173307	-0.219977	-0.20125	-0.315183	-0.249537	0.0315333	-0.0151364	0.00359087	-0.110343	-0.0446967	-0.0466697	-0.0279424	-0.141876	-0.07623	0.0187273	-0.0952066	-0.0295603	-0.113934	-0.0482876	0.0656463
ILMN_3297605	LOC731787	731787	NA	0.00133266	0.0219961	0.0325525	-0.1322	-0.0446282	0.0529689	-0.0125434	0.0206634	0.0312198	-0.133533	-0.0459609	0.0516362	-0.013876	0.0105564	-0.154196	-0.0666243	0.0309728	-0.0345395	-0.164753	-0.0771807	0.0204164	-0.0450958	0.0875721	0.185169	0.119657	0.0975971	0.0320848	-0.0655122
ILMN_1663759	LOC653701	653701	NA	0.00829135	-0.0973244	-0.0114935	0.18034	-0.120598	0.0246733	0.182124	-0.105616	-0.0197849	0.172048	-0.12889	0.0163819	0.173833	0.0858308	0.277664	-0.023274	0.121998	0.279448	0.191833	-0.109105	0.0361668	0.193618	-0.300938	-0.155666	0.00178441	0.145272	0.302722	0.157451
ILMN_3227407	LOC730066	730066	NA	-0.116385	-0.0490933	-0.0666348	-0.103468	-0.126446	0.0187003	-0.0294445	0.0672918	0.0497503	0.0129174	-0.0100606	0.135085	0.0869406	-0.0175415	-0.0543744	-0.0773524	0.0677936	0.0196488	-0.0368329	-0.0598109	0.0853351	0.0371903	-0.022978	0.122168	0.0740232	0.145146	0.0970012	-0.0481448
ILMN_1771962	GLI3	2737	NA	-0.144107	-0.0217469	-0.233536	0.0152637	0.157121	-0.195875	-0.111323	0.122361	-0.0894288	0.159371	0.301228	-0.0517677	0.0327841	-0.211789	0.0370106	0.178868	-0.174128	-0.0895765	0.2488	0.390657	0.0376611	0.122213	0.141857	-0.211139	-0.126587	-0.352996	-0.268444	0.0845518
ILMN_2357770	TCEA1	6917	NA	0.300062	0.564238	0.321296	0.226786	0.557415	0.439469	0.99208	0.264176	0.0212341	-0.0732761	0.257353	0.139407	0.692019	-0.242942	-0.337452	-0.00682305	-0.124769	0.427843	-0.0945102	0.236119	0.118173	0.670785	0.330629	0.212683	0.765295	-0.117946	0.434666	0.552612
ILMN_1803408	KRT18	3875	NA	0.00785702	0.135934	-0.216946	-0.154451	-0.158228	-0.235827	-0.127677	0.128076	-0.224803	-0.162308	-0.166085	-0.243684	-0.135534	-0.352879	-0.290384	-0.294161	-0.37176	-0.263611	0.062495	0.0587181	-0.0188808	0.0892687	-0.00377689	-0.0813758	0.0267737	-0.0775989	0.0305505	0.108149
ILMN_1708778	ASS1	445	NA	-0.313419	0.376104	-0.0266993	-0.0295492	-0.0398909	-0.176895	-0.596898	0.689523	0.28672	0.28387	0.273528	0.136524	-0.283479	-0.402804	-0.405654	-0.415995	-0.553	-0.973002	-0.00284992	-0.0131916	-0.150196	-0.570199	-0.0103416	-0.147346	-0.567349	-0.137004	-0.557007	-0.420003
ILMN_3201216	LOC441550	441550	NA	0.129825	0.0304313	0.184598	-0.0598682	-0.00412936	-0.0806779	-0.140074	-0.0993936	0.054773	-0.189693	-0.133954	-0.210503	-0.269899	0.154167	-0.0902995	-0.0345606	-0.111109	-0.170506	-0.244466	-0.188727	-0.265276	-0.324672	0.0557388	-0.0208098	-0.0802062	-0.0765486	-0.135945	-0.0593965
ILMN_1694847	TERF1	7013	NA	0.82279	0.760474	0.295694	0.627847	0.863919	0.170993	0.583032	-0.0623157	-0.527096	-0.194943	0.0411288	-0.651797	-0.239758	-0.46478	-0.132627	0.103445	-0.589481	-0.177442	0.332152	0.568224	-0.124701	0.287337	0.236072	-0.456854	-0.0448149	-0.692926	-0.280887	0.412039
ILMN_1714820	ITGB1	3688	NA	0.480931	0.94774	0.0825868	0.292471	0.908339	0.239063	1.35464	0.466809	-0.398344	-0.18846	0.427408	-0.241868	0.873714	-0.865153	-0.655269	-0.0394009	-0.708677	0.406905	0.209884	0.825752	0.156476	1.27206	0.615868	-0.0534079	1.06217	-0.669276	0.446306	1.11558
ILMN_1795104	ACADS	35	NA	0.00337363	0.316329	0.20974	-0.0471778	0.351626	0.11573	0.238171	0.312956	0.206367	-0.0505514	0.348252	0.112357	0.234797	-0.106589	-0.363507	0.0352965	-0.200599	-0.0781588	-0.256918	0.141885	-0.0940102	0.0284302	0.398804	0.162908	0.285348	-0.235896	-0.113455	0.12244
ILMN_1705114	NUMB	8650	NA	-0.130372	0.0552987	-0.107795	-0.144287	-0.358149	-0.0274897	0.0438079	0.185671	0.0225775	-0.0139152	-0.227776	0.102883	0.17418	-0.163093	-0.199586	-0.413447	-0.0827883	-0.0114908	-0.0364926	-0.250354	0.0803051	0.151603	-0.213861	0.116798	0.188095	0.330659	0.401956	0.0712975
ILMN_1695962	SLC12A9	56996	NA	-0.969395	-0.159558	-0.574358	-0.78466	0.32822	-0.137789	-0.138521	0.809837	0.395037	0.184735	1.29762	0.831606	0.830874	-0.4148	-0.625102	0.487778	0.0217693	0.0210377	-0.210302	0.902578	0.436569	0.435838	1.11288	0.646871	0.64614	-0.466009	-0.466741	-0.000731563
ILMN_1750693	SSR1	6745	NA	-0.0565706	-0.257073	0.228984	0.040559	0.285266	0.190276	0.603833	-0.200502	0.285555	0.0971295	0.341837	0.246847	0.660404	0.486057	0.297632	0.542339	0.447349	0.860906	-0.188425	0.0562819	-0.0387082	0.374849	0.244707	0.149717	0.563274	-0.0949901	0.318567	0.413557
ILMN_1672081	NEURL	9148	NA	-0.139465	-0.0431031	7.31e-05	-0.0882498	-0.100962	-0.0174425	0.0307678	0.0963618	0.139538	0.0512152	0.0385026	0.122022	0.170233	0.0431762	-0.0451466	-0.0578592	0.0256606	0.0738709	-0.0883229	-0.101035	-0.0175156	0.0306947	-0.0127126	0.0708073	0.119018	0.0835199	0.13173	0.0482103
ILMN_3243813	LOC727914	727914	NA	-0.169013	-0.156046	-0.103187	-0.176517	-0.276982	-0.155937	0.106894	0.0129664	0.0658255	-0.00750443	-0.107969	0.0130757	0.275906	0.0528592	-0.0204708	-0.120935	0.000109331	0.26294	-0.07333	-0.173794	-0.0527498	0.210081	-0.100464	0.0205801	0.283411	0.121045	0.383875	0.262831
ILMN_1728049	S100A16	140576	NA	0.332422	-0.649373	0.21483	0.227823	-0.837337	-0.176016	-0.637228	-0.981795	-0.117592	-0.104599	-1.16976	-0.508439	-0.96965	0.864203	0.877196	-0.187964	0.473357	0.0121451	0.012993	-1.05217	-0.390846	-0.852058	-1.06516	-0.403839	-0.865051	0.661321	0.200109	-0.461212
ILMN_3229594	LOC729926	729926	NA	-0.222953	-0.221992	-0.18157	0.00708478	-0.149693	-0.510457	-0.198893	0.000960585	0.0413835	0.230038	0.0732601	-0.287504	0.0240603	0.0404229	0.229077	0.0722995	-0.288464	0.0230997	0.188654	0.0318766	-0.328887	-0.0173232	-0.156778	-0.517541	-0.205978	-0.360764	-0.0491998	0.311564
ILMN_2321153	MUC4	4585	NA	0.0168579	-0.0952349	-0.149458	-0.0895744	-0.0450218	0.0471136	0.0444463	-0.112093	-0.166316	-0.106432	-0.0618797	0.0302557	0.0275884	-0.0542231	0.00566052	0.0502131	0.142349	0.139681	0.0598836	0.104436	0.196572	0.193904	0.0445526	0.136688	0.134021	0.0921354	0.0894681	-0.00266735
ILMN_1683462	GSS	2937	NA	0.574183	0.82537	0.152957	0.357998	0.819487	-0.0397261	-0.044223	0.251187	-0.421226	-0.216186	0.245304	-0.613909	-0.618406	-0.672413	-0.467373	-0.00588261	-0.865096	-0.869593	0.20504	0.66653	-0.192683	-0.19718	0.46149	-0.397724	-0.402221	-0.859214	-0.86371	-0.0044969
ILMN_1842180		NA	NA	0.161983	0.0183288	0.177239	0.048477	0.150547	0.149023	0.139176	-0.143654	0.0152561	-0.113506	-0.0114362	-0.0129606	-0.0228074	0.15891	0.0301482	0.132218	0.130694	0.120847	-0.128762	-0.0266922	-0.0282167	-0.0380635	0.10207	0.100546	0.0906988	-0.00152442	-0.0113713	-0.00984685
ILMN_1673982	C11orf40	143501	NA	-0.199313	-0.0311939	-0.150178	0.00376605	-0.108386	0.0361126	-0.098447	0.168119	0.0491349	0.203079	0.0909274	0.235426	0.100866	-0.118984	0.03496	-0.0771919	0.0673065	-0.0672531	0.153944	0.0417926	0.186291	0.0517313	-0.112152	0.0323465	-0.102213	0.144498	0.00993876	-0.13456
ILMN_1765039	PATE2	399967	NA	-0.213737	-0.212524	-0.185239	-0.193578	-0.45229	-0.146794	-0.226007	0.00121274	0.0284981	0.0201592	-0.238553	0.066943	-0.0122698	0.0272854	0.0189465	-0.239766	0.0657303	-0.0134825	-0.00833893	-0.267051	0.0384449	-0.0407679	-0.258712	0.0467838	-0.032429	0.305496	0.226283	-0.0792128
ILMN_1783864	LOC390349	390349	NA	0.0954807	0.127592	-0.089248	0.123244	0.141943	0.0578489	0.149064	0.0321114	-0.184729	0.0277636	0.0464619	-0.0376319	0.0535835	-0.21684	-0.00434787	0.0143505	-0.0697433	0.021472	0.212492	0.231191	0.147097	0.238312	0.0186983	-0.0653954	0.0258199	-0.0840938	0.00712156	0.0912153
ILMN_2148122	OR2T35	403244	NA	-0.0110345	-0.00876101	0.0556103	0.10812	0.0561992	0.0531218	-0.0154172	0.00227352	0.0666448	0.119154	0.0672337	0.0641563	-0.00438263	0.0643713	0.116881	0.0649602	0.0618828	-0.00665615	0.0525097	0.000588927	-0.00248852	-0.0710274	-0.0519208	-0.0549982	-0.123537	-0.00307744	-0.0716164	-0.0685389
ILMN_1735051	FBXL5	26234	NA	0.0964106	0.105428	-0.0790309	0.170563	-0.00846127	0.00140584	0.156377	0.00901747	-0.175441	0.0741522	-0.104872	-0.0950048	0.0599669	-0.184459	0.0651347	-0.113889	-0.104022	0.0509494	0.249594	0.0705696	0.0804367	0.235408	-0.179024	-0.169157	-0.0141853	0.00986712	0.164839	0.154972
ILMN_3250273	TMOD2	29767	NA	-0.351499	-0.056374	0.318241	-0.106702	0.357626	0.0107126	0.356618	0.295124	0.669739	0.244797	0.709125	0.362211	0.708116	0.374615	-0.0503276	0.414	0.0670867	0.412992	-0.424943	0.0393854	-0.307528	0.038377	0.464328	0.117414	0.46332	-0.346914	-0.00100838	0.345905
ILMN_3248472	LOC100134591	100134591	NA	0.070878	-0.0612655	0.00131884	-0.0113819	-0.076132	0.0621979	0.0368714	-0.132144	-0.0695592	-0.08226	-0.14701	-0.00868016	-0.0340066	0.0625844	0.0498836	-0.0148665	0.123463	0.098137	-0.0127008	-0.0774509	0.060879	0.0355526	-0.0647501	0.0735798	0.0482533	0.13833	0.113003	-0.0253265
ILMN_3236443	ALX1	8092	NA	-0.0613267	-0.0411047	-0.109772	-0.0659512	-0.176452	-0.103748	-0.19062	0.020222	-0.0484457	-0.00462451	-0.115125	-0.0424212	-0.129293	-0.0686676	-0.0248465	-0.135347	-0.0626431	-0.149515	0.0438212	-0.0666792	0.00602452	-0.0808478	-0.1105	-0.0377966	-0.124669	0.0727037	-0.0141686	-0.0868723
ILMN_1833478		NA	NA	0.103613	0.0562535	-0.0179002	0.0294545	-0.393742	-0.0438372	-0.257542	-0.0473595	-0.121513	-0.0741585	-0.497355	-0.14745	-0.361155	-0.0741537	-0.026799	-0.449996	-0.100091	-0.313795	0.0473547	-0.375842	-0.025937	-0.239642	-0.423197	-0.0732917	-0.286996	0.349905	0.1362	-0.213705
ILMN_3191893	LOC100128823	100128823	NA	-0.0674237	-0.0321679	-0.100576	0.191615	-0.183179	0.0340053	-0.168189	0.0352558	-0.0331522	0.259039	-0.115755	0.101429	-0.100765	-0.068408	0.223783	-0.151011	0.0661732	-0.136021	0.292191	-0.082603	0.134581	-0.0676129	-0.374794	-0.15761	-0.359804	0.217184	0.0149901	-0.202194
ILMN_1759402	LOC647466	647466	NA	0.126301	-0.00357116	0.0327925	0.063619	0.0839266	0.159687	0.0655231	-0.129872	-0.0935083	-0.0626818	-0.0423743	0.0333862	-0.0607778	0.0363637	0.0671902	0.0874977	0.163258	0.0690942	0.0308265	0.051134	0.126894	0.0327305	0.0203075	0.096068	0.00190404	0.0757605	-0.0184035	-0.094164
ILMN_1656867	LOC391013	391013	NA	-0.0646576	-0.127735	-0.153415	-0.00263932	-0.128219	-0.203408	-0.124211	-0.0630775	-0.0887573	0.0620183	-0.0635612	-0.13875	-0.0595534	-0.0256799	0.125096	-0.000483714	-0.0756725	0.00352403	0.150776	0.0251961	-0.0499926	0.0292039	-0.125579	-0.200768	-0.121572	-0.0751888	0.00400775	0.0791965
ILMN_3261387	LOC100129236	100129236	NA	-0.378366	-1.30482	-0.147727	-0.177377	-0.290003	-0.391214	-0.289449	-0.926454	0.230639	0.200989	0.0883628	-0.0128474	0.0889175	1.15709	1.12744	1.01482	0.913607	1.01537	-0.0296496	-0.142276	-0.243487	-0.141722	-0.112627	-0.213837	-0.112072	-0.10121	0.000554751	0.101765
ILMN_1767456	LOC728185	728185	NA	0.0506724	0.0594263	0.024808	0.00955758	-0.0217639	0.0300412	-0.190136	0.00875381	-0.0258644	-0.0411149	-0.0724364	-0.0206312	-0.240808	-0.0346183	-0.0498687	-0.0811902	-0.029385	-0.249562	-0.0152504	-0.0465719	0.00523325	-0.214944	-0.0313215	0.0204837	-0.199694	0.0518052	-0.168372	-0.220177
ILMN_2206344	NDST2	8509	NA	0.232978	0.0697241	0.4235	0.382564	-1.02708	0.370422	-0.484737	-0.163254	0.190522	0.149586	-1.26006	0.137444	-0.717715	0.353775	0.312839	-1.09681	0.300697	-0.554462	-0.0409361	-1.45058	-0.0530781	-0.908237	-1.40965	-0.012142	-0.867301	1.3975	0.542344	-0.855159
ILMN_1671856	LOC645686	645686	NA	0.034924	0.0226714	-0.0612342	-0.0245228	-0.0337066	0.0280703	-0.133408	-0.0122526	-0.0961582	-0.0594468	-0.0686306	-0.00685369	-0.168332	-0.0839056	-0.0471942	-0.056378	0.00539891	-0.156079	0.0367114	0.0275276	0.0893045	-0.0721734	-0.0091838	0.0525931	-0.108885	0.0617769	-0.099701	-0.161478
ILMN_1651806	LOC653801	653801	NA	-0.07097	-0.0330524	-0.203703	0.0961015	-0.246509	0.040378	-0.0756755	0.0379176	-0.132733	0.167071	-0.175539	0.111348	-0.00470555	-0.170651	0.129154	-0.213456	0.0734304	-0.0426232	0.299805	-0.0428055	0.244081	0.128028	-0.34261	-0.0557235	-0.171777	0.286887	0.170833	-0.116054
ILMN_2065022	KIAA0672	9912	NA	-0.114526	-0.0633909	0.0304349	0.0862342	-0.0965216	-0.016727	-0.102367	0.0511347	0.144961	0.20076	0.018004	0.0977986	0.012159	0.0938258	0.149625	-0.0331307	0.0466639	-0.0389758	0.0557993	-0.126957	-0.0471619	-0.132802	-0.182756	-0.102961	-0.188601	0.0797946	-0.00584502	-0.0856396
ILMN_3247939	SNORA23	677808	NA	0.196745	0.297467	0.375715	0.247444	0.18902	0.122897	0.357343	0.100722	0.17897	0.0506992	-0.00772521	-0.0738484	0.160598	0.0782485	-0.0500225	-0.108447	-0.17457	0.0598765	-0.128271	-0.186695	-0.252819	-0.018372	-0.0584244	-0.124548	0.109899	-0.0661232	0.168323	0.234447
ILMN_1693270	SUSD2	56241	NA	-0.104967	0.0902231	-0.0485861	-0.050125	0.0229684	0.0895593	0.0510991	0.19519	0.0563809	0.054842	0.127935	0.194526	0.156066	-0.138809	-0.140348	-0.0672547	-0.000663785	-0.039124	-0.0015389	0.0715545	0.138145	0.0996851	0.0730934	0.139684	0.101224	0.0665909	0.0281306	-0.0384602
ILMN_1813297	LOC646162	646162	NA	0.0137878	0.113052	0.0133756	0.127682	-0.00583457	0.025805	0.16209	0.0992642	-0.000412121	0.113894	-0.0196223	0.0120172	0.148302	-0.0996763	0.0146298	-0.118886	-0.0872469	0.049038	0.114306	-0.0192102	0.0124294	0.148714	-0.133516	-0.101877	0.0344082	0.0316396	0.167924	0.136285
ILMN_1673489	LOC648424	648424	NA	0.134776	0.276313	-0.0735405	0.0533488	-0.175816	-0.0872169	0.139346	0.141537	-0.208316	-0.0814267	-0.310591	-0.221992	0.00457036	-0.349853	-0.222964	-0.452129	-0.36353	-0.136967	0.126889	-0.102275	-0.0136764	0.212886	-0.229165	-0.140566	0.0859971	0.0885989	0.315162	0.226563
ILMN_3204575	LOC121906	121906	NA	0.0176554	-0.174577	-0.00918054	0.0825838	-0.0680425	-0.160352	-0.0326017	-0.192232	-0.0268359	0.0649284	-0.0856978	-0.178008	-0.0502571	0.165396	0.257161	0.106534	0.0142245	0.141975	0.0917643	-0.0588619	-0.151172	-0.0234212	-0.150626	-0.242936	-0.115186	-0.0923099	0.0354407	0.127751
ILMN_2327181	GEMIN7	79760	NA	0.101812	0.0662935	0.206847	0.0884581	0.215477	0.302273	0.1141	-0.0355187	0.105035	-0.013354	0.113665	0.200461	0.0122877	0.140554	0.0221647	0.149184	0.235979	0.0478063	-0.118389	0.00863005	0.0954256	-0.0927473	0.127019	0.213815	0.0256417	0.0867956	-0.101377	-0.188173
ILMN_3246159	LOC100133918	100133918	NA	0.0251254	0.24229	0.295495	-0.134342	0.18946	0.0835093	0.190994	0.217165	0.27037	-0.159468	0.164335	0.0583838	0.165868	0.0532052	-0.376633	-0.0528302	-0.158781	-0.0512963	-0.429838	-0.106035	-0.211986	-0.104502	0.323802	0.217852	0.325336	-0.105951	0.00153387	0.107485
ILMN_3265324	CCNYL3	642326	NA	0.0599709	0.098453	0.0643157	0.010374	-0.12668	0.121129	0.0796693	0.0384821	0.00434476	-0.0495969	-0.18665	0.061158	0.0196984	-0.0341374	-0.088079	-0.225133	0.0226759	-0.0187837	-0.0539416	-0.190995	0.0568133	0.0153536	-0.137054	0.110755	0.0692953	0.247808	0.206349	-0.0414596
ILMN_1703573	DNAJC17	55192	NA	0.674077	0.3212	0.229593	0.640307	0.0468197	0.175532	0.244248	-0.352877	-0.444484	-0.0337701	-0.627257	-0.498545	-0.429829	-0.0916072	0.319107	-0.274381	-0.145668	-0.0769524	0.410714	-0.182773	-0.0540612	0.0146548	-0.593487	-0.464775	-0.396059	0.128712	0.197428	0.068716
ILMN_3309699	MIR29B1	407024	NA	0.0377379	0.013488	0.0918771	0.0169501	-0.0925899	-0.0277886	-0.325469	-0.0242499	0.0541392	-0.0207878	-0.130328	-0.0655264	-0.363207	0.0783891	0.00346213	-0.106078	-0.0412766	-0.338957	-0.0749269	-0.184467	-0.119666	-0.417346	-0.10954	-0.0447387	-0.342419	0.0648013	-0.232879	-0.29768
ILMN_1757639	C3orf57	165679	NA	0.153179	0.0989561	0.139992	0.114465	0.109549	0.214348	0.0588051	-0.0542228	-0.0131869	-0.0387134	-0.0436297	0.0611691	-0.0943738	0.0410359	0.0155094	0.0105931	0.115392	-0.040151	-0.0255265	-0.0304428	0.074356	-0.0811869	-0.00491629	0.0998825	-0.0556603	0.104799	-0.050744	-0.155543
ILMN_2366864	JUP	3728	NA	-0.182544	-0.204217	0.0637283	0.0892565	-2.11553	-0.254436	-1.35228	-0.0216725	0.246273	0.271801	-1.93298	-0.0718918	-1.16973	0.267945	0.293473	-1.91131	-0.0502193	-1.14806	0.0255282	-2.17926	-0.318164	-1.41601	-2.20478	-0.343693	-1.44153	1.86109	0.763251	-1.09784
ILMN_1788002	MAPK14	1432	NA	0.342399	-0.328781	0.0376023	0.0824847	-0.153613	0.195117	0.66982	-0.671179	-0.304796	-0.259914	-0.496011	-0.147282	0.327421	0.366383	0.411265	0.175168	0.523898	0.9986	0.0448824	-0.191215	0.157515	0.632218	-0.236098	0.112632	0.587335	0.34873	0.823433	0.474703
ILMN_2312587	NRAP	4892	NA	-0.162742	-0.0787846	-0.109501	0.0298527	-0.238577	-0.207276	0.0867341	0.083957	0.0532408	0.192594	-0.0758357	-0.0445347	0.249476	-0.0307161	0.108637	-0.159793	-0.128492	0.165519	0.139353	-0.129077	-0.0977755	0.196235	-0.26843	-0.237129	0.0568814	0.031301	0.325311	0.29401
ILMN_1782070	NPL	80896	NA	-0.170818	-0.0477263	0.0773821	-0.0954663	0.259299	-0.0457303	0.219802	0.123092	0.2482	0.075352	0.430117	0.125088	0.39062	0.125108	-0.04774	0.307025	0.00199603	0.267528	-0.172848	0.181917	-0.123112	0.14242	0.354765	0.049736	0.315268	-0.305029	-0.039497	0.265532
ILMN_1718607	TSPAN4	7106	NA	0.569164	1.31532	0.113807	0.350241	0.714617	0.111464	0.0944751	0.746152	-0.455356	-0.218923	0.145454	-0.4577	-0.474688	-1.20151	-0.965075	-0.600699	-1.20385	-1.22084	0.236434	0.60081	-0.00234372	-0.0193322	0.364376	-0.238777	-0.255766	-0.603154	-0.620142	-0.0169884
ILMN_1692121	USO1	8615	NA	0.670443	0.276713	0.28496	0.431948	0.533088	0.179724	0.349438	-0.39373	-0.385483	-0.238495	-0.137355	-0.490719	-0.321005	0.00824696	0.155235	0.256375	-0.0969894	0.0727251	0.146988	0.248128	-0.105236	0.0644781	0.10114	-0.252225	-0.0825101	-0.353364	-0.18365	0.169715
ILMN_1779765	LOC649318	649318	NA	0.0949708	0.0762313	0.0968426	-0.0503957	0.0446906	0.220036	0.107049	-0.0187395	0.00187175	-0.145367	-0.0502802	0.125065	0.0120786	0.0206112	-0.126627	-0.0315408	0.143804	0.0308181	-0.147238	-0.052152	0.123193	0.0102069	0.0950863	0.270432	0.157445	0.175345	0.0623589	-0.112986
ILMN_1829846		NA	NA	0.12151	-0.0155701	0.130574	-0.12511	0.0965806	0.237757	0.0186243	-0.13708	0.00906372	-0.24662	-0.0249292	0.116247	-0.102886	0.146144	-0.10954	0.112151	0.253327	0.0341943	-0.255684	-0.0339929	0.107184	-0.111949	0.221691	0.362867	0.143734	0.141177	-0.0779564	-0.219133
ILMN_3271128	LOC100130288	100130288	NA	-0.0779158	-0.0167778	-0.0600762	-0.0992061	-0.157583	-0.12129	-0.00241158	0.061138	0.0178396	-0.0212903	-0.079667	-0.0433744	0.0755042	-0.0432984	-0.0824283	-0.140805	-0.104512	0.0143662	-0.0391299	-0.0975066	-0.061214	0.0576646	-0.0583767	-0.0220841	0.0967945	0.0362927	0.155171	0.118879
ILMN_2392624	PTER	9317	NA	-0.143436	0.150988	0.142238	-0.0892528	0.0440232	0.183727	0.00316577	0.294424	0.285674	0.0541829	0.187459	0.327163	0.146601	-0.00874956	-0.240241	-0.106965	0.0327392	-0.147822	-0.231491	-0.0982151	0.0414887	-0.139073	0.133276	0.27298	0.0924186	0.139704	-0.0408574	-0.180561
ILMN_1847822	KIAA0368	23392	NA	1.30673	-0.209176	0.278189	0.875366	0.0276565	0.105233	0.0624443	-1.51591	-1.02854	-0.431365	-1.27907	-1.2015	-1.24429	0.487365	1.08454	0.236832	0.314409	0.27162	0.597177	-0.250533	-0.172956	-0.215745	-0.847709	-0.770132	-0.812922	0.077577	0.0347878	-0.0427892
ILMN_1750101	S100A11	6282	NA	0.416428	0.0421992	0.204326	0.287986	-0.563314	0.0958017	-0.472827	-0.374229	-0.212103	-0.128443	-0.979743	-0.320627	-0.889256	0.162127	0.245787	-0.605514	0.0536025	-0.515027	0.0836599	-0.76764	-0.108524	-0.677153	-0.8513	-0.192184	-0.760813	0.659116	0.0904869	-0.568629
ILMN_2059549	SYK	6850	NA	1.10246	-0.126498	0.358941	0.910663	-0.958385	0.158032	-0.187873	-1.22896	-0.743515	-0.191794	-2.06084	-0.944425	-1.29033	0.48544	1.03716	-0.831886	0.284531	-0.0613748	0.551722	-1.31733	-0.200909	-0.546815	-1.86905	-0.752631	-1.09854	1.11642	0.770512	-0.345905
ILMN_1658200	LOC642730	642730	NA	-0.116196	-0.111059	-0.229361	0.0957415	-0.11065	-0.141991	-0.127939	0.00513708	-0.113164	0.211938	0.00554667	-0.0257952	-0.0117424	-0.118301	0.206801	0.000409589	-0.0309323	-0.0168795	0.325102	0.118711	0.0873691	0.101422	-0.206391	-0.237733	-0.22368	-0.0313419	-0.0172891	0.0140528
ILMN_1702105	EFS	10278	NA	0.857339	-0.132899	0.340611	0.849744	-0.68462	0.243478	0.0547421	-0.990239	-0.516728	-0.00759546	-1.54196	-0.613862	-0.802597	0.473511	0.982643	-0.551721	0.376377	0.187641	0.509133	-1.02523	-0.0971335	-0.285869	-1.53436	-0.606266	-0.795002	0.928098	0.739362	-0.188736
ILMN_2112829	ANKAR	150709	NA	-0.0133161	0.0478399	-0.0200728	0.192623	0.00899175	0.099961	0.114495	0.061156	-0.00675672	0.205939	0.0223078	0.113277	0.127811	-0.0679127	0.144783	-0.0388482	0.052121	0.0666553	0.212695	0.0290645	0.120034	0.134568	-0.183631	-0.0926617	-0.0781275	0.0909692	0.105503	0.0145342
ILMN_1741171	TM2D2	83877	NA	-1.09553	-0.611667	-0.389867	-0.97117	-0.0489895	0.263871	-0.0208009	0.483859	0.70566	0.124357	1.04654	1.3594	1.07473	0.221801	-0.359502	0.562678	0.875539	0.590867	-0.581303	0.340877	0.653738	0.369066	0.92218	1.23504	0.950369	0.312861	0.0281886	-0.284672
ILMN_2296335	WHSC1	7468	NA	0.0854646	0.116405	-0.0338042	0.107157	0.128867	-0.0575584	0.167884	0.0309401	-0.119269	0.021692	0.0434022	-0.143023	0.0824198	-0.150209	-0.00924811	0.012462	-0.173963	0.0514796	0.140961	0.162671	-0.0237542	0.201689	0.0217101	-0.164715	0.0607277	-0.186425	0.0390176	0.225443
ILMN_2364022	SLC16A3	9123	NA	-1.00868	1.85947	0.0586407	-0.227515	1.91681	0.0716012	0.588435	2.86815	1.06732	0.781166	2.92549	1.08028	1.59712	-1.80083	-2.08698	0.0573449	-1.78787	-1.27103	-0.286156	1.85817	0.0129605	0.529794	2.14433	0.299117	0.81595	-1.84521	-1.32838	0.516834
ILMN_3289182	LOC100131635	100131635	NA	0.161539	0.146862	0.152036	0.187249	-0.122397	0.0382579	0.0207718	-0.0146769	-0.00950293	0.0257107	-0.283936	-0.123281	-0.140767	0.00517396	0.0403876	-0.269259	-0.108604	-0.12609	0.0352136	-0.274433	-0.113778	-0.131264	-0.309647	-0.148991	-0.166478	0.160655	0.143169	-0.0174861
ILMN_1656242	C1R	715	NA	0.0509749	-0.00294204	0.105537	-0.00728308	-0.0953465	-0.00288471	0.0217107	-0.053917	0.0545624	-0.058258	-0.146321	-0.0538597	-0.0292642	0.108479	-0.00434104	-0.0924045	5.73e-05	0.0246528	-0.11282	-0.200884	-0.108422	-0.0838266	-0.0880635	0.00439837	0.0289938	0.0924618	0.117057	0.0245955
ILMN_2060086	ADAM23	8745	NA	0.013413	-0.0788658	-0.1063	-0.0330489	-0.262599	0.115813	-0.0931114	-0.0922788	-0.119713	-0.046462	-0.276012	0.1024	-0.106524	-0.0274344	0.0458169	-0.183734	0.194679	-0.0142457	0.0732513	-0.156299	0.222113	0.0131888	-0.22955	0.148862	-0.0600625	0.378412	0.169488	-0.208924
ILMN_2395506	SOX6	55553	NA	0.2244	0.070954	-0.00394931	0.0222443	0.0715726	0.115796	0.0349536	-0.153446	-0.228349	-0.202155	-0.152827	-0.108603	-0.189446	-0.0749033	-0.0487097	0.000618636	0.0448422	-0.0360004	0.0261936	0.0755219	0.119746	0.0389029	0.0493283	0.0935519	0.0127093	0.0442236	-0.036619	-0.0808426
ILMN_3295847	LOC645387	645387	NA	0.274013	-0.135284	0.0252491	0.197742	0.138791	-0.00266346	0.421478	-0.409297	-0.248764	-0.0762711	-0.135222	-0.276676	0.147465	0.160534	0.333026	0.274076	0.132621	0.556762	0.172493	0.113542	-0.0279126	0.396229	-0.0589505	-0.200405	0.223736	-0.141455	0.282687	0.424142
ILMN_1807514	ZNF394	84124	NA	-0.803694	-0.0411442	-1.21818	-1.23037	-0.683503	-0.0874745	-0.438119	0.762549	-0.414488	-0.426676	0.120191	0.716219	0.365575	-1.17704	-1.18923	-0.642359	-0.0463303	-0.396975	-0.0121879	0.534679	1.13071	0.780063	0.546867	1.1429	0.792251	0.596029	0.245384	-0.350644
ILMN_1773063	OSBPL1A	114876	NA	0.339426	0.0507141	0.083184	0.403088	-0.105296	-0.0560745	0.0738769	-0.288712	-0.256242	0.0636615	-0.444722	-0.395501	-0.265549	0.0324699	0.352373	-0.15601	-0.106789	0.0231628	0.319904	-0.18848	-0.139258	-0.00930708	-0.508384	-0.459162	-0.329211	0.0492215	0.179173	0.129951
ILMN_1694666	BCL2L15	440603	NA	-0.128219	-0.123282	-0.0404552	-0.0698763	-0.232577	-0.191962	-0.168241	0.00493751	0.0877639	0.0583428	-0.104358	-0.0637432	-0.0400223	0.0828264	0.0534053	-0.109296	-0.0686807	-0.0449598	-0.0294211	-0.192122	-0.151507	-0.127786	-0.162701	-0.122086	-0.0983652	0.0406148	0.0643357	0.0237209
ILMN_1749180	RBM35A	54845	NA	0.514241	0.386221	0.101997	0.321499	-0.348179	0.116578	0.308931	-0.12802	-0.412244	-0.192741	-0.86242	-0.397663	-0.20531	-0.284224	-0.0647218	-0.7344	-0.269643	-0.0772905	0.219502	-0.450176	0.014581	0.206934	-0.669678	-0.204921	-0.0125687	0.464757	0.657109	0.192353
ILMN_1754942	SHC2	25759	NA	-0.120881	-0.431129	-0.200845	-0.0662686	-0.12943	-0.179991	-0.33124	-0.310249	-0.0799644	0.054612	-0.00854964	-0.0591099	-0.21036	0.230284	0.364861	0.301699	0.251139	0.099889	0.134576	0.0714147	0.0208544	-0.130395	-0.0631616	-0.113722	-0.264972	-0.0505603	-0.20181	-0.15125
ILMN_2051113	MYH1	4619	NA	-0.219829	-0.168491	-0.138452	-0.0857043	0.026178	-0.205002	-0.1592	0.0513384	0.0813767	0.134125	0.246007	0.014827	0.060629	0.0300383	0.0827863	0.194669	-0.0365114	0.00929061	0.0527481	0.16463	-0.0665497	-0.0207477	0.111882	-0.119298	-0.0734957	-0.23118	-0.185378	0.045802
ILMN_2352633	ARHGAP24	83478	NA	0.222137	0.107385	-0.0172856	0.0677561	0.249251	0.106518	0.123761	-0.114752	-0.239423	-0.154381	0.0271142	-0.115619	-0.0983761	-0.124671	-0.0396293	0.141866	-0.000867308	0.0163755	0.0850417	0.266537	0.123804	0.141047	0.181495	0.038762	0.0560048	-0.142733	-0.12549	0.0172428
ILMN_1803201	LOC645335	645335	NA	0.118422	0.140483	-0.05755	-0.052597	-0.0849221	0.0852105	0.0758958	0.0220608	-0.175972	-0.171019	-0.203344	-0.0332116	-0.0425264	-0.198033	-0.19308	-0.225405	-0.0552724	-0.0645871	0.00495298	-0.0273721	0.142761	0.133446	-0.0323251	0.137808	0.128493	0.170133	0.160818	-0.00931475
ILMN_1721106	C14orf159	80017	NA	0.817605	1.17498	0.262899	0.597471	0.554824	0.0982017	0.0768034	0.35738	-0.554706	-0.220134	-0.262781	-0.719403	-0.740802	-0.912085	-0.577513	-0.620161	-1.07678	-1.09818	0.334572	0.291925	-0.164698	-0.186096	-0.0426471	-0.499269	-0.520668	-0.456622	-0.478021	-0.0213983
ILMN_1683774	IL2RA	3559	NA	-0.025151	0.048752	0.0597915	-0.128809	-0.0400205	-0.15636	-0.274363	0.073903	0.0849425	-0.103658	-0.0148695	-0.131209	-0.249212	0.0110395	-0.177561	-0.0887725	-0.205112	-0.323115	-0.188601	-0.099812	-0.216151	-0.334154	0.0887887	-0.0275508	-0.145554	-0.116339	-0.234342	-0.118003
ILMN_1736254	LOC646173	646173	NA	-0.115168	-0.103874	-0.0997452	-0.0847015	-0.2425	-0.246282	-0.210941	0.0112939	0.0154228	0.0304665	-0.127332	-0.131114	-0.0957733	0.00412895	0.0191726	-0.138626	-0.142407	-0.107067	0.0150437	-0.142755	-0.146536	-0.111196	-0.157799	-0.16158	-0.12624	-0.00378127	0.031559	0.0353403
ILMN_1775901	PHF5A	84844	NA	0.033492	0.108533	-0.208411	-0.0862546	-0.240042	-0.107853	-0.120761	0.0750409	-0.241903	-0.119747	-0.273534	-0.141345	-0.154253	-0.316944	-0.194788	-0.348575	-0.216386	-0.229293	0.122157	-0.0316306	0.100558	0.0876508	-0.153787	-0.0215986	-0.034506	0.132189	0.119281	-0.0129074
ILMN_1767601	C21orf94	246705	NA	0.161496	0.169772	0.0657721	0.148553	0.0927442	0.0471131	0.145464	0.00827667	-0.0957236	-0.0129424	-0.0687515	-0.114383	-0.016032	-0.104	-0.0212191	-0.0770282	-0.122659	-0.0243086	0.0827811	0.0269721	-0.0186591	0.0796916	-0.0558091	-0.10144	-0.00308954	-0.0456311	0.0527195	0.0983507
ILMN_1684106	NR1I3	9970	NA	-0.188808	-0.350409	-0.0228985	-0.116243	-0.181871	-0.226373	-0.250869	-0.161601	0.16591	0.072565	0.00693736	-0.0375645	-0.0620615	0.32751	0.234166	0.168538	0.124036	0.0995393	-0.0933446	-0.158972	-0.203474	-0.227971	-0.0656276	-0.110129	-0.134626	-0.0445019	-0.0689988	-0.024497
ILMN_1812226	ICAM1	3383	NA	-0.0742147	-0.0340914	0.073447	-0.113788	0.291807	-0.210553	0.208795	0.0401234	0.147662	-0.0395735	0.366022	-0.136338	0.283009	0.107538	-0.0796969	0.325899	-0.176462	0.242886	-0.187235	0.218361	-0.284	0.135348	0.405596	-0.0967648	0.322583	-0.50236	-0.0830129	0.419348
ILMN_3244224	LOC100133545	100133545	NA	0.0577425	0.119649	0.0707751	0.0309567	0.0125191	0.00368984	0.113259	0.0619068	0.0130326	-0.0267858	-0.0452235	-0.0540527	0.0555166	-0.0488742	-0.0886926	-0.10713	-0.11596	-0.00639025	-0.0398184	-0.0582561	-0.0670853	0.042484	-0.0184377	-0.0272669	0.0823024	-0.00882923	0.10074	0.109569
ILMN_1769140	KIAA1958	158405	NA	-0.00698138	0.10816	0.0964396	0.0530605	0.111046	0.0290966	0.14047	0.115142	0.103421	0.0600418	0.118027	0.036078	0.147452	-0.0117207	-0.0550998	0.0028857	-0.0790637	0.03231	-0.0433791	0.0146064	-0.067343	0.0440307	0.0579855	-0.0239639	0.0874098	-0.0819494	0.0294243	0.111374
ILMN_1699443	LOC653652	653652	NA	-0.130893	-0.0684006	-0.107432	-0.146892	-0.0801486	-0.17195	0.0447712	0.0624921	0.0234606	-0.0159992	0.0507441	-0.0410571	0.175664	-0.0390315	-0.0784912	-0.011748	-0.103549	0.113172	-0.0394598	0.0272835	-0.0645177	0.152203	0.0667433	-0.025058	0.191663	-0.0918012	0.12492	0.216721
ILMN_1808633	C20orf96	140680	NA	-0.0958587	0.13246	-0.0837017	-0.124582	0.187032	0.0393204	-0.0850987	0.228318	0.012157	-0.0287229	0.28289	0.135179	0.0107599	-0.216161	-0.257041	0.054572	-0.0931394	-0.217559	-0.0408799	0.270733	0.123022	-0.00139705	0.311613	0.163902	0.0394828	-0.147711	-0.272131	-0.124419
ILMN_1802631	AGA	175	NA	0.252904	0.154252	0.222509	0.13864	0.0191573	0.0258633	-0.346712	-0.0986528	-0.0303958	-0.114264	-0.233747	-0.227041	-0.599616	0.0682569	-0.0156115	-0.135094	-0.128388	-0.500964	-0.0838684	-0.203351	-0.196645	-0.56922	-0.119483	-0.112777	-0.485352	0.00670599	-0.365869	-0.372575
ILMN_1784178	IFT172	26160	NA	0.456915	0.533321	0.306873	0.393598	0.577635	0.277076	0.131079	0.0764053	-0.150042	-0.0633176	0.120719	-0.17984	-0.325837	-0.226448	-0.139723	0.0443138	-0.256245	-0.402242	0.0867248	0.270762	-0.0297973	-0.175794	0.184037	-0.116522	-0.262519	-0.300559	-0.446556	-0.145997
ILMN_3309955	MIR194-2	406970	NA	0.048467	0.0493866	0.161391	0.164026	-0.0874853	0.0844787	0.0971807	0.000919525	0.112924	0.115559	-0.135952	0.0360116	0.0487136	0.112004	0.114639	-0.136872	0.0350921	0.0477941	0.00263488	-0.248876	-0.0769123	-0.0642103	-0.251511	-0.0795472	-0.0668452	0.171964	0.184666	0.012702
ILMN_2356632	NCK2	8440	NA	-0.0556849	0.0684257	-0.00663245	-0.193549	-0.0743029	-0.099348	0.0699435	0.124111	0.0490525	-0.137864	-0.0186179	-0.043663	0.125628	-0.0750582	-0.261974	-0.142729	-0.167774	0.00151783	-0.186916	-0.0676704	-0.0927155	0.076576	0.119246	0.0942006	0.263492	-0.0250451	0.144246	0.169292
ILMN_1746949	CCDC11	220136	NA	-0.354597	-0.305442	-0.535408	-0.426595	-0.248817	-0.411204	-0.492694	0.0491548	-0.18081	-0.0719979	0.105781	-0.0566071	-0.138096	-0.229965	-0.121153	0.0566258	-0.105762	-0.187251	0.108812	0.286591	0.124203	0.042714	0.177779	0.0153908	-0.0660984	-0.162388	-0.243877	-0.0814892
ILMN_1771179	CYB561	1534	NA	0.0180638	-0.444082	-0.0143348	0.104672	-0.321981	0.0714269	0.043223	-0.462146	-0.0323985	0.086608	-0.340045	0.0533631	0.0251592	0.429747	0.548754	0.122101	0.515509	0.487305	0.119007	-0.307646	0.0857617	0.0575577	-0.426653	-0.0332449	-0.0614488	0.393408	0.365204	-0.0282039
ILMN_3307714	GRIN2B	2904	NA	0.067768	-0.113454	0.0931521	0.066447	0.0348104	0.0256406	0.0667497	-0.181222	0.0253841	-0.00132097	-0.0329576	-0.0421274	-0.00101829	0.206606	0.179901	0.148264	0.139094	0.180204	-0.026705	-0.0583416	-0.0675115	-0.0264023	-0.0316366	-0.0408065	0.000302685	-0.00916984	0.0319393	0.0411091
ILMN_2124802	MT1H	4496	NA	-4.53041	-0.579872	-1.57745	-3.74881	-0.0115624	-0.293834	-0.328408	3.95054	2.95296	0.781602	4.51885	4.23658	4.202	-0.997579	-3.16894	0.568309	0.286038	0.251463	-2.17136	1.56589	1.28362	1.24904	3.73725	3.45497	3.4204	-0.282272	-0.316846	-0.0345741
ILMN_1717722	PDZK3	23037	NA	0.0602067	0.0482014	-0.138027	-0.00107762	0.00414834	-0.0584295	-0.0257314	-0.0120053	-0.198233	-0.0612844	-0.0560584	-0.118636	-0.0859381	-0.186228	-0.049279	-0.044053	-0.106631	-0.0739328	0.136949	0.142175	0.0795972	0.112295	0.00522596	-0.0573519	-0.0246538	-0.0625778	-0.0298797	0.0326981
ILMN_1689849	LCE1E	353135	NA	-0.0465837	-0.0184236	-0.107138	-0.0695225	-0.131027	-0.0132149	0.069506	0.02816	-0.0605544	-0.0229388	-0.0844436	0.0333688	0.11609	-0.0887144	-0.0510989	-0.112604	0.00520876	0.0879296	0.0376156	-0.0238892	0.0939232	0.176644	-0.0615047	0.0563076	0.139028	0.117812	0.200533	0.0827208
ILMN_1681668	GGA1	26088	NA	0.137119	0.0358266	0.0880016	0.0133788	0.0117963	0.11045	0.162852	-0.101292	-0.0491174	-0.12374	-0.125323	-0.0266689	0.0257331	0.052175	-0.0224477	-0.0240303	0.0746236	0.127026	-0.0746228	-0.0762053	0.0224485	0.0748506	-0.00158256	0.0970713	0.149473	0.0986539	0.151056	0.052402
ILMN_2373728	ASB9	140462	NA	-0.157816	-0.110363	0.00511125	0.0653667	-0.0957279	0.000435741	-0.195186	0.0474532	0.162928	0.223183	0.0620885	0.158252	-0.0373695	0.115474	0.17573	0.0146353	0.110799	-0.0848227	0.0602554	-0.100839	-0.00467551	-0.200297	-0.161095	-0.064931	-0.260553	0.0961636	-0.099458	-0.195622
ILMN_1883445		NA	NA	0.124151	0.151263	0.185684	0.0315771	-0.0467576	0.110276	0.0828052	0.0271127	0.0615337	-0.0925736	-0.170908	-0.0138748	-0.0413455	0.034421	-0.119686	-0.198021	-0.0409875	-0.0684582	-0.154107	-0.232442	-0.0754085	-0.102879	-0.0783347	0.0786988	0.0512281	0.157034	0.129563	-0.0274707
ILMN_1800311	HSF2	3298	NA	-0.156228	0.172875	-0.244386	-0.351817	0.490434	0.212873	1.00821	0.329104	-0.0881574	-0.195589	0.646663	0.369101	1.16444	-0.417261	-0.524693	0.317559	0.0399974	0.835338	-0.107432	0.73482	0.457258	1.2526	0.842252	0.56469	1.36003	-0.277562	0.517779	0.795341
ILMN_2089752	LOC285016	285016	NA	-0.216503	-0.126015	-0.0772541	-0.235769	-0.395119	-0.200739	-0.619396	0.090488	0.139249	-0.0192667	-0.178617	0.0157639	-0.402893	0.0487606	-0.109755	-0.269105	-0.0747241	-0.493381	-0.158515	-0.317865	-0.123485	-0.542142	-0.15935	0.0350306	-0.383626	0.194381	-0.224276	-0.418657
ILMN_3296002	LOC440461	440461	NA	-0.161331	-0.115825	-0.0676966	-0.18742	0.0110956	0.0816507	-0.00397106	0.0455059	0.0936343	-0.0260894	0.172427	0.242982	0.15736	0.0481284	-0.0715953	0.126921	0.197476	0.111854	-0.119724	0.0787922	0.149347	0.0637256	0.198516	0.269071	0.183449	0.0705551	-0.0150666	-0.0856217
ILMN_2391458	ACSL4	2182	NA	0.214707	0.130248	0.0569189	0.307164	0.317093	0.130896	0.234808	-0.0844588	-0.157788	0.0924574	0.102387	-0.0838111	0.0201016	-0.073329	0.176916	0.186846	0.000647664	0.10456	0.250245	0.260175	0.0739767	0.177889	0.00992933	-0.176269	-0.0723558	-0.186198	-0.0822851	0.103913
ILMN_1689431	APCDD1L	164284	NA	0.247249	-0.370943	0.181219	0.27384	-1.7603	-0.0966912	-0.587985	-0.618192	-0.0660304	0.026591	-2.00754	-0.34394	-0.835234	0.552162	0.644783	-1.38935	0.274252	-0.217042	0.0926213	-1.94151	-0.27791	-0.769203	-2.03414	-0.370531	-0.861825	1.6636	1.17231	-0.491294
ILMN_1737586	LOC653994	653994	NA	0.321737	-0.0301251	-0.161672	-0.227889	0.324657	0.149234	1.18356	-0.351862	-0.48341	-0.549626	0.00292027	-0.172503	0.861819	-0.131547	-0.197764	0.354783	0.179359	1.21368	-0.0662166	0.48633	0.310907	1.34523	0.552547	0.377123	1.41145	-0.175423	0.858899	1.03432
ILMN_1673773	GALNTL4	374378	NA	0.421214	0.49881	-0.0425682	0.333849	0.99196	-0.196539	0.0866501	0.0775957	-0.463783	-0.0873652	0.570746	-0.617754	-0.334564	-0.541378	-0.164961	0.49315	-0.695349	-0.41216	0.376417	1.03453	-0.153971	0.129218	0.658111	-0.530388	-0.247199	-1.1885	-0.90531	0.283189
ILMN_3245959	LOC100133661	100133661	NA	0.00999023	0.0705954	-0.032435	0.0846844	0.0468247	0.13333	0.0640605	0.0606052	-0.0424252	0.0746942	0.0368345	0.12334	0.0540703	-0.10303	0.014089	-0.0237707	0.0627345	-0.00653493	0.117119	0.0792597	0.165765	0.0964955	-0.0378597	0.0486455	-0.0206239	0.0865052	0.0172358	-0.0692694
ILMN_1752088	ZC4H2	55906	NA	0.224524	0.13814	0.123803	0.199611	0.405486	0.251759	0.151075	-0.0863839	-0.100721	-0.0249134	0.180961	0.0272348	-0.0734494	-0.0143373	0.0614705	0.267345	0.113619	0.0129345	0.0758079	0.281683	0.127956	0.0272718	0.205875	0.0521481	-0.0485361	-0.153727	-0.254411	-0.100684
ILMN_1805098	PDE1B	5153	NA	-0.0298084	-0.0881513	-0.0753204	0.0017564	-0.139313	-0.0891231	-0.201016	-0.0583429	-0.045512	0.0315648	-0.109504	-0.0593146	-0.171208	0.0128309	0.0899077	-0.0511616	-0.000971782	-0.112865	0.0770768	-0.0639925	-0.0138027	-0.125696	-0.141069	-0.0908795	-0.202773	0.0501898	-0.0617036	-0.111893
ILMN_2377109	LCK	3932	NA	-0.19645	0.105426	-0.131602	-0.118917	-0.0343531	0.0100849	-0.121781	0.301877	0.0648484	0.0775336	0.162097	0.206535	0.0746697	-0.237028	-0.224343	-0.139779	-0.0953413	-0.227207	0.0126852	0.097249	0.141687	0.00982131	0.0845638	0.129002	-0.00286391	0.044438	-0.0874277	-0.131866
ILMN_3260180	FLJ25363	401082	NA	-0.605302	0.163513	-0.251506	-0.525459	-0.477559	-0.370717	-1.17194	0.768816	0.353796	0.0798434	0.127744	0.234585	-0.566639	-0.41502	-0.688972	-0.641072	-0.53423	-1.33545	-0.273953	-0.226052	-0.119211	-0.920435	0.0479002	0.154742	-0.646482	0.106842	-0.694382	-0.801224
ILMN_1728256	SPAG9	9043	NA	-0.952162	-0.780015	-0.499074	-0.883169	-0.168698	-0.296893	0.31591	0.172146	0.453087	0.0689923	0.783463	0.655269	1.26807	0.280941	-0.103154	0.611317	0.483123	1.09593	-0.384095	0.330376	0.202182	0.814985	0.714471	0.586277	1.19908	-0.128194	0.484609	0.612803
ILMN_1679158	FAAH2	158584	NA	-0.143344	-0.0462187	-0.0675784	-0.00493413	0.020889	-0.0642457	0.0610795	0.0971253	0.0757657	0.13841	0.164233	0.0790983	0.204424	-0.0213596	0.0412846	0.0671077	-0.018027	0.107298	0.0626442	0.0884673	0.00333265	0.128658	0.0258231	-0.0593116	0.0660136	-0.0851347	0.0401905	0.125325
ILMN_2206151	NEDD1	121441	NA	0.194624	0.075441	0.119781	0.191293	0.0887264	0.203113	0.195939	-0.119183	-0.0748436	-0.00333103	-0.105898	0.00848904	0.00131501	0.0443398	0.115852	0.0132855	0.127673	0.120498	0.0715126	-0.0310544	0.0833327	0.0761587	-0.102567	0.0118201	0.00464605	0.114387	0.107213	-0.00717402
ILMN_1799848	ANKRD22	118932	NA	-0.797999	-0.719995	-0.464588	-0.93272	-3.864	-0.00478583	-2.23511	0.0780047	0.333411	-0.134721	-3.066	0.793213	-1.43711	0.255406	-0.212726	-3.144	0.715209	-1.51512	-0.468132	-3.39941	0.459803	-1.77052	-2.93127	0.927935	-1.30239	3.85921	1.62888	-2.23033
ILMN_1907052		NA	NA	0.147866	0.0717934	0.11925	0.013006	-0.0573832	0.030265	-0.0423591	-0.0760729	-0.0286164	-0.13486	-0.20525	-0.117601	-0.190225	0.0474565	-0.0587875	-0.129177	-0.0415284	-0.114153	-0.106244	-0.176633	-0.0889849	-0.161609	-0.0703891	0.0172591	-0.0553651	0.0876482	0.0150241	-0.0726241
ILMN_1781819	PAPSS1	9061	NA	-0.536775	0.146082	0.00331466	-0.109478	0.211362	-0.0667408	-0.0508185	0.682857	0.54009	0.427297	0.748138	0.470034	0.485957	-0.142768	-0.25556	0.0652803	-0.212823	-0.196901	-0.112793	0.208048	-0.0700554	-0.0541331	0.320841	0.0427373	0.0586596	-0.278103	-0.262181	0.0159223
ILMN_1797170	CYP4Z2P	163720	NA	-0.0460531	0.127774	-0.0151855	0.0180093	-0.0223974	-0.0503979	0.0784971	0.173827	0.0308676	0.0640624	0.0236557	-0.00434484	0.12455	-0.142959	-0.109764	-0.150171	-0.178172	-0.0492765	0.0331948	-0.0072119	-0.0352124	0.0936826	-0.0404067	-0.0684072	0.0604878	-0.0280005	0.100895	0.128895
ILMN_2054461	ZCWPW2	152098	NA	0.192531	0.137414	0.129359	0.184609	0.0735442	0.122365	0.213204	-0.0551172	-0.0631726	-0.00792206	-0.118987	-0.0701667	0.0206724	-0.0080554	0.0471952	-0.0638699	-0.0150495	0.0757896	0.0552506	-0.0558145	-0.00699408	0.0838451	-0.111065	-0.0622447	0.0285945	0.0488204	0.13966	0.0908391
ILMN_1660890	ACADL	33	NA	-0.0609485	-0.137306	-0.120081	-0.1346	-0.188634	-0.0959677	-0.111373	-0.0763577	-0.0591328	-0.0736515	-0.127685	-0.0350191	-0.0504245	0.0172249	0.00270613	-0.0513277	0.0413385	0.0259332	-0.0145187	-0.0685526	0.0241137	0.0087083	-0.0540338	0.0386324	0.023227	0.0926662	0.0772609	-0.0154054
ILMN_1911968		NA	NA	-0.0437025	0.0744906	-0.00877061	-0.0977862	0.00763659	-0.0840861	-0.017922	0.118193	0.0349319	-0.0540837	0.0513391	-0.0403835	0.0257806	-0.0832612	-0.172277	-0.066854	-0.158577	-0.0924126	-0.0890156	0.0164072	-0.0753154	-0.00915137	0.105423	0.0137002	0.0798642	-0.0917226	-0.0255586	0.0661641
ILMN_1851451		NA	NA	-0.020892	-0.0763509	-0.179755	0.0386256	-0.258846	-0.201211	0.0686987	-0.0554589	-0.158863	0.0595176	-0.237954	-0.180319	0.0895906	-0.103404	0.114977	-0.182495	-0.12486	0.14505	0.218381	-0.0790904	-0.0214557	0.248454	-0.297471	-0.239837	0.0300731	0.0576347	0.327544	0.26991
ILMN_3251222	PPM1K	152926	NA	-0.0406778	0.0511012	-0.00592637	0.0322523	0.135961	0.179372	0.101371	0.0917789	0.0347514	0.0729301	0.176639	0.220049	0.142049	-0.0570275	-0.0188489	0.0848599	0.128271	0.0502701	0.0381787	0.141887	0.185298	0.107298	0.103709	0.147119	0.069119	0.0434107	-0.0345897	-0.0780004
ILMN_3248500	LOC643955	643955	NA	-0.0606224	-0.26043	0.0193093	-0.0696898	-0.0537988	0.00573159	-0.0637909	-0.199808	0.0799317	-0.00906737	0.00682363	0.066354	-0.00316851	0.27974	0.190741	0.206632	0.266162	0.196639	-0.0889991	-0.0731081	-0.0135777	-0.0831002	0.015891	0.0754214	0.00589885	0.0595304	-0.00999215	-0.0695225
ILMN_1747244	CCNG2	901	NA	-0.152684	0.463457	-0.45028	-0.23328	-0.105146	-0.205728	-0.0615514	0.616141	-0.297596	-0.0805954	0.0475385	-0.053044	0.0911329	-0.913737	-0.696736	-0.568602	-0.669185	-0.525008	0.217001	0.345135	0.244552	0.388729	0.128134	0.0275515	0.171728	-0.100582	0.0435944	0.144177
ILMN_1689800	MRTO4	51154	NA	0.698326	0.343741	0.180487	0.542395	0.891498	0.0745163	0.406148	-0.354585	-0.517839	-0.155931	0.193172	-0.62381	-0.292178	-0.163254	0.198653	0.547757	-0.269225	0.0624067	0.361907	0.711011	-0.105971	0.22566	0.349104	-0.467878	-0.136247	-0.816982	-0.485351	0.331631
ILMN_1691047	EPS8L2	64787	NA	-0.101766	-0.0135503	-0.000946823	0.0416214	-0.201357	-0.0926173	0.368065	0.0882161	0.10082	0.143388	-0.0995907	0.009149	0.469831	0.0126035	0.0551717	-0.187807	-0.0790671	0.381615	0.0425682	-0.20041	-0.0916705	0.369012	-0.242978	-0.134239	0.326443	0.10874	0.569422	0.460682
ILMN_1652768	LOC440589	440589	NA	0.0440797	0.0428029	-0.00634803	0.159085	0.117033	0.130547	0.248111	-0.00127681	-0.0504277	0.115006	0.0729534	0.0864677	0.204031	-0.0491509	0.116282	0.0742302	0.0877446	0.205308	0.165433	0.123381	0.136895	0.254459	-0.0420523	-0.0285379	0.0890253	0.0135144	0.131078	0.117563
ILMN_1710136	HDHD1A	8226	NA	0.742018	0.153627	0.47648	0.859423	0.111501	0.201702	0.236896	-0.588391	-0.265539	0.117405	-0.630518	-0.540316	-0.505123	0.322852	0.705796	-0.0421269	0.0480748	0.0832681	0.382944	-0.364979	-0.274777	-0.239584	-0.747923	-0.657721	-0.622528	0.0902018	0.125395	0.0351932
ILMN_1763162	DPH2	1802	NA	0.0481985	-0.431347	-0.0931798	-0.0814578	0.357528	0.0436902	0.290158	-0.479546	-0.141378	-0.129656	0.309329	-0.00450824	0.241959	0.338167	0.349889	0.788875	0.475037	0.721505	0.011722	0.450707	0.13687	0.383338	0.438985	0.125148	0.371616	-0.313837	-0.0673698	0.246468
ILMN_2403458	SMARCB1	6598	NA	0.806863	0.0713779	0.111529	0.62642	-0.403706	-0.0549065	-0.495065	-0.735485	-0.695334	-0.180443	-1.21057	-0.861769	-1.30193	0.0401506	0.555042	-0.475084	-0.126284	-0.566442	0.514891	-0.515235	-0.166435	-0.606593	-1.03013	-0.681326	-1.12148	0.3488	-0.0913581	-0.440158
ILMN_2234730	H2BFXP	767811	NA	-0.0598953	0.0931325	0.0428496	-0.0638175	-0.0522026	-0.203085	-0.00786861	0.153028	0.102745	-0.00392222	0.00769275	-0.14319	0.0520267	-0.0502829	-0.15695	-0.145335	-0.296218	-0.101001	-0.106667	-0.0950522	-0.245935	-0.0507183	0.011615	-0.139268	0.0559489	-0.150883	0.0443339	0.195217
ILMN_1898727		NA	NA	-0.121971	0.0998831	0.0375767	0.0107428	-0.0336237	-0.0901081	-0.22045	0.221854	0.159548	0.132714	0.0883475	0.0318631	-0.0984786	-0.0623064	-0.0891403	-0.133507	-0.189991	-0.320333	-0.0268339	-0.0712004	-0.127685	-0.258027	-0.0443665	-0.100851	-0.231193	-0.0564844	-0.186826	-0.130342
ILMN_3241647	OPN1MW2	728458	NA	-0.0654543	-0.0497153	-0.180668	0.0672707	-0.013892	-0.0991289	-0.174809	0.015739	-0.115213	0.132725	0.0515623	-0.0336746	-0.109355	-0.130952	0.116986	0.0358233	-0.0494136	-0.125094	0.247938	0.166776	0.0815387	0.00585886	-0.0811627	-0.1664	-0.24208	-0.0852369	-0.160917	-0.0756799
ILMN_2248655	RGS3	5998	NA	0.153503	0.0884879	0.104621	-0.142192	0.161051	-0.0478213	-0.0475878	-0.0650147	-0.0488818	-0.295694	0.00754867	-0.201324	-0.20109	0.0161329	-0.230679	0.0725634	-0.136309	-0.136076	-0.246812	0.0564305	-0.152442	-0.152209	0.303243	0.0943702	0.0946038	-0.208873	-0.208639	0.00023353
ILMN_2386355	CSNK2A1	1457	NA	0.0544699	0.123724	-0.0224947	0.144874	-0.166336	0.0892905	0.678502	0.0692538	-0.0769646	0.090404	-0.220806	0.0348205	0.624032	-0.146218	0.0211502	-0.29006	-0.0344333	0.554778	0.167369	-0.143841	0.111785	0.700996	-0.31121	-0.0555835	0.533628	0.255626	0.844837	0.589211
ILMN_1710668	LETM1	3954	NA	-0.0125394	-0.0397507	0.0519799	0.0441423	-0.130143	-0.0150582	-0.0813832	-0.0272113	0.0645192	0.0566816	-0.117604	-0.00251882	-0.0688438	0.0917305	0.083893	-0.0903927	0.0246925	-0.0416325	-0.00783758	-0.182123	-0.067038	-0.133363	-0.174286	-0.0592004	-0.125525	0.115085	0.0487602	-0.066325
ILMN_2067813	OR1L4	254973	NA	-0.118282	0.0502109	-0.00649965	-0.0395887	-0.196861	-0.0224431	0.048632	0.168493	0.111782	0.0786931	-0.0785796	0.0958388	0.166914	-0.0567105	-0.0897996	-0.247072	-0.072654	-0.00157891	-0.0330891	-0.190362	-0.0159434	0.0551316	-0.157273	0.0171457	0.0882207	0.174418	0.245493	0.0710751
ILMN_2279844	LCK	3932	NA	0.101521	-0.0337757	-0.131229	0.115967	-0.19419	0.132205	-0.0598474	-0.135297	-0.23275	0.014446	-0.295711	0.0306837	-0.161368	-0.0974537	0.149743	-0.160414	0.16598	-0.0260717	0.247196	-0.0629607	0.263434	0.071382	-0.310157	0.0162377	-0.175814	0.326395	0.134343	-0.192052
ILMN_3211365	LOC648283	648283	NA	-0.0555206	-0.0501379	0.100427	0.065809	0.0116083	-0.0790427	-0.0814585	0.00538277	0.155947	0.12133	0.067129	-0.0235221	-0.0259378	0.150565	0.115947	0.0617462	-0.0289049	-0.0313206	-0.0346177	-0.0888184	-0.179469	-0.181885	-0.0542007	-0.144852	-0.147267	-0.0906511	-0.0930668	-0.00241574
ILMN_1782955	PDE10A	10846	NA	0.0353664	0.0679604	0.0237039	-0.0537681	0.0597545	-0.0043019	0.0542012	0.032594	-0.0116624	-0.0891344	0.0243882	-0.0396683	0.0188349	-0.0442564	-0.121728	-0.00820583	-0.0722622	-0.0137591	-0.077472	0.0360506	-0.0280058	0.0304973	0.113523	0.0494662	0.107969	-0.0640564	-0.00555329	0.0585031
ILMN_1679339	C3orf62	375341	NA	0.0466233	-0.182753	-0.0123618	-0.139752	-0.161949	0.0261188	-0.196661	-0.229376	-0.0589851	-0.186375	-0.208573	-0.0205044	-0.243284	0.170391	0.0430015	0.0208038	0.208872	-0.0139075	-0.12739	-0.149587	0.0384807	-0.184299	-0.0221977	0.16587	-0.056909	0.188068	-0.0347113	-0.222779
ILMN_1731268	GAK	2580	NA	-0.212487	0.039137	-0.0505918	-0.114201	-0.238009	0.0305577	-0.173836	0.251624	0.161896	0.0982865	-0.0255214	0.243045	0.0386509	-0.0897288	-0.153338	-0.277146	-0.00857934	-0.212973	-0.0636091	-0.187417	0.0811494	-0.123245	-0.123808	0.144759	-0.0596356	0.268566	0.0641723	-0.204394
ILMN_1853157		NA	NA	0.175102	0.0221926	0.0771361	0.0966645	0.100995	0.0184899	-0.0215306	-0.15291	-0.0979661	-0.0784377	-0.0741077	-0.156612	-0.196633	0.0549435	0.0744719	0.0788019	-0.00370268	-0.0437232	0.0195284	0.0238584	-0.0586462	-0.0986667	0.00433003	-0.0781746	-0.118195	-0.0825046	-0.122525	-0.0400205
ILMN_1815949	SLC24A4	123041	NA	-0.0380708	0.0353723	-0.105969	-0.0399918	-0.117516	-0.132102	-0.163931	0.0734431	-0.0678984	-0.00192102	-0.079445	-0.0940315	-0.12586	-0.141342	-0.0753641	-0.152888	-0.167475	-0.199303	0.0659774	-0.0115466	-0.0261331	-0.0579617	-0.077524	-0.0921105	-0.123939	-0.0145865	-0.0464151	-0.0318285
ILMN_3304086	LOC729198	729198	NA	0.0302992	0.115667	-0.0472835	0.104721	-0.0755334	-0.151525	-0.0719316	0.085368	-0.0775827	0.0744221	-0.105833	-0.181824	-0.102231	-0.162951	-0.0109459	-0.191201	-0.267192	-0.187599	0.152005	-0.0282499	-0.104241	-0.0246481	-0.180255	-0.256246	-0.176653	-0.0759913	0.00360182	0.0795931
ILMN_1906957		NA	NA	0.14157	-0.0264803	-0.155701	-0.0393248	-0.0850016	0.0411654	-0.094369	-0.16805	-0.297271	-0.180895	-0.226572	-0.100405	-0.235939	-0.12922	-0.0128444	-0.0585212	0.0676458	-0.0678886	0.116376	0.070699	0.196866	0.0613315	-0.0456768	0.0804902	-0.0550442	0.126167	-0.00936742	-0.135534
ILMN_1663158	ZNF174	7727	NA	-0.868171	-0.0319855	-0.0507984	-0.696467	-0.484292	0.254019	-0.0694571	0.836185	0.817372	0.171703	0.383879	1.12219	0.798714	-0.0188129	-0.664482	-0.452306	0.286005	-0.0374716	-0.645669	-0.433493	0.304818	-0.0186587	0.212175	0.950487	0.62701	0.738311	0.414835	-0.323476
ILMN_1887174	KIAA0146	23514	NA	0.514525	0.438728	0.0865434	0.430766	0.178104	-0.00896511	0.163817	-0.0757969	-0.427981	-0.0837584	-0.33642	-0.52349	-0.350708	-0.352184	-0.0079615	-0.260623	-0.447693	-0.274911	0.344223	0.0915609	-0.0955086	0.0772735	-0.252662	-0.439731	-0.266949	-0.187069	-0.0142874	0.172782
ILMN_1722811	CDKN1B	1027	NA	-0.402282	0.00454079	-1.26085	-0.944064	-0.309263	0.221636	-0.00854213	0.406823	-0.858564	-0.541782	0.0930198	0.623919	0.39374	-1.26539	-0.948605	-0.313804	0.217095	-0.0130829	0.316783	0.951584	1.48248	1.2523	0.634801	1.1657	0.935522	0.530899	0.300721	-0.230178
ILMN_3274119	LOC100130900	100130900	NA	0.130028	0.0655672	0.203945	0.120443	-0.0619694	0.12374	0.0561755	-0.0644603	0.0739175	-0.00958462	-0.191997	-0.00628778	-0.0738521	0.138378	0.0548757	-0.127537	0.0581726	-0.00939176	-0.0835021	-0.265914	-0.0802053	-0.14777	-0.182412	0.00329684	-0.0642675	0.185709	0.118145	-0.0675643
ILMN_1791123	TMPRSS2	7113	NA	-0.429434	-0.152332	-0.205425	-0.244415	-0.371522	-0.339775	-0.398545	0.277102	0.224009	0.185019	0.0579119	0.0896588	0.0308892	-0.0530925	-0.0920827	-0.21919	-0.187443	-0.246213	-0.0389902	-0.166097	-0.13435	-0.19312	-0.127107	-0.0953602	-0.15413	0.0317469	-0.0270227	-0.0587696
ILMN_1708954	GAR1	54433	NA	0.09492	-0.205807	-0.0495139	0.128552	-0.147637	-0.0280234	0.460652	-0.300727	-0.144434	0.0336322	-0.242557	-0.122943	0.365732	0.156293	0.334359	0.0581701	0.177784	0.66646	0.178066	-0.0981231	0.0214906	0.510166	-0.276189	-0.156576	0.3321	0.119614	0.608289	0.488676
ILMN_1772168	LOC650187	650187	NA	-0.165535	-0.105675	-0.10769	-0.165693	-0.140039	-0.0694109	-0.123487	0.0598604	0.057845	-0.00015737	0.0254967	0.0961244	0.0420482	-0.00201542	-0.0600177	-0.0343637	0.036264	-0.0178122	-0.0580023	-0.0323483	0.0382795	-0.0157968	0.0256541	0.0962818	0.0422055	0.0706277	0.0165515	-0.0540763
ILMN_1808732	SAA1	6288	NA	0.0432514	-0.0268789	-0.0199076	0.109992	-0.0386383	0.13357	0.0450086	-0.0701303	-0.063159	0.0667409	-0.0818898	0.090319	0.0017572	0.00697128	0.136871	-0.0117594	0.160449	0.0718875	0.1299	-0.0187307	0.153478	0.0649162	-0.148631	0.0235781	-0.0649837	0.172209	0.083647	-0.0885618
ILMN_1739805	NDE1	54820	NA	0.168036	1.03148	0.3194	0.443814	0.497278	0.334463	0.183914	0.863449	0.151364	0.275778	0.329242	0.166427	0.0158781	-0.712085	-0.58767	-0.534207	-0.697022	-0.847571	0.124415	0.177878	0.0150631	-0.135486	0.0534633	-0.109352	-0.2599	-0.162815	-0.313364	-0.150549
ILMN_1716357	CAPN3	825	NA	-0.10106	-0.00657573	-0.0873711	0.0393667	-0.15926	-0.13577	-0.143148	0.0944842	0.0136888	0.140427	-0.0582005	-0.0347105	-0.0420878	-0.0807954	0.0459425	-0.152685	-0.129195	-0.136572	0.126738	-0.0718893	-0.0483993	-0.0557766	-0.198627	-0.175137	-0.182514	0.02349	0.0161127	-0.00737733
ILMN_1839609		NA	NA	-0.0850213	-0.161452	-0.00366247	-0.0265139	-0.332342	-0.0215973	-0.234893	-0.0764302	0.0813589	0.0585075	-0.247321	0.0634241	-0.149872	0.157789	0.134938	-0.170891	0.139854	-0.0734418	-0.0228514	-0.32868	-0.0179348	-0.231231	-0.305829	0.00491658	-0.208379	0.310745	0.0974491	-0.213296
ILMN_1734201	LOC650008	650008	NA	-0.090364	0.0899835	-0.0927414	-0.0393695	-0.287725	-0.0911612	0.0524774	0.180347	-0.00237744	0.0509945	-0.197361	-0.000797248	0.142841	-0.182725	-0.129353	-0.377708	-0.181145	-0.0375061	0.053372	-0.194983	0.00158019	0.145219	-0.248355	-0.0517918	0.0918468	0.196563	0.340202	0.143639
ILMN_1758626	IDS	3423	NA	-1.44764	-0.738849	-0.269315	-0.771468	-1.47063	-0.112561	-0.695971	0.708795	1.17833	0.676176	-0.0229877	1.33508	0.751673	0.469534	-0.0326191	-0.731783	0.626289	0.042878	-0.502153	-1.20132	0.156755	-0.426656	-0.699164	0.658908	0.075497	1.35807	0.774661	-0.583411
ILMN_1684368	C5orf62	85027	NA	0.588147	0.374305	-0.129246	0.262895	0.62667	0.125397	0.593628	-0.213842	-0.717393	-0.325252	0.0385234	-0.46275	0.00548076	-0.50355	-0.111409	0.252366	-0.248907	0.219323	0.392141	0.755916	0.254643	0.722874	0.363775	-0.137498	0.330732	-0.501273	-0.0330426	0.46823
ILMN_1697550	ACYP2	98	NA	-0.0421172	0.0421386	-0.238318	-0.00884138	-0.234103	0.0106606	0.0232783	0.0842558	-0.1962	0.0332759	-0.191985	0.0527779	0.0653956	-0.280456	-0.05098	-0.276241	-0.0314779	-0.0188603	0.229476	0.00421502	0.248978	0.261596	-0.225261	0.019502	0.0321197	0.244763	0.257381	0.0126177
ILMN_1738632	PRKAR1A	5573	NA	0.200242	-0.320486	0.0549331	0.156702	0.589541	-0.0170863	1.02521	-0.520727	-0.145308	-0.0435395	0.3893	-0.217328	0.824967	0.375419	0.477188	0.910027	0.303399	1.34569	0.101769	0.534608	-0.0720195	0.970275	0.432839	-0.173788	0.868506	-0.606628	0.435667	1.04229
ILMN_1732039	DDX3Y	8653	NA	-0.224556	-0.135941	-0.250199	-0.0533918	-0.112857	-0.186546	0.0208023	0.088615	-0.0256432	0.171164	0.111698	0.0380099	0.245358	-0.114258	0.0825488	0.0230832	-0.0506052	0.156743	0.196807	0.137341	0.063653	0.271001	-0.0594656	-0.133154	0.0741941	-0.0736884	0.13366	0.207348
ILMN_1798546	HDAC6	10013	NA	0.511151	0.427439	0.195934	0.422036	0.509827	-0.0342816	-0.13747	-0.0837125	-0.315217	-0.0891158	-0.00132447	-0.545433	-0.648621	-0.231505	-0.00540336	0.082388	-0.46172	-0.564909	0.226101	0.313893	-0.230216	-0.333404	0.0877914	-0.456317	-0.559505	-0.544108	-0.647296	-0.103188
ILMN_1674053	LOC650961	650961	NA	0.132608	-0.159546	0.112814	0.146947	0.0700221	0.0572408	-0.0243864	-0.292154	-0.0197943	0.0143387	-0.0625858	-0.0753671	-0.156994	0.27236	0.306493	0.229569	0.216787	0.13516	0.034133	-0.0427915	-0.0555728	-0.1372	-0.0769245	-0.0897058	-0.171333	-0.0127813	-0.0944085	-0.0816271
ILMN_1768855	C15orf37	283687	NA	0.135307	0.0905029	-0.0683185	0.101142	-0.0270249	0.0418234	0.0589639	-0.0448043	-0.203626	-0.0341656	-0.162332	-0.0934837	-0.0763433	-0.158821	0.0106387	-0.117528	-0.0486794	-0.031539	0.16946	0.0412936	0.110142	0.127282	-0.128166	-0.0593181	-0.0421777	0.0688483	0.0859888	0.0171404
ILMN_1688422	C17orf57	124989	NA	-0.0392849	0.113871	0.00844134	-0.0334852	0.0034067	-0.00314966	-0.128732	0.153156	0.0477262	0.00579968	0.0426916	0.0361352	-0.0894474	-0.105429	-0.147356	-0.110464	-0.11702	-0.242603	-0.0419265	-0.00503464	-0.011591	-0.137174	0.0368919	0.0303355	-0.0952471	-0.00655636	-0.132139	-0.125583
ILMN_1692539	SH3BP1	23616	NA	0.415636	0.934593	-0.0237258	0.292563	0.243899	-0.11517	-0.135422	0.518957	-0.439362	-0.123073	-0.171737	-0.530806	-0.551058	-0.958319	-0.642029	-0.690694	-1.04976	-1.07001	0.316289	0.267625	-0.0914441	-0.111696	-0.0486644	-0.407733	-0.427985	-0.359069	-0.379321	-0.0202518
ILMN_1739573	TNRC6A	27327	NA	0.0966593	-0.0137871	0.0353728	0.0662695	0.110286	0.209275	-0.135926	-0.110446	-0.0612865	-0.0303898	0.0136266	0.112615	-0.232585	0.04916	0.0800566	0.124073	0.223062	-0.122139	0.0308967	0.0749131	0.173902	-0.171298	0.0440164	0.143005	-0.202195	0.0989888	-0.246212	-0.3452
ILMN_1776151	OLFML1	283298	NA	-0.361797	-0.138304	-0.149852	-0.0842063	-0.179212	-0.331946	-0.180737	0.223493	0.211945	0.277591	0.182585	0.0298514	0.181061	-0.0115478	0.0540978	-0.0409079	-0.193642	-0.0424324	0.0656457	-0.0293601	-0.182094	-0.0308845	-0.0950057	-0.24774	-0.0965302	-0.152734	-0.00152446	0.15121
ILMN_1765208	GLUL	2752	NA	-0.118807	0.111725	0.0352969	-0.064506	0.00982457	0.0230402	0.0339777	0.230532	0.154104	0.0543014	0.128632	0.141848	0.152785	-0.0764282	-0.176231	-0.101901	-0.0886849	-0.0777474	-0.0998029	-0.0254723	-0.0122567	-0.00131919	0.0743305	0.0875462	0.0984837	0.0132157	0.0241531	0.0109375
ILMN_1735265	LOC646507	646507	NA	0.217675	0.0759011	-0.0171631	0.0547921	0.116553	-0.000682859	0.0567997	-0.141774	-0.234839	-0.162883	-0.101122	-0.218358	-0.160876	-0.0930642	-0.0211089	0.0406524	-0.0765839	-0.0191014	0.0719553	0.133717	0.0164803	0.0739628	0.0617613	-0.055475	0.00200753	-0.117236	-0.0597538	0.0574825
ILMN_1809311	APOF	319	NA	0.12592	0.0235961	0.15996	-0.0680378	0.13857	0.206198	0.0595085	-0.102324	0.0340401	-0.193958	0.01265	0.0802776	-0.0664118	0.136364	-0.0916339	0.114974	0.182602	0.0359124	-0.227998	-0.0213902	0.0462374	-0.100452	0.206608	0.274236	0.127546	0.0676276	-0.0790618	-0.146689
ILMN_1801349	TAS2R14	50840	NA	0.0688481	-0.154484	-0.109407	-0.0342446	0.00609019	-0.0826605	-0.00598132	-0.223332	-0.178255	-0.103093	-0.0627579	-0.151509	-0.0748294	0.0450778	0.12024	0.160575	0.0718238	0.148503	0.075162	0.115497	0.0267461	0.103425	0.0403348	-0.048416	0.0282633	-0.0887507	-0.0120715	0.0766792
ILMN_1682081	RNF19B	127544	NA	-0.238252	-0.823418	-0.402682	-0.436279	-0.754192	-0.433229	-0.160271	-0.585165	-0.164429	-0.198027	-0.51594	-0.194976	0.0779811	0.420736	0.387139	0.0692258	0.390189	0.663147	-0.0335976	-0.35151	-0.0305472	0.24241	-0.317913	0.00305049	0.276008	0.320963	0.593921	0.272957
ILMN_1756525	KLHL20	27252	NA	0.211158	-0.246074	0.369255	0.337897	0.313823	0.580343	0.821472	-0.457232	0.158097	0.126739	0.102665	0.369185	0.610314	0.615329	0.583971	0.559897	0.826417	1.06755	-0.0313577	-0.0554321	0.211089	0.452217	-0.0240744	0.242446	0.483575	0.266521	0.507649	0.241128
ILMN_1792012	OTUB2	78990	NA	-0.114786	-0.144643	-0.0895266	-0.101227	-0.24127	-0.0392698	-0.306799	-0.0298567	0.0252596	0.0135593	-0.126484	0.0755164	-0.192013	0.0551163	0.043416	-0.096627	0.105373	-0.162156	-0.0117003	-0.151743	0.0502568	-0.217272	-0.140043	0.0619571	-0.205572	0.202	-0.0655289	-0.267529
ILMN_3301372	LOC730167	730167	NA	0.265637	-0.283933	-0.140522	-0.157641	0.584985	-0.481999	0.613796	-0.549571	-0.406159	-0.423279	0.319348	-0.747636	0.348159	0.143411	0.126292	0.868918	-0.198066	0.897729	-0.0171198	0.725507	-0.341477	0.754318	0.742627	-0.324357	0.771438	-1.06698	0.0288108	1.09579
ILMN_3309929	MIR668	768214	NA	0.120692	0.0643889	0.0860861	0.0825287	-0.00527345	0.0616595	0.155875	-0.0563034	-0.0346062	-0.0381635	-0.125966	-0.0590328	0.0351825	0.0216972	0.0181398	-0.0696624	-0.00272939	0.0914859	-0.00355738	-0.0913596	-0.0244266	0.0697887	-0.0878022	-0.0208692	0.0733461	0.066933	0.161148	0.0942153
ILMN_1776146	RTP2	344892	NA	0.0447615	-0.0761521	-0.0403448	-0.15106	-0.0676644	-0.0425078	-0.0640938	-0.120914	-0.0851062	-0.195821	-0.112426	-0.0872693	-0.108855	0.0358073	-0.0749075	0.00848773	0.0336443	0.0120582	-0.110715	-0.0273196	-0.00216306	-0.0237491	0.0833952	0.108552	0.0869657	0.0251565	0.00357051	-0.021586
ILMN_1811048	GPR107	57720	NA	-0.0715465	-0.128167	-0.00053093	0.0220817	-0.200459	-0.0535522	0.0660282	-0.0566202	0.0710156	0.0936282	-0.128913	0.0179942	0.137575	0.127636	0.150248	-0.0722926	0.0746145	0.194195	0.0226126	-0.199928	-0.0530213	0.0665592	-0.222541	-0.0756339	0.0439465	0.146907	0.266488	0.11958
ILMN_1744912	CTTN	2017	NA	0.629912	0.145704	0.127068	0.348316	0.119638	0.0196568	0.0691128	-0.484208	-0.502844	-0.281596	-0.510274	-0.610255	-0.560799	-0.0186354	0.202612	-0.0260659	-0.126047	-0.0765907	0.221248	-0.00743053	-0.107411	-0.0579553	-0.228678	-0.328659	-0.279203	-0.0999809	-0.0505248	0.0494561
ILMN_3239568	MYLK4	340156	NA	-0.0378319	-0.245794	-0.00691457	0.0174775	-0.221787	-0.15769	-0.237635	-0.207962	0.0309173	0.0553094	-0.183955	-0.119858	-0.199803	0.238879	0.263272	0.0240067	0.0881044	0.00815879	0.0243921	-0.214873	-0.150775	-0.230721	-0.239265	-0.175167	-0.255113	0.0640977	-0.0158479	-0.0799456
ILMN_1680302	LOC643446	643446	NA	0.0235186	0.212311	0.160046	-0.00233054	0.130468	0.0636917	-0.0181061	0.188792	0.136528	-0.0258491	0.106949	0.0401731	-0.0416247	-0.0522648	-0.214641	-0.0818429	-0.148619	-0.230417	-0.162377	-0.0295782	-0.0963544	-0.178152	0.132799	0.0660223	-0.0157755	-0.0667763	-0.148574	-0.0817978
ILMN_1706660	HYI	81888	NA	0.296333	0.170925	0.116466	0.216102	0.31345	0.0295181	-0.089489	-0.125408	-0.179867	-0.0802305	0.0171174	-0.266815	-0.385822	-0.0544588	0.0451775	0.142525	-0.141406	-0.260414	0.0996363	0.196984	-0.0869477	-0.205955	0.0973479	-0.186584	-0.305591	-0.283932	-0.402939	-0.119007
ILMN_1683950	SNX11	29916	NA	-0.44808	-0.525381	-0.0483527	-0.411668	-0.796496	-0.0986471	-0.634888	-0.0773013	0.399727	0.0364118	-0.348417	0.349433	-0.186808	0.477028	0.113713	-0.271115	0.426734	-0.109507	-0.363315	-0.748143	-0.0502943	-0.586535	-0.384828	0.313021	-0.22322	0.697849	0.161609	-0.536241
ILMN_3308345	MIR590	693175	NA	0.245615	-0.100551	0.103419	-0.08367	0.0295133	0.0839485	-0.0534621	-0.346166	-0.142197	-0.329285	-0.216102	-0.161667	-0.299078	0.20397	0.016881	0.130064	0.1845	0.047089	-0.187089	-0.0739055	-0.0194702	-0.156881	0.113183	0.167619	0.030208	0.0544352	-0.0829753	-0.137411
ILMN_1780622	GP5	2814	NA	0.102293	-0.0808451	-0.109262	0.0160248	0.0580278	-0.0435422	-0.0824917	-0.183138	-0.211556	-0.0862683	-0.0442653	-0.145835	-0.184785	-0.0284173	0.0968699	0.138873	0.0373029	-0.00164658	0.125287	0.16729	0.0657202	0.0267708	0.0420029	-0.059567	-0.0985165	-0.10157	-0.140519	-0.0389494
ILMN_1790099	LOC652437	652437	NA	0.0315747	0.0958843	-0.0766283	0.0370025	0.0595388	0.0797864	0.0298398	0.0643095	-0.108203	0.00542777	0.0279641	0.0482117	-0.00173492	-0.172513	-0.0588818	-0.0363455	-0.0160979	-0.0660445	0.113631	0.136167	0.156415	0.106468	0.0225363	0.0427839	-0.00716269	0.0202476	-0.029699	-0.0499466
ILMN_1718984	FCGBP	8857	NA	-0.156779	-0.151866	0.0299804	-0.0982226	-0.0875452	-0.151036	-0.162479	0.0049137	0.18676	0.0585566	0.069234	0.0057435	-0.00570024	0.181846	0.0536429	0.0643203	0.000829806	-0.0106139	-0.128203	-0.117526	-0.181016	-0.19246	0.0106773	-0.0528131	-0.0642569	-0.0634905	-0.0749342	-0.0114437
ILMN_1810252	LOC440706	440706	NA	0.113993	-0.198112	-0.0946881	-0.164453	0.0476235	-0.167917	-0.0289476	-0.312105	-0.208681	-0.278446	-0.0663693	-0.281909	-0.14294	0.103424	0.0336592	0.245736	0.0301956	0.169165	-0.0697649	0.142312	-0.0732285	0.0657405	0.212076	-0.00346362	0.135505	-0.21554	-0.076571	0.138969
ILMN_1672479	TRIM55	84675	NA	0.118537	0.0380134	0.0472782	0.00956001	0.0153959	0.0350027	-0.0175779	-0.0805239	-0.0712591	-0.108977	-0.103141	-0.0835345	-0.136115	0.00926482	-0.0284534	-0.0226174	-0.00301066	-0.0555912	-0.0377182	-0.0318822	-0.0122755	-0.064856	0.00583593	0.0254427	-0.0271379	0.0196068	-0.0329738	-0.0525806
ILMN_3218364	LOC100131871	100131871	NA	-0.0739747	0.0293137	-0.175026	0.147192	-0.0718537	-0.0555865	-0.118146	0.103288	-0.101051	0.221166	0.00212102	0.0183883	-0.0441717	-0.204339	0.117878	-0.101167	-0.0849002	-0.14746	0.322217	0.103172	0.119439	0.0568792	-0.219045	-0.202778	-0.265338	0.0162672	-0.0462927	-0.0625599
ILMN_1708772	OR5B2	390190	NA	-0.0419988	0.0466167	0.00758748	-0.0547181	-0.168376	-0.00848492	0.00218371	0.0886155	0.0495863	-0.0127193	-0.126377	0.0335139	0.0441825	-0.0390292	-0.101335	-0.214993	-0.0551016	-0.044433	-0.0623056	-0.175963	-0.0160724	-0.00540378	-0.113658	0.0462332	0.0569018	0.159891	0.17056	0.0106686
ILMN_3271179	LOC100128775	100128775	NA	0.0750872	0.270598	-0.0395992	-0.124717	0.0926693	-0.0706653	-0.0680579	0.195511	-0.114686	-0.199804	0.0175821	-0.145752	-0.143145	-0.310197	-0.395315	-0.177929	-0.341264	-0.338656	-0.0851177	0.132268	-0.0310661	-0.0284587	0.217386	0.0540516	0.0566589	-0.163335	-0.160727	0.00260736
ILMN_1740409	OR8G5	219865	NA	0.0745283	-0.0382008	-0.125879	-0.104862	-0.0309019	-0.0120192	-0.060093	-0.112729	-0.200407	-0.17939	-0.10543	-0.0865475	-0.134621	-0.0876783	-0.0666609	0.0072989	0.0261816	-0.0218921	0.0210174	0.0949772	0.11386	0.0657862	0.0739598	0.0928425	0.0447688	0.0188827	-0.029191	-0.0480738
ILMN_1814153	LOC729486	729486	NA	-0.00438316	0.189147	0.0215964	0.0273197	-0.0157497	0.136988	-0.0376721	0.19353	0.0259795	0.0317029	-0.0113665	0.141371	-0.0332889	-0.167551	-0.161827	-0.204897	-0.0521587	-0.226819	0.00572335	-0.037346	0.115392	-0.0592685	-0.0430694	0.109668	-0.0649918	0.152738	-0.0219224	-0.17466
ILMN_1815474	LOC649470	649470	NA	-0.240396	-0.0962669	-0.360485	-0.0580904	-0.316333	-0.229486	-0.205244	0.144129	-0.120088	0.182306	-0.0759367	0.01091	0.0351522	-0.264218	0.0381765	-0.220066	-0.133219	-0.108977	0.302394	0.0441517	0.130998	0.155241	-0.258243	-0.171396	-0.147154	0.0868467	0.111089	0.0242422
ILMN_1690921	STAT2	6773	NA	-0.494609	0.918063	0.033885	-0.0160045	0.310241	0.0680033	0.119033	1.41267	0.528494	0.478604	0.80485	0.562612	0.613642	-0.884178	-0.934068	-0.607822	-0.85006	-0.79903	-0.0498895	0.276356	0.0341183	0.0851485	0.326246	0.0840078	0.135038	-0.242238	-0.191208	0.0510301
ILMN_3268813	LOC100130934	100130934	NA	0.0860496	0.172995	0.0868117	0.0541955	0.185404	0.0219186	0.0300596	0.0869452	0.000762068	-0.0318541	0.0993547	-0.064131	-0.05599	-0.0861832	-0.118799	0.0124094	-0.151076	-0.142935	-0.0326162	0.0985926	-0.0648931	-0.0567521	0.131209	-0.0322769	-0.0241359	-0.163486	-0.155345	0.008141
ILMN_1878007	FUT9	10690	NA	-0.0975041	-0.0633696	-0.0704904	-0.113049	-0.114082	-0.0430838	0.0108092	0.0341345	0.0270138	-0.0155452	-0.0165781	0.0544203	0.108313	-0.00712074	-0.0496797	-0.0507126	0.0202858	0.0741788	-0.042559	-0.0435918	0.0274066	0.0812995	-0.00103283	0.0699655	0.123859	0.0709984	0.124891	0.053893
ILMN_1689976	EDIL3	10085	NA	-0.0387638	-0.0995355	0.00642795	-0.07937	-0.128857	-0.0384137	-0.316273	-0.0607718	0.0451917	-0.0406063	-0.0900935	0.000350014	-0.277509	0.105963	0.0201655	-0.0293217	0.0611218	-0.216738	-0.085798	-0.135285	-0.0448417	-0.322701	-0.0494872	0.0409563	-0.236903	0.0904435	-0.187416	-0.277859
ILMN_1659565	MFAP2	4237	NA	0.00884319	-0.0349381	-0.0477802	-0.149656	-0.213533	-0.159654	-0.186338	-0.0437813	-0.0566234	-0.158499	-0.222376	-0.168497	-0.195181	-0.0128421	-0.114718	-0.178595	-0.124716	-0.1514	-0.101876	-0.165752	-0.111874	-0.138558	-0.0638768	-0.00999833	-0.0366824	0.0538785	0.0271945	-0.026684
ILMN_1782076	EPHA3	2042	NA	-0.0544258	-0.133706	-0.0364487	-0.12954	-0.0212549	-0.0801175	-0.0615758	-0.0792804	0.0179772	-0.0751137	0.0331709	-0.0256916	-0.00714998	0.0972576	0.00416669	0.112451	0.0535888	0.0721305	-0.0930909	0.0151938	-0.0436688	-0.0251271	0.108285	0.0494221	0.0679638	-0.0588625	-0.0403209	0.0185417
ILMN_1698739	UNC45B	146862	NA	0.0501984	-0.0017955	0.0285476	0.0727797	0.0155688	0.164251	0.120919	-0.0519939	-0.0216507	0.0225813	-0.0346295	0.114052	0.0707204	0.0303431	0.0745752	0.0173643	0.166046	0.122714	0.0442321	-0.0129788	0.135703	0.0923712	-0.0572109	0.0914711	0.0481391	0.148682	0.10535	-0.043332
ILMN_1785857	KIAA1160	57461	NA	-0.13971	0.20393	0.0313645	0.0265077	-0.312623	0.0477054	-0.12931	0.34364	0.171075	0.166218	-0.172913	0.187415	0.0104004	-0.172566	-0.177423	-0.516553	-0.156225	-0.33324	-0.00485684	-0.343988	0.0163409	-0.160674	-0.339131	0.0211977	-0.155817	0.360328	0.183313	-0.177015
ILMN_1673306	LOC652147	652147	NA	0.0363508	0.0414169	-0.117533	0.0312913	-0.0958567	-0.0615868	-0.0057567	0.00506614	-0.153884	-0.00505941	-0.132207	-0.0979375	-0.0421074	-0.15895	-0.0101256	-0.137274	-0.103004	-0.0471736	0.148825	0.0216765	0.0559464	0.111776	-0.127148	-0.0928781	-0.037048	0.0342699	0.0901	0.0558301
ILMN_1697267	PRKCZ	5590	NA	-0.578381	0.00674791	-0.233947	-0.172305	-0.109847	-0.15979	-0.143516	0.585129	0.344435	0.406076	0.468534	0.418592	0.434865	-0.240695	-0.179053	-0.116595	-0.166538	-0.150264	0.0616417	0.1241	0.0741573	0.0904306	0.0624582	0.0125156	0.0287889	-0.0499427	-0.0336693	0.0162734
ILMN_3203683	LOC727747	727747	NA	0.00155712	0.00972794	-0.124703	-0.125532	-0.0107349	-0.0151319	-0.100587	0.00817081	-0.12626	-0.127089	-0.012292	-0.016689	-0.102144	-0.134431	-0.13526	-0.0204628	-0.0248598	-0.110315	-0.000828616	0.113968	0.109571	0.0241165	0.114797	0.1104	0.0249451	-0.00439699	-0.0898518	-0.0854548
ILMN_3309239	MIR620	693205	NA	0.0976998	-0.0516292	-0.0438002	0.260933	-0.288633	-0.0828129	-0.0929809	-0.149329	-0.1415	0.163234	-0.386333	-0.180513	-0.190681	0.00782903	0.312563	-0.237004	-0.0311836	-0.0413517	0.304734	-0.244833	-0.0390127	-0.0491807	-0.549567	-0.343746	-0.353914	0.20582	0.195652	-0.010168
ILMN_1771964	GSTA4	2941	NA	0.577797	0.415358	0.0768828	0.296718	-0.246871	-0.0814805	-0.00114776	-0.162439	-0.500914	-0.281079	-0.824668	-0.659278	-0.578945	-0.338475	-0.11864	-0.662229	-0.496839	-0.416506	0.219835	-0.323753	-0.158363	-0.0780305	-0.543589	-0.378199	-0.297866	0.16539	0.245723	0.0803328
ILMN_3247092	LOC100134242	100134242	NA	-0.0596341	0.0813335	-0.0456561	-0.0728664	-0.156003	-0.0183889	0.067229	0.140968	0.013978	-0.0132323	-0.096369	0.0412453	0.126863	-0.12699	-0.1542	-0.237337	-0.0997224	-0.0141045	-0.0272103	-0.110347	0.0272672	0.112885	-0.0831367	0.0544776	0.140095	0.137614	0.223232	0.0856179
ILMN_1684987	LOC646026	646026	NA	0.00442257	-0.226338	-0.115989	-0.120653	-0.0787034	-0.200398	-0.13296	-0.230761	-0.120412	-0.125076	-0.083126	-0.204821	-0.137383	0.110349	0.105685	0.147635	0.0259399	0.0933778	-0.0046642	0.0372856	-0.0844092	-0.0169712	0.0419498	-0.079745	-0.012307	-0.121695	-0.0542569	0.067438
ILMN_1692665	UNC5B	219699	NA	-0.383931	-0.0386647	-0.0650066	-0.193947	-0.601208	-0.0560953	-0.181967	0.345266	0.318924	0.189984	-0.217278	0.327835	0.201963	-0.0263419	-0.155282	-0.562544	-0.0174306	-0.143303	-0.128941	-0.536202	0.0089113	-0.116961	-0.407261	0.137852	0.0119797	0.545113	0.419241	-0.125872
ILMN_1653480	KENAE	202243	NA	0.103866	0.160408	0.0933733	0.115008	0.194801	0.0472112	0.182237	0.0565411	-0.0104931	0.0111412	0.0909342	-0.0566553	0.078371	-0.0670342	-0.0453998	0.0343931	-0.113196	0.0218299	0.0216344	0.101427	-0.0461621	0.0888641	0.079793	-0.0677965	0.0672297	-0.147589	-0.0125632	0.135026
ILMN_1749409	LOC649864	649864	NA	0.0523508	-0.167382	0.00924588	-0.062927	0.0475387	-0.0506178	0.102211	-0.219732	-0.043105	-0.115278	-0.00481209	-0.102969	0.0498605	0.176627	0.104455	0.21492	0.116764	0.269593	-0.0721728	0.0382929	-0.0598636	0.0929654	0.110466	0.0123092	0.165138	-0.0981565	0.0546726	0.152829
ILMN_2099045	KIAA1524	57650	NA	-0.110823	-0.110157	-0.045041	0.00527254	-0.0551665	-0.0356057	0.145274	0.000665964	0.065782	0.116096	0.0556565	0.0752173	0.256097	0.065116	0.11543	0.0549906	0.0745514	0.255431	0.0503136	-0.0101254	0.00943536	0.190315	-0.060439	-0.0408782	0.140001	0.0195608	0.20044	0.180879
ILMN_3234905	LOC100134420	100134420	NA	0.0879207	0.152697	0.00305468	0.0156455	0.140294	0.0308048	0.102993	0.064776	-0.084866	-0.0722752	0.0523731	-0.0571159	0.0150726	-0.149642	-0.137051	-0.0124029	-0.121892	-0.0497034	0.0125908	0.137239	0.0277501	0.0999386	0.124648	0.0151593	0.0873478	-0.109489	-0.0373005	0.0721885
ILMN_2157435	DYNLRB1	83658	NA	0.0694364	-0.0619809	0.187172	0.031304	0.166522	-0.0823824	-0.0625506	-0.131417	0.117736	-0.0381324	0.0970857	-0.151819	-0.131987	0.249153	0.0932848	0.228503	-0.0204015	-0.000569756	-0.155868	-0.0206502	-0.269555	-0.249723	0.135218	-0.113686	-0.0938546	-0.248904	-0.229073	0.0198317
ILMN_1691119	RNF122	79845	NA	-1.30231	-0.165586	-1.20867	-1.34848	-0.645561	-0.523911	-0.39978	1.13672	0.0936421	-0.0461662	0.656749	0.7784	0.902531	-1.04308	-1.18289	-0.479975	-0.358325	-0.234194	-0.139808	0.563107	0.684758	0.808888	0.702916	0.824566	0.948697	0.121651	0.245781	0.12413
ILMN_1800164	PPFIA1	8500	NA	-1.27721	-0.866991	-0.264632	-0.759765	-0.929428	-0.333104	-0.915788	0.410217	1.01258	0.517443	0.34778	0.944105	0.36142	0.602358	0.107226	-0.0624368	0.533887	-0.0487968	-0.495132	-0.664795	-0.0684711	-0.651155	-0.169663	0.426661	-0.156023	0.596324	0.01364	-0.582684
ILMN_2302757	FCGBP	8857	NA	-0.37028	-0.24235	0.0231347	-0.0696073	-0.0660428	-0.0626872	-0.362854	0.127931	0.393415	0.300673	0.304237	0.307593	0.00742667	0.265484	0.172742	0.176307	0.179662	-0.120504	-0.0927421	-0.0891775	-0.085822	-0.385988	0.00356457	0.0069201	-0.293246	0.00335552	-0.296811	-0.300166
ILMN_1671091	LOC440291	440291	NA	-0.0501587	0.0272832	-0.127044	-0.0720931	-0.165295	-0.307902	-0.0707405	0.0774419	-0.0768854	-0.0219344	-0.115136	-0.257744	-0.0205818	-0.154327	-0.0993763	-0.192578	-0.335186	-0.0980237	0.054951	-0.0382507	-0.180858	0.0563036	-0.0932017	-0.235809	0.00135263	-0.142607	0.0945544	0.237162
ILMN_1703642	LOC646515	646515	NA	-0.0673123	-0.0701497	-0.086495	0.0804973	-0.0417686	-0.0826051	0.217402	-0.00283737	-0.0191826	0.14781	0.0255437	-0.0152928	0.284715	-0.0163453	0.150647	0.0283811	-0.0124554	0.287552	0.166992	0.0447264	0.00388984	0.303897	-0.122266	-0.163102	0.136905	-0.0408365	0.259171	0.300008
ILMN_1758104	PRPS2	5634	NA	0.782837	0.79839	0.394303	0.502941	0.976338	0.175372	0.261507	0.0155527	-0.388534	-0.279896	0.193501	-0.607465	-0.52133	-0.404086	-0.295448	0.177948	-0.623018	-0.536883	0.108638	0.582034	-0.218932	-0.132797	0.473396	-0.32757	-0.241435	-0.800966	-0.714831	0.0861351
ILMN_1736974	SOX12	6666	NA	0.0645413	0.155479	0.0296165	0.136054	0.324077	0.198412	0.0537738	0.0909372	-0.0349248	0.0715122	0.259536	0.133871	-0.0107676	-0.125862	-0.019425	0.168599	0.0429337	-0.101705	0.106437	0.294461	0.168796	0.0241573	0.188024	0.0623587	-0.0822798	-0.125665	-0.270303	-0.144639
ILMN_2292576	TMEM151A	256472	NA	0.105098	-0.0503281	0.0631386	0.0716543	0.0392995	-0.0245623	-0.0418027	-0.155426	-0.0419592	-0.0334435	-0.0657983	-0.12966	-0.1469	0.113467	0.121982	0.0896276	0.0257658	0.00852537	0.00851567	-0.0238391	-0.0877008	-0.104941	-0.0323547	-0.0962165	-0.113457	-0.0638618	-0.0811022	-0.0172405
ILMN_1661002	RFWD2	64326	NA	0.566246	0.0222831	0.0861536	0.507992	0.0746972	0.125088	0.191604	-0.543963	-0.480093	-0.0582542	-0.491549	-0.441159	-0.374642	0.0638705	0.485709	0.0524141	0.102804	0.169321	0.421839	-0.0114565	0.0389339	0.105451	-0.433295	-0.382905	-0.316388	0.0503904	0.116907	0.0665167
ILMN_1813703	RALGPS2	55103	NA	-0.326585	0.113842	-0.0674622	-0.136541	-0.634411	-0.0171097	-0.138696	0.440426	0.259122	0.190044	-0.307826	0.309475	0.187888	-0.181304	-0.250383	-0.748252	-0.130951	-0.252538	-0.0690787	-0.566948	0.0503525	-0.071234	-0.49787	0.119431	-0.0021553	0.617301	0.495714	-0.121587
ILMN_1748109	PEX1	5189	NA	-0.0178736	0.31491	-0.077343	0.015259	0.324968	-0.0459713	0.212498	0.332784	-0.0594694	0.0331326	0.342842	-0.0280977	0.230371	-0.392253	-0.299651	0.0100577	-0.360882	-0.102413	0.092602	0.402311	0.0313718	0.289841	0.309709	-0.0612302	0.197239	-0.370939	-0.11247	0.258469
ILMN_2388746	ARHGAP6	395	NA	-0.00885827	-0.123631	0.0685411	0.130549	-0.0614049	-0.187261	0.00446344	-0.114773	0.0773994	0.139407	-0.0525466	-0.178403	0.0133217	0.192173	0.254181	0.0622266	-0.0636298	0.128095	0.062008	-0.129946	-0.255802	-0.0640777	-0.191954	-0.31781	-0.126086	-0.125856	0.0658683	0.191725
ILMN_1790771	LOC650795	650795	NA	0.136876	0.0577368	0.210428	0.112819	0.181821	0.114246	0.165893	-0.0791396	0.0735511	-0.024057	0.0449441	-0.0226304	0.0290165	0.152691	0.0550826	0.124084	0.0565092	0.108156	-0.0976081	-0.0286069	-0.0961815	-0.0445346	0.0690011	0.00142661	0.0530735	-0.0675745	-0.0159276	0.0516469
ILMN_2361695	BAG5	9529	NA	-0.702149	-0.339012	-0.11145	-0.751149	-0.49098	0.37257	-0.150349	0.363137	0.590699	-0.0490008	0.211169	1.07472	0.551799	0.227562	-0.412138	-0.151968	0.711582	0.188662	-0.6397	-0.37953	0.48402	-0.0388994	0.26017	1.12372	0.6008	0.86355	0.340631	-0.522919
ILMN_1679358	ZDHHC5	25921	NA	0.0757328	-0.569994	0.0799512	0.201247	-1.06644	-0.00377272	-0.778422	-0.645726	0.00421839	0.125515	-1.14217	-0.0795055	-0.854155	0.649945	0.771241	-0.496442	0.566221	-0.208428	0.121296	-1.14639	-0.0837239	-0.858373	-1.26768	-0.20502	-0.979669	1.06266	0.288014	-0.774649
ILMN_2404454	NLE1	54475	NA	0.160425	0.301062	0.115171	0.244342	0.479266	0.204773	0.163613	0.140637	-0.0452544	0.0839173	0.318841	0.0443483	0.00318798	-0.185892	-0.0567201	0.178203	-0.096289	-0.137449	0.129172	0.364095	0.0896027	0.0484424	0.234923	-0.039569	-0.0807293	-0.274492	-0.315653	-0.0411604
ILMN_1773886	MED21	9412	NA	-0.0801887	0.0705194	0.0219492	0.139592	-0.0813196	0.0838828	0.00991429	0.150708	0.102138	0.21978	-0.00113081	0.164071	0.090103	-0.0485701	0.0690722	-0.151839	0.0133634	-0.0606051	0.117642	-0.103269	0.0619335	-0.012035	-0.220911	-0.0557088	-0.129677	0.165202	0.0912338	-0.0739685
ILMN_3231390	NHP2	55651	NA	0.35353	0.794052	0.0902347	0.18364	0.596819	0.00221223	0.557013	0.440522	-0.263295	-0.16989	0.243289	-0.351318	0.203483	-0.703817	-0.610412	-0.197233	-0.79184	-0.237039	0.0934054	0.506585	-0.0880225	0.466778	0.413179	-0.181428	0.373373	-0.594607	-0.0398066	0.5548
ILMN_1721204	CSF2RA	1438	NA	-0.556903	0.0584685	-0.189453	-0.547166	-0.553114	-0.272484	-1.09488	0.615371	0.367449	0.0097363	0.0037883	0.284418	-0.537981	-0.247922	-0.605635	-0.611583	-0.330953	-1.15335	-0.357713	-0.363661	-0.0830313	-0.905431	-0.005948	0.274682	-0.547718	0.28063	-0.54177	-0.8224
ILMN_1780533	RNASE6	6039	NA	0.0883762	0.00467137	-0.0151576	0.0995551	-0.0998662	0.0598007	0.0626932	-0.0837048	-0.103534	0.011179	-0.188242	-0.0285755	-0.0256829	-0.019829	0.0948838	-0.104538	0.0551293	0.0580218	0.114713	-0.0847086	0.0749583	0.0778508	-0.199421	-0.0397545	-0.0368619	0.159667	0.162559	0.00289256
ILMN_1752837	ARL8B	55207	NA	-0.25145	-0.845027	-0.108397	-0.387917	-0.865766	-0.021218	-0.398593	-0.593577	0.143053	-0.136467	-0.614316	0.230232	-0.147143	0.73663	0.45711	-0.0207389	0.823809	0.446434	-0.279519	-0.757369	0.0871791	-0.290196	-0.477849	0.366699	-0.0106763	0.844548	0.467173	-0.377375
[truncated: 45,941 more rows]
