# Supplementary material for: A protein phosphatase network controls the temporal and spatial dynamics of differentiation commitment in human epidermis
Source: eLife. 2017 Oct 18;6:e27356. doi: 10.7554/eLife.27356 (PMC5667932; doi:10.7554/eLife.27356)
Supplement: Supplementary file 2. — For each condition the mean of n = 3 independent replicates was used and the pairwise fold change comparison is between the means of both samples. [file elife-27356-supp2.xlsx]

## Sheet: All
Supplementary File 2	Proteomics data of the suspension induced differentiation at 4h, 8h and 12h time points
id	Ratio.H.L.Normalized	Ratio.H.L.Normalized.b1.12hr	Ratio.H.L.Normalized.b1.4hr	Ratio.H.L.Normalized.b1.8hr	Ratio.H.L.Normalized.b2.12hr	Ratio.H.L.Normalized.b2.4hr	Ratio.H.L.Normalized.b2.8hr	Ratio.H.L.Normalized.b3.12hr	Ratio.H.L.Normalized.b3.4hr	Ratio.H.L.Normalized.b3.8hr	Entrez ID	Uniprot IDs	P-value	Expression Range
0	1.0683	1.0666	1.0259	1.0422	1.0653	1.0458	1.0753	1.0485	1.0409	0.99102	7529	1433B_HUMAN;Q4VY19_HUMAN;Q4VY20_HUMAN	6.84e-05	1.24185
1	1.0735	1.0563	1.0519	1.0306	1.0627	1.0301	1.0783	1.0691	1.0238	1.0854	7531	1433E_HUMAN	0.000942563	1.1847
2	0.94412	0.92333	0.96937	0.89283	0.94817	0.96376	0.97349	0.93614	0.94619	0.98774	7533	1433F_HUMAN;A2IDB2_HUMAN	0.162592	1.1063
3	1.0262	1.0084	1.0241	0.99231	1.0432	1.0009	1.0081	1.031	1.0231	1.0618	7532	1433G_HUMAN;B4DE78_HUMAN	0.90746	1.17386
4	1.2395	1.3222	0.95235	1.1458	1.326	0.98577	1.167	1.3131	0.98145	1.2056	2810	1433S_HUMAN	1.17e-09	1.90623
5	1.1086	1.0964	0.99116	1.0453	1.117	0.99771	1.1153	1.214	1.042	1.143	10971	1433T_HUMAN;E9PG15_HUMAN	0.00581729	1.35609
6	1.1293	1.1665	1.0178	1.0909	1.1597	1.0114	1.0768	1.1574	0.976	1.1068	7534	1433Z_HUMAN;D0PNI1_HUMAN;E7EX29_HUMAN;B0AZS6_HUMAN;E7EX24_HUMAN;E7ESK7_HUMAN	2.46e-08	1.43842
11	0.86464	0.89552	0.82005	1.0032	0.86257	0.90526	1.0137	1.0202	0.905	0.88181	3105	1A74_HUMAN;1A32_HUMAN;Q5RJ27_HUMAN;Q9GJ45_HUMAN;A2BDY9_HUMAN	3.75e-05	2.91427
12	0.96427	1.0578	0.92336	0.88187	1.0555	0.9567	1.0906	0.8766	1.3035	1.2928	3106	1B08_HUMAN;1B41_HUMAN;1B42_HUMAN;Q5SS57_HUMAN;E7ERV0_HUMAN;1B14_HUMAN;1B18_HUMAN;1B07_HUMAN;E5FQ95_HUMAN;A2ACI5_HUMAN;1B48_HUMAN;1B81_HUMAN;B4DUK6_HUMAN;F5H017_HUMAN;A2AEA1_HUMAN;E9PHY7_HUMAN	0.0156633	2.83517
13	0.80843	0.81452	0.85046	0.80616	0.86515	0.8753	0.84919	0.75541	1.0938	0.79095	5528	2A5D_HUMAN;E9PFR3_HUMAN;F5GYS1_HUMAN	0.672023	1.70146
16	1.0149	1.0042	0.96257	0.94996	1.0304	0.96247	0.97506	1.0285	0.96848	0.97653	5518	2AAA_HUMAN;A8K7B7_HUMAN;B4DQY1_HUMAN;F5H3X9_HUMAN;E9PH38_HUMAN	7.9e-06	1.25774
17	0.64706	0.59905	0.55536	0.71611	0.63355	0.63436	0.66633	0.54709	0.62779	0.62684	5519	2AAB_HUMAN;E9PF27_HUMAN;B4DWW5_HUMAN;A8MY67_HUMAN	0.217414	1.30894
18	1.1398	1.2004	1.0289	1.0249	1.1041	1.0452	1.0981	1.2047	1.1086	1.0976	5520	2ABA_HUMAN;B4E1T7_HUMAN;E5RIY1_HUMAN	0.000503537	1.54278
20	0.9548	1.1368	1.0133	0.8036	1.0784	1.0233	0.77545	0.90902	0.99462	1.017	23616	3BP1_HUMAN;F5GZA8_HUMAN;Q6ZT62_HUMAN;E7EUD3_HUMAN	0.0891324	1.61294
22	0.64675	0.6864	0.77846	0.54788	0.75247	0.77618	0.45459	0.65782	0.80995	0.70267	4350	3MG_HUMAN;Q1W6H1_HUMAN;Q5J9I4_HUMAN;A2IDA3_HUMAN	0.000771693	2.11868
25	0.91123	0.92312	0.9847	0.90954	0.86309	1.0347	0.86698	0.85099	1.005	0.91987	6520	F5H4J7_HUMAN;4F2_HUMAN;F5GZS6_HUMAN	3.48e-07	2.20788
31	1.1219	1.1298	1.0398	1.0567	1.1359	0.99892	1.0696	1.1375	0.97668	1.1354	5226	6PGD_HUMAN;A8K2Y9_HUMAN;F5H7U0_HUMAN;F5H0L3_HUMAN	2.55e-07	1.56991
32	0.97721	0.94159	0.93429	0.97987	0.93537	0.96169	0.94421	1.0038	0.96811	0.94052	25796	6PGL_HUMAN	0.0079823	1.19738
33	0.87855	0.83902	0.98594	0.6219	1.0867	0.69747	1.0369	0.88657	0.87631	0.69932	4521	8ODP_HUMAN;Q7Z7N6_HUMAN	0.548701	1.74739
34	1.3434	1.3349	1.3407	1.1438	1.2502	1.1978	0.97242	1.3682	1.4198	1.1959	272	A0AUX0_HUMAN;B7Z763_HUMAN;AMPD3_HUMAN;E9PKC5_HUMAN	0.000738887	1.92561
36	2.3979	3.3063	2.4023	1.8424	2.2191	2.3265	1.8265	2.7124	2.2541	2.7503	6294	A0AV56_HUMAN;SAFB1_HUMAN;F5H0H3_HUMAN;F5H1L1_HUMAN;F5GZU3_HUMAN	0.346841	1.81018
38	0.95411	0.94539	0.89645	0.95445	0.93262	0.9538	0.89135	0.97248	0.7698	0.96899	7336	A0M8W4_HUMAN;UB2V2_HUMAN	0.124581	1.53754
39	0.99329	0.97544	1.1589	0.90933	1.064	1.0508	0.97263	0.99329	1.1759	1.0595	55234	A0MNN4_HUMAN;SMU1_HUMAN	0.00747294	1.67043
41	1.0229	1.0579	1.107	0.7605	1.111	1.0413	1.0316	1.0261	1.015	1.1476	9410	B4DQJ1_HUMAN;A0MNP2_HUMAN;SNR40_HUMAN	0.0354992	1.78893
42	0.98972	1.0129	0.91573	0.8971	0.97364	0.9573	1.0078	1.0418	0.95854	0.89856	126133	A16A1_HUMAN;B4DLQ1_HUMAN;F5H4B6_HUMAN	0.00364126	1.23743
45	1.0275	0.9924	1.112	0.97172	1.0155	1.0703	1.0514	0.9858	1.1261	0.99479	50	A2A274_HUMAN;ACON_HUMAN;F5H2A5_HUMAN	0.0336887	1.15887
46	0.77709	0.74337	0.98429	0.73622	0.72999	0.77091	0.88646	0.56966	1.3457	0.81703	5335	A2A284_HUMAN;PLCG1_HUMAN	0.110838	3.28444
47	0.89051	0.92661	0.98145	0.80495	0.82335	0.95339	0.95242	0.92705	0.90359	0.96998	3925	STMN1_HUMAN;A2A2D0_HUMAN	0.000646491	1.64792
50	1.4405	2.2793	1.3121	2.0926	1.9841	1.1528	1.8664	2.3547	1.3624	2.0291	5621	PRIO_HUMAN;Q53YK7_HUMAN;A2A2V1_HUMAN;F5GY30_HUMAN;B3KQX7_HUMAN;B2NI04_HUMAN	1.19e-05	2.69102
53	0.72333	0.71014	0.73781	0.64632	0.70635	0.71364	0.68527	0.70724	0.77007	0.67483	6194	A2A3R6_HUMAN;RS6_HUMAN;A2A3R5_HUMAN	0.000147602	1.26184
55	1.0144	1.0664	1.0858	0.541	0.95374	1.0347	0.84622	1.0127	1.1341	1.0493	10150	MBNL2_HUMAN;A2A3S3_HUMAN;O95205_HUMAN;B4E3F7_HUMAN	0.138271	2.28503
56	1.0683	1.0237	1.0985	1.0178	1.0367	1.0929	1.0813	1.0676	1.0503	1.071	2934	GELS_HUMAN;Q5T0I2_HUMAN;B7Z373_HUMAN;F5H1A8_HUMAN;A2A418_HUMAN;F5H8M4_HUMAN;Q5T0H9_HUMAN	0.172241	1.12331
59	1.0445	1.1519	1.1206	1.0816	1.0523	0.95319	1.0457	0.99992	1.1685	1.0445	6892	A2AB90_HUMAN;A2ABB9_HUMAN;A8MUD0_HUMAN;D3YTI9_HUMAN;TPSN_HUMAN;E7EV64_HUMAN;E9PGM2_HUMAN;Q6P1N7_HUMAN	0.108952	1.5723
65	1.0454	1.049	0.8999	1.0454	1.0026	1.0121	1.107	1.2565	0.98428	1.0923	23	A2BF75_HUMAN;ABCF1_HUMAN;Q2L6I2_HUMAN	0.210259	1.39627
66	0.95248	0.99759	0.96492	0.97182	0.92747	0.99359	0.99146	0.90147	0.97491	0.96003	22824	E7ES43_HUMAN;A2ICT2_HUMAN;HS74L_HUMAN;E9PDE8_HUMAN;D6RJ96_HUMAN	0.00076966	1.21111
67	0.84925	0.80954	1.0407	0.68424	0.69042	0.98098	0.81376	0.94701	0.9929	0.90225	10573	Q4TT38_HUMAN;RM28_HUMAN;A2IDC6_HUMAN;Q4TT37_HUMAN;A2IDC7_HUMAN	0.00801809	1.72501
69	1.8885	2.0007	1.6021	1.5277	2.0235	1.6008	1.5039	2.1	1.64	1.6139	144568	A2ML1_HUMAN;F5H2W3_HUMAN;F5H805_HUMAN;F5H2Z2_HUMAN	1.56e-12	2.84121
70	0.95033	0.97796	0.95415	1.1481	1.1795	0.78493	1.1395	1.0075	0.8681	0.95046	837	A2NHL8_HUMAN;CASP4_HUMAN;A2NHM0_HUMAN;E9PMT1_HUMAN	0.746291	2.32321
72	0.64413	0.6391	0.61369	0.59083	0.67152	0.62154	0.57873	0.64691	0.61946	0.57752	6125	A2RUM7_HUMAN;RL5_HUMAN;B3KTM6_HUMAN	1.4e-07	1.456
77	1.257	1.2067	1.3291	1.2267	1.1813	1.1996	1.2291	1.3175	1.3868	1.3067	8939	A3KFK8_HUMAN;FUBP3_HUMAN;A6NJ37_HUMAN	0.781403	1.2057
78	0.93738	0.95185	0.93665	0.94323	0.88157	1.0545	0.95098	0.92688	1.0626	0.94997	23404	EXOS2_HUMAN;A3KFL5_HUMAN;A3KFL4_HUMAN;A3KFL2_HUMAN;A3KFL1_HUMAN	0.00371705	1.29559
80	2.1373	2.2133	2.0568	2.1147	2.3154	1.9539	2.1788	2.075	2.178	2.0189	8329	A4FTV9_HUMAN;H2A1_HUMAN;H2A1D_HUMAN;H2AJ_HUMAN;A3KPC7_HUMAN;H2A1H_HUMAN;H2A1J_HUMAN;H2A2A_HUMAN;H2A2C_HUMAN;C9JE22_HUMAN	0.117104	1.2626
82	0.79101	0.93649	0.78881	0.85932	0.79159	0.74104	0.66203	0.94065	0.67829	0.578	3008	A3R0T8_HUMAN;H14_HUMAN	0.244084	1.70292
83	0.96624	0.9321	1.0864	1.0015	0.93621	0.97635	0.95291	0.97	0.98625	0.98883	1653	A3RJH1_HUMAN;DDX1_HUMAN	0.00587044	1.28334
86	0.96517	1.038	1.0111	1.0334	0.97156	0.94511	1.0056	0.93984	1.0082	0.999	26136	A4D0U5_HUMAN;TES_HUMAN	0.00325276	1.3227
97	1.3455	1.5894	1.0358	1.3715	1.471	1.1012	1.0165	1.4416	0.70993	1.2726	5782	A4D1C5_HUMAN;PTN12_HUMAN;E9PBR5_HUMAN;E9PEH9_HUMAN	0.000791763	2.67829
99	0.63775	0.48389	0.68802	0.71187	0.38504	0.78941	0.46305	0.62613	0.75403	0.68484	1021	A4D1G0_HUMAN;CDK6_HUMAN	0.00735476	2.78737
109	1.0153	0.99118	1.2001	0.82309	0.96929	1.1429	1.1004	1.0726	1.2185	1.0693	51650	F5H3P2_HUMAN;A4D1T3_HUMAN;RT33_HUMAN;C9JBY7_HUMAN	0.0214877	1.4804
110	1.1137	1.0132	1.2058	1.0298	1.0427	1.2736	1.0978	1.0851	1.3045	1.1421	6742	A4D1U3_HUMAN;SSBP_HUMAN;B7Z268_HUMAN;E7EUY5_HUMAN;C9K0U8_HUMAN	0.00108469	1.2875
115	1.0232	0.9918	0.99467	0.98104	1.025	0.99686	1.0636	1.0207	1.0188	1.0685	10095	A4D275_HUMAN;ARC1B_HUMAN	0.0925796	1.09425
116	0.97228	0.99824	0.966	0.93823	1.0091	0.85923	0.94958	0.90993	1.0059	0.99584	10652	A4D2J0_HUMAN;YKT6_HUMAN;B4DR94_HUMAN	0.820864	1.1892
118	0.93499	0.92321	0.85636	0.85226	0.95001	0.96064	0.98077	0.90718	0.9342	0.92568	5879	A4D2P0_HUMAN;A4D2P1_HUMAN;RAC1_HUMAN;A4D2P2_HUMAN	0.36752	1.2001
120	1.0597	1.1337	0.96214	0.92463	1.0926	0.97708	1.0946	1.1103	0.9365	1.0776	5604	A4QPA9_HUMAN;MP2K1_HUMAN	0.0188895	1.22611
123	0.89123	0.81922	0.95118	0.9323	0.94632	1.028	0.88101	0.85991	1.0862	0.93739	5160	A5YVE9_HUMAN;ODPA_HUMAN	0.00067887	1.56126
124	1.1484	0.99242	1.0267	1.0986	1.2867	1.0393	1.129	1.1613	1.011	1.0413	9043	A6H8U5_HUMAN;JIP4_HUMAN;F5H7U6_HUMAN	5.96e-05	1.65303
125	1.0098	0.97745	1.0373	0.9418	0.99843	1.0185	0.99002	0.94645	1.102	1.0225	25782	A6H8V0_HUMAN;RBGPR_HUMAN	0.164028	1.26546
131	1.5358	1.3427	1.2931	1.7189	1.9051	1.3302	1.6303	1.7438	1.3455	1.7582	81855	B4DRS6_HUMAN;A6NCZ6_HUMAN;SFXN3_HUMAN	0.0613978	1.47328
132	0.9227	0.94068	1.0614	0.99827	0.75566	1.0241	0.85327	0.93922	1.0073	0.82114	51021	RT16_HUMAN;B4E032_HUMAN;A6ND22_HUMAN	0.0134051	1.69916
133	1.2485	1.2723	1.1772	1.2214	1.1507	1.386	1.2469	1.2564	1.2479	1.072	9551	ATPK_HUMAN;Q6IBB3_HUMAN;A6ND55_HUMAN	0.634904	1.31082
139	0.93693	0.70106	0.93221	0.96003	0.89577	1.0298	0.99158	0.94492	1.0023	0.99151	2316	A6NDY9_HUMAN	0.184844	1.46892
140	0.57123	0.55873	0.50641	0.4745	0.45072	0.58749	0.5721	0.56999	0.57276	0.50263	6154	A6NE05_HUMAN;RL26_HUMAN;RL26L_HUMAN;E5RIT6_HUMAN	0.00805497	1.63261
141	0.87524	0.95317	0.85456	0.77727	0.94723	0.99605	0.7665	0.89338	0.86959	0.90666	3054	A6NEM2_HUMAN;HCFC1_HUMAN	0.127073	1.29948
146	1.0189	1.1457	0.99294	0.95411	0.90768	0.8563	0.78859	0.99072	0.97283	0.95879	23176	SEPT8_HUMAN;A6NFQ9_HUMAN;C9J9B6_HUMAN;A6NMH6_HUMAN	0.020446	2.36295
147	1.0186	1.0022	1.0008	1.0055	1.025	0.92851	0.99575	1.039	1.071	1.0829	11164	A6NFX8_HUMAN;NUDT5_HUMAN;A6NHE8_HUMAN;A6NJU6_HUMAN	0.834473	1.16735
152	0.98088	1.0067	1.0008	0.93834	1.0621	1.0236	0.92049	0.99806	1.0013	0.99639	55746	NU133_HUMAN;A6NGS4_HUMAN;Q5T8N1_HUMAN;F5H5C2_HUMAN	4.67e-05	1.38818
156	0.71883	0.6256	0.91638	0.61439	0.6195	0.79454	0.80155	0.51223	0.93163	0.70352	2778	GNAS1_HUMAN;A6NI00_HUMAN;GNAS2_HUMAN	0.0031099	2.68783
160	0.90252	0.91359	0.86643	0.97885	0.93361	0.88907	0.93603	0.88804	0.90923	0.90728	9097	UBP14_HUMAN;A6NJA2_HUMAN	0.0886218	1.15005
163	1.0547	1.0548	1.032	1.0553	1.0763	0.98772	1.1014	1.0483	0.97488	1.0177	5720	A6NJG9_HUMAN;PSME1_HUMAN;Q6IBM2_HUMAN	0.0387946	1.13399
169	0.82606	0.87418	0.99055	0.92096	0.82606	0.6073	0.88293	0.93375	0.82667	0.94046	10605	A6NKV8_HUMAN;D6REB4_HUMAN;D6RJF2_HUMAN	0.452525	1.63107
173	1.1671	1.1417	1.1824	0.82472	1.1862	1.199	1.1052	1.0552	1.1145	1.1612	6342	NLTP_HUMAN;A6NM69_HUMAN;C9JC79_HUMAN;B4DHP6_HUMAN;E1B6W5_HUMAN	0.0892329	1.61837
175	0.83689	0.87456	0.77387	0.84163	0.82094	0.94957	0.70144	0.9198	0.96015	0.81996	7327	UB2G2_HUMAN;A6NMQ7_HUMAN	0.298645	1.36883
176	1.2387	1.7125	0.5406	1.2561	2.1911	0.74623	1.6247	2.0314	0.99413	1.4059	309	ANXA6_HUMAN;A6NN80_HUMAN;E9PGK1_HUMAN;E5RK69_HUMAN;E7EMC6_HUMAN	0.000396968	4.05309
177	1.4963	1.5694	1.4606	1.3115	1.4965	1.4415	1.6366	1.5355	0.99179	1.119	6432	SRSF7_HUMAN;C9JAB2_HUMAN;A6NNE8_HUMAN	0.220321	1.78919
178	1.2437	1.2965	1.2706	1.2582	1.3387	1.2576	1.1822	1.2232	1.2652	1.2857	928	CD9_HUMAN;A6NNI4_HUMAN	1.35e-05	1.55129
182	1.0111	0.95088	1.0052	1.0027	1.026	0.98408	1.0471	1.0061	0.9776	0.94678	5718	PSD12_HUMAN;A6NP15_HUMAN	0.0330823	1.18739
183	1.1147	1.0665	1.1206	1.1032	1.136	1.1491	1.1509	1.1022	1.1102	1.1868	1429	QOR_HUMAN;A6NP24_HUMAN;A6NN60_HUMAN;C9JH92_HUMAN	0.591024	1.13082
185	0.98915	0.95464	0.95394	1.1377	0.98863	0.85701	0.99575	0.95493	0.90431	0.98606	5524	PTPA_HUMAN;A6PVN5_HUMAN;B4DZF8_HUMAN;A6PVN9_HUMAN;Q5T948_HUMAN;Q5T949_HUMAN	0.045765	1.32752
189	0.83629	0.77006	0.94755	0.85589	0.86402	1.0109	0.867	0.82149	0.96373	0.58471	6597	F5H0X5_HUMAN;Q9HBD4_HUMAN;A7E2E1_HUMAN;SMCA4_HUMAN;B1A8Z5_HUMAN;B1A8Z6_HUMAN;B1A8Z4_HUMAN	0.0545377	1.72889
190	1.0757	1.0351	1.0982	1.0472	1.003	1.1121	1.0181	1.021	1.1667	1.022	23603	A7MAP1_HUMAN;COR1C_HUMAN	0.152535	1.32304
192	0.93251	0.83751	0.99221	1.0205	0.94424	0.81501	0.91808	0.90959	0.63712	0.99568	5962	A7YIJ8_HUMAN;B0YJ88_HUMAN;RADI_HUMAN;F5H1A7_HUMAN	0.337058	1.60174
193	0.99222	0.93199	1.1321	0.83239	1.0915	1.1398	1.2848	1.2693	1.0283	1.0668	637	A8ASI8_HUMAN;BID_HUMAN	0.171506	1.68163
194	1.2621	1.2716	1.1812	1.1994	1.311	1.2019	1.2075	1.3357	1.1489	1.1938	10525	A8C1Z0_HUMAN;HYOU1_HUMAN;F5H4Z5_HUMAN;E9PL22_HUMAN;F5H4X7_HUMAN;F5GXI3_HUMAN;F5GWH9_HUMAN;E9PJ21_HUMAN	2.28e-06	1.27313
202	1.0093	0.94665	1.0746	0.98602	1.0239	1.1355	1.0138	1.0416	1.1064	1.093	800	CALD1_HUMAN;A8K0X1_HUMAN;F5H1Z9_HUMAN;C9J813_HUMAN	3.33e-05	1.52061
204	4.3314	6.8789	1.806	3.2129	7.7243	1.0549	2.2771	6.5269	1.3674	1.6251	3636	F5GYI6_HUMAN;A8K1U7_HUMAN;CADH1_HUMAN;Q9UII8_HUMAN	5.54e-06	7.32231
205	1.0285	1.0415	1.0126	1.0039	1.0126	1.0193	0.98696	1.0316	0.99646	1.0231	5478	A8K220_HUMAN;PPIA_HUMAN;C9J5S7_HUMAN;Q567Q0_HUMAN	4.77e-05	1.15263
207	1.0275	1.0486	1.0353	0.95258	1.0614	0.93697	1.0058	1.0493	1.0747	1.0402	5704	A8K2M0_HUMAN;PRS6B_HUMAN	0.277878	1.19694
208	1.2072	1.1975	1.1686	1.0929	1.2597	1.1644	1.2267	1.2967	1.048	1.1114	5589	E7EQZ9_HUMAN;GLU2B_HUMAN;A8K318_HUMAN	0.00331107	1.31202
210	0.8853	0.76147	1.0261	0.81767	1.0213	0.97599	0.88324	0.81022	1.0999	0.77043	5770	A8K3M3_HUMAN;PTN1_HUMAN	0.0487839	1.51216
212	0.88955	0.88896	0.94395	0.90891	0.89387	0.92643	0.9113	0.87955	0.92335	0.9302	5901	B5MDF5_HUMAN;A8K3Z8_HUMAN;RAN_HUMAN;F5H018_HUMAN	1.19e-05	1.17861
213	1.0077	1.0734	1.0432	1.0403	1.0822	0.99745	0.95248	1.073	0.99556	0.97527	5245	A8K401_HUMAN;PHB_HUMAN;C9JW96_HUMAN;E9PCW0_HUMAN;E7ESE2_HUMAN;C9JZ20_HUMAN;B4DY47_HUMAN;D6RBK0_HUMAN	0.00419239	1.2972
214	0.55218	0.55572	0.49977	0.46699	0.53062	0.49508	0.41246	0.57913	0.58201	0.4822	6137	A8K4C8_HUMAN;RL13_HUMAN;F5H1S2_HUMAN	2.84e-05	1.83965
215	0.73708	0.80221	0.87425	0.7673	0.69171	0.86461	0.84009	0.7819	0.76978	0.81347	5471	A8K4H7_HUMAN;PUR1_HUMAN	0.000100011	2.41786
216	0.80711	0.89069	0.78097	0.74381	0.82697	0.75653	0.75347	0.87746	0.76149	0.73552	3006	A8K4I2_HUMAN;H12_HUMAN	5e-05	1.21097
217	1.062	1.0282	1.1624	0.85672	1.024	1.01	1.0494	1.1313	1.0507	1.0233	7073	A8K4L9_HUMAN;TIAR_HUMAN;O15187_HUMAN;E7ETC0_HUMAN;E7ETJ9_HUMAN;A6NKZ9_HUMAN	0.612972	2.69551
218	1.0359	0.98781	0.99846	1.0765	1.0573	0.98243	1.0488	1.065	1.0212	1.0275	5230	A8K4W6_HUMAN;PGK1_HUMAN;B4E1H9_HUMAN;E7ERH5_HUMAN	0.138575	1.1154
220	0.66775	0.652	0.64306	0.61327	0.63429	0.67414	0.53832	0.67072	0.70981	0.57967	6228	A8K517_HUMAN;RS23_HUMAN;D6RD47_HUMAN	7.42e-05	1.50123
221	1.1615	1.603	0.82106	1.2096	1.3442	1.1792	1.0803	1.0625	1.0131	1.0414	7162	A8K555_HUMAN;TPBG_HUMAN	0.162241	1.95235
222	1.1302	1.1694	0.94445	1.079	1.2066	0.93991	1.0672	1.1945	0.87598	1.1282	5358	A8K579_HUMAN;PLST_HUMAN;E7ERL5_HUMAN	6.66e-08	1.74148
224	1.2489	1.3185	1.1251	1.2268	1.3678	1.113	1.1922	1.3738	1.1283	1.2863	3303	A8K5I0_HUMAN;HSP71_HUMAN;F5GZ62_HUMAN;F5H1D3_HUMAN;E7EQL7_HUMAN;E7EP94_HUMAN;Q5SP16_HUMAN	3.07e-05	1.2496
225	0.87403	0.86087	0.85294	0.81509	0.88325	0.84142	0.8174	0.90145	0.91014	0.91276	7372	A8K5J1_HUMAN;UMPS_HUMAN;E9PFD2_HUMAN;B5LY72_HUMAN	0.252253	1.16172
227	0.807	0.81189	0.91372	0.80221	0.81811	0.92705	0.83663	0.79303	0.80512	0.82013	8833	A8K639_HUMAN;GUAA_HUMAN;E9PCK3_HUMAN	0.00152946	1.43253
228	0.93486	0.83823	0.7894	0.9344	0.86043	0.89313	0.90787	0.93995	0.98775	1.0299	55898	A8K6F7_HUMAN	0.02651	1.47276
231	0.89414	0.99055	0.92349	0.92207	0.94009	0.8741	0.92008	0.90671	0.87867	0.78367	5094	A8K7X6_HUMAN;Q68Y55_HUMAN	0.13298	1.26399
232	1.3608	1.2916	1.2904	1.2281	1.2905	1.3139	1.2019	1.3486	1.1915	1.3238	7873	A8K878_HUMAN;MANF_HUMAN	1.38e-05	1.41964
235	0.85414	0.87114	0.90716	0.9325	0.88264	0.93274	0.9251	0.82594	0.88982	0.90948	51719	A8K8L7_HUMAN;CAB39_HUMAN	2.68e-06	1.44804
237	0.94544	0.85036	0.9516	0.85892	0.94063	0.99595	0.95027	0.91124	0.96839	1.0258	50813	A8K9A6_HUMAN;CSN7A_HUMAN;F5H248_HUMAN;F5GYF7_HUMAN;F5H7C6_HUMAN;F5H4U8_HUMAN;F5H7D4_HUMAN	0.633266	1.33906
239	1.2543	1.2087	1.3158	1.0711	1.2296	1.1488	1.1916	1.2967	0.93769	1.3069	5611	A8KA82_HUMAN;DNJC3_HUMAN	0.0203178	1.78534
242	1.0256	1.1817	0.99565	0.92779	0.99378	0.82328	1.0068	1.086	1.0256	0.74443	528	VATC1_HUMAN;A8MQ60_HUMAN;E7EV59_HUMAN	0.00269884	1.8359
252	0.96447	1.104	1.0147	0.89963	0.97989	0.96589	0.81351	0.91386	0.86438	0.90499	7756	E1P660_HUMAN;ZN207_HUMAN;A8MTG3_HUMAN	0.40776	1.51443
254	1.0435	1.0164	1.0347	1.0761	1.0496	1.1265	1.0278	1.0378	0.5835	1.1081	6717	SORCN_HUMAN;A8MTH6_HUMAN;B4DKK2_HUMAN;C9J0K6_HUMAN	0.627885	1.93059
260	0.84704	0.85199	0.84711	0.89527	0.8734	0.84039	0.94493	0.84482	0.72271	0.83909	7277	TBA4A_HUMAN;A8MUB1_HUMAN	0.0499527	1.32062
262	0.60812	0.60658	0.5952	0.53974	0.63117	0.68782	0.57222	0.5882	0.59082	0.6166	6147	A8MUS3_HUMAN;A8MXA8_HUMAN;RL23A_HUMAN	0.00660703	1.47905
263	0.98513	1.0889	1.0282	1.0412	0.9796	1.0128	0.81552	1.1987	1.0451	0.91176	1736	A8MUT5_HUMAN;DKC1_HUMAN;C9IYT0_HUMAN	0.106374	1.46986
266	1.26	1.3194	1.1654	1.2093	1.0891	1.0069	0.95327	1.3048	1.0233	1.1452	817	E9PF82_HUMAN;E9PBG7_HUMAN;KCC2D_HUMAN;D6R938_HUMAN;A8MVS8_HUMAN	6.91e-06	2.22613
268	0.89508	0.76866	0.97344	0.86555	0.95248	1.0729	0.98349	1.0115	0.92785	1.0231	5356	A8MW61_HUMAN;PLRG1_HUMAN	0.0141286	1.72473
269	0.93072	0.95201	0.99333	0.96663	0.90584	0.91426	0.91156	0.99393	0.93664	0.96916	8664	EIF3D_HUMAN;A8MWD3_HUMAN	0.147823	1.12633
270	1.0277	0.95373	1.0252	1.0153	0.9896	1.0394	1.029	0.95047	0.99483	1.0007	1639	DCTN1_HUMAN;A8MY36_HUMAN;A8MWX9_HUMAN;E7EX90_HUMAN;E7EUR0_HUMAN;E9PGE1_HUMAN;E9PFS5_HUMAN;Q6AWB1_HUMAN	4.7e-05	1.20614
271	1.1302	0.95914	0.9549	0.90167	1.0002	0.95745	0.87733	1.0331	1.1021	1.0106	23348	D3YTH2_HUMAN;E9PCD6_HUMAN;A8MWZ5_HUMAN;DOCK9_HUMAN;Q6ZSL5_HUMAN;E9PFM9_HUMAN	1.22e-06	2.67642
276	0.90442	0.92152	0.9306	0.93547	0.96216	0.83989	0.89981	0.93255	0.80499	0.90732	64837	KLC2_HUMAN;A8MXL7_HUMAN;A8MZ87_HUMAN	0.437583	1.40389
277	0.98147	1.0403	1.0162	1.0488	0.97955	1.0918	1.0389	1.0065	1.0787	1.0329	9782	A8MXP9_HUMAN;MATR3_HUMAN;D6REM6_HUMAN;D6R991_HUMAN	0.000179084	1.25769
279	1.1148	1.191	1.4103	0.78092	1.2435	1.0998	1.1236	1.1547	1.2394	1.2434	6341	SCO1_HUMAN;A8MY34_HUMAN	0.12464	1.80595
286	1.0238	1.0671	1.0029	1.0284	1.146	1.0081	1.1562	0.99209	0.95782	1.009	4676	A8MZ22_HUMAN;F5HFY4_HUMAN;NP1L4_HUMAN;C9J6D1_HUMAN;E9PNJ7_HUMAN;E9PS34_HUMAN;E9PJJ2_HUMAN;E9PNW0_HUMAN;C9JZI7_HUMAN;E9PKT8_HUMAN;A8MXH2_HUMAN;E9PKI2_HUMAN;E9PP22_HUMAN	0.401416	1.20712
288	1.0514	1.0652	1.0082	1.0189	1.0594	1.0825	1.0442	1.0727	0.98524	1.1056	5721	C9JE52_HUMAN;A8MZ76_HUMAN;PSME2_HUMAN;Q86SZ7_HUMAN	0.59383	1.12216
290	0.42389	0.31911	0.63769	0.43905	0.28669	0.50526	0.38462	0.35532	0.64635	0.46832	2752	A8YXX4_HUMAN;GLNA_HUMAN	0.000148891	2.83425
292	0.66543	0.63676	0.65933	0.56847	0.64712	0.66621	0.59198	0.66397	0.68988	0.62015	6203	A9C4C1_HUMAN;RS9_HUMAN;C9JM19_HUMAN;B5MCT8_HUMAN	4.78e-05	1.497
293	0.88703	0.87401	1.0578	0.91334	0.85981	0.94626	0.74505	0.83063	1.0981	0.94144	192111	A9LN06_HUMAN;PGAM5_HUMAN	0.000891006	1.74183
295	1.1671	1.1874	1.2093	1.4583	1.1103	1.1999	1.1671	1.3551	1.2077	1.2761	10250	E9PCT1_HUMAN;A9Z1X7_HUMAN;SRRM1_HUMAN	0.0365439	1.53617
296	0.83601	0.80367	0.93336	0.94632	0.8875	0.73863	0.86818	0.96143	1.0108	0.86034	8086	AAAS_HUMAN;Q5JB47_HUMAN	0.016024	1.81196
297	0.66182	0.64844	0.81502	0.66182	0.55173	0.99662	0.62992	0.58463	0.85324	0.75942	6510	AAAT_HUMAN;E9PC01_HUMAN;B4DWS4_HUMAN	1.55e-05	4.05015
298	0.93417	0.8655	0.87863	0.95837	0.91165	1.1774	0.80542	0.76906	1.716	0.87808	65985	AACS_HUMAN	0.175538	2.2313
300	0.95075	1.0392	1.1867	0.94267	0.84333	0.66972	1.006	1.0062	0.91259	0.90201	5571	AAKG1_HUMAN;E9PAW2_HUMAN	0.980857	1.77193
301	0.74297	0.81421	0.75674	0.66778	0.84294	0.75784	0.74037	0.96262	0.77354	1.0064	14	C9JEH3_HUMAN;AAMP_HUMAN;C9JG97_HUMAN	0.0938702	2.14169
303	0.77198	0.79421	0.75976	0.64434	0.76494	0.72072	0.86226	1.0204	0.90826	0.96512	80755	B4DI73_HUMAN;C9J5N1_HUMAN;AASD1_HUMAN;C9JUA3_HUMAN	0.197018	1.81977
304	1.0629	1.1135	1.0346	1.0666	1.0277	1.0339	0.95212	1.083	1.0411	1.0875	2805	AATC_HUMAN	0.0894189	1.28839
305	1.2147	1.256	1.2606	1.1804	1.1972	1.1701	1.091	1.1897	1.1401	1.178	2806	AATM_HUMAN;E7ERW2_HUMAN	0.0298304	1.19404
309	1.0551	0.72382	1.158	0.96311	0.80512	0.945	0.77645	1.0551	1.0967	0.98971	154664	ABCAD_HUMAN	0.00806613	2.30983
313	0.83872	0.84709	0.92565	0.90958	0.78802	0.89455	0.87979	0.82278	0.79155	0.91721	6059	ABCE1_HUMAN;D6R9I9_HUMAN	0.00318028	1.36436
314	0.7565	0.68069	0.89534	0.83008	0.76322	0.73918	0.68169	0.75957	0.78385	0.82866	10061	Q75MJ1_HUMAN;ABCF2_HUMAN;Q75MJ0_HUMAN	0.00764449	1.76672
317	1.1225	1.0789	1.1225	1.2322	1.1225	1.1666	1.1854	1.035	1.2459	1.1089	55347	ABHDA_HUMAN	0.0255297	1.35679
323	0.94656	0.87519	0.99593	1.0269	0.91713	0.94337	0.95854	0.92384	0.99377	0.98298	31	ACACA_HUMAN;B2ZZ90_HUMAN	0.0110262	1.17335
324	1.0942	0.96504	1.0488	0.92487	1.0897	1.0943	1.1718	1.1259	0.72197	0.99628	28976	ACAD9_HUMAN;Q9H9W4_HUMAN	0.0187313	1.9077
328	1.054	0.91485	1.048	1.0251	0.9308	1.0737	1.0969	1.0069	1.1412	1.0487	37	F5H2A9_HUMAN;ACADV_HUMAN;F5GYP4_HUMAN	0.000429587	1.40132
333	1.0565	1.0421	1.0436	1.0926	1.038	1.0447	1.1427	1.0412	0.96953	1.0511	1622	ACBP_HUMAN;B8ZWD2_HUMAN	0.186627	1.44606
335	1.6295	1.7527	1.5284	1.8329	1.8982	1.6206	1.5229	2.0252	1.5418	1.9259	22985	ACINU_HUMAN;E7EQT4_HUMAN	0.254697	1.47437
337	1.0228	0.99358	1.0091	1.0216	1.007	1.0281	0.9643	1.0428	1.0696	1.0658	47	E7ENH9_HUMAN;ACLY_HUMAN	0.862079	1.1092
339	1.2185	1.2438	1.2283	1.1792	1.1368	1.2326	1.0394	1.2027	1.2416	1.2294	55856	ACO13_HUMAN;F5H2L4_HUMAN	0.416622	1.23735
341	0.60927	0.51931	0.71147	0.61747	0.37155	0.62536	0.65271	0.53093	0.70141	0.6038	6319	ACOD_HUMAN	0.000120987	2.72427
343	1.0759	0.92904	1.2072	0.95258	0.94317	1.0759	0.96446	1.1037	1.2004	1.1311	23597	ACOT9_HUMAN	0.05605	1.35264
344	1.3682	1.4895	1.3591	1.165	1.2727	1.037	1.0043	1.5288	1.3413	1.081	51	ACOX1_HUMAN;F5GYQ8_HUMAN;F5H0M0_HUMAN	9.37e-06	2.77875
345	0.96537	1.0121	0.96932	0.88305	0.96632	0.93281	1.0683	0.9397	0.99016	0.95769	327	C9JIF9_HUMAN;ACPH_HUMAN	0.990453	1.20978
349	1.2615	1.1608	1.3576	1.2694	1.1176	1.1921	1.0326	1.2505	1.3449	1.2704	2180	ACSL1_HUMAN;E7EPM6_HUMAN;B7Z452_HUMAN;B7Z3Z9_HUMAN;D6RER0_HUMAN	0.388857	1.58861
350	0.8878	0.89583	0.95651	0.9201	0.85323	0.8878	0.7973	0.96306	0.97639	0.99626	2181	ACSL3_HUMAN	0.145325	1.29131
351	0.77085	0.61229	0.85914	0.91502	0.64532	0.98053	0.84727	0.79856	1.3494	0.7308	2182	ACSL4_HUMAN;Q5JWV8_HUMAN	0.0841316	2.20386
354	0.92709	0.94863	0.94619	0.93629	0.9504	0.8801	0.90454	0.9272	0.93635	0.93373	345651	ACTBL_HUMAN	0.613181	1.08662
355	0.94022	0.97041	0.94699	0.95292	0.94354	0.95957	0.92515	0.89743	0.85855	0.90798	70	ACTC_HUMAN;ACTS_HUMAN;A6NL76_HUMAN;Q5T8M8_HUMAN;E7EQV5_HUMAN	0.506146	1.15717
357	0.98691	0.88003	0.95458	0.94889	0.92044	0.97001	0.93879	0.94351	0.97939	0.99154	87	ACTN1_HUMAN;Q1HE25_HUMAN;B7TY16_HUMAN;F5GZI9_HUMAN	6.24e-07	1.45143
359	1.0057	0.91579	0.98641	0.9381	0.96724	0.92122	0.96151	0.96475	0.97218	0.99735	81	ACTN4_HUMAN;E7EV83_HUMAN;A4K467_HUMAN;F5GXS2_HUMAN	1.06e-06	1.53015
361	1.0281	1.0088	1.1009	1.0525	0.92867	1.0762	0.88639	0.94262	0.97851	1.0128	10121	ACTZ_HUMAN;B4DXP9_HUMAN;F5H3I4_HUMAN	0.254574	1.45105
362	0.90317	0.87939	0.8052	1.0149	0.89583	0.90317	0.9296	1.0247	0.94377	0.95265	95	B4DNW0_HUMAN;ACY1_HUMAN;C9J6I6_HUMAN;C9J9D8_HUMAN;C9JMV9_HUMAN;C9JWD4_HUMAN	0.0966423	2.06734
367	0.87863	0.82546	1.0288	0.88337	0.87758	0.88747	0.68882	0.90117	0.83591	0.94067	8540	ADAS_HUMAN	0.641118	1.56939
368	1.0242	1.022	1.0432	1.0909	0.9563	0.97032	1.0724	0.97671	1.0755	1.0645	128	ADHX_HUMAN;Q6IRT1_HUMAN	0.0196854	1.16963
369	0.96647	0.97498	0.97348	0.89565	0.95995	0.94912	1.0589	0.93341	0.91164	1.036	132	ADK_HUMAN;Q5JQ10_HUMAN	0.594833	1.18227
372	1.038	1.0747	1.0199	1.1075	1.1142	0.79023	1.0842	1.1466	1.1971	1.0557	83440	ADPGK_HUMAN;E7EQY8_HUMAN	0.550604	1.51488
373	0.7063	0.65686	0.81697	0.79103	0.66887	0.76887	0.617	0.71318	0.801	0.84954	60496	ADPPT_HUMAN;E9PLW6_HUMAN;E9PNF3_HUMAN	0.00024136	2.23252
375	1.0653	0.95348	1.0888	1.0113	1.0634	1.1245	0.96049	1.0303	1.0884	1.0643	2232	B4DHX5_HUMAN;E7EQC1_HUMAN;ADRO_HUMAN	0.168101	1.17936
376	0.95573	0.94827	1.0942	0.99129	1.0252	0.85904	0.99891	0.95289	0.97573	0.91033	291	ADT1_HUMAN	0.738356	1.39723
377	1.126	1.1344	1.0772	1.0592	1.155	1.0969	1.0451	1.1625	1.0992	1.0837	292	ADT2_HUMAN	2.79e-06	1.22543
378	1.1299	1.1553	1.1207	1.1162	1.165	1.1674	0.95172	1.1872	1.0719	1.0846	293	ADT3_HUMAN;Q6I9V5_HUMAN	0.210641	1.35376
384	1.2627	1.3114	1.1727	1.1783	1.3479	1.0598	1.216	1.3127	1.0002	1.2343	4301	AFAD_HUMAN;A8MQ02_HUMAN;C9JX92_HUMAN;Q5TIG5_HUMAN;C9IYT9_HUMAN	9.3e-05	2.16687
385	1.0017	0.94858	1.1693	0.97472	0.96498	1.0372	0.95322	0.98839	1.105	1.0572	10939	AFG32_HUMAN	0.053208	1.31456
386	1.0595	0.95681	0.85295	1.026	0.98036	0.83524	0.80156	1.4226	1.1016	1.0181	2717	AGAL_HUMAN;Q53Y83_HUMAN	0.0150839	1.95868
388	1.0486	1.0916	0.97091	1.1402	0.99231	1.068	0.99827	1.0344	0.96726	0.9819	5238	E9PF86_HUMAN;D6RF12_HUMAN;AGM1_HUMAN	0.591353	1.19782
390	0.8647	0.80269	0.92357	0.876	0.86261	0.92559	0.88344	0.86905	0.97624	0.95717	79026	AHNK_HUMAN	3.67e-06	1.76264
391	0.54253	0.45521	0.56778	0.52935	0.51503	0.60543	0.55529	0.46798	0.60987	0.60572	113146	AHNK2_HUMAN	6.22e-05	2.26524
392	0.93369	0.95579	0.92176	1.003	0.89323	0.99138	0.84754	0.93758	1.0265	0.93369	10598	AHSA1_HUMAN	0.113927	1.26491
393	1.0606	1.0557	1.0963	1.0627	1.1043	1.0649	0.78115	1.0148	1.0178	1.1198	128240	AIBP_HUMAN;Q5T3I4_HUMAN	0.770704	1.43353
394	0.74057	0.62669	0.91931	0.7954	0.66691	0.77183	0.63566	0.77304	0.75286	0.77186	64853	AIDA_HUMAN;F5H715_HUMAN	0.372072	1.52103
395	1.0119	1.089	1.1833	1.0958	1.1997	1.1387	0.94342	0.98156	0.96558	0.91126	9131	AIFM1_HUMAN;Q1L6K6_HUMAN	0.151863	1.60579
396	1.1847	1.0129	1.041	1.153	1.0301	1.1828	1.1026	1.022	1.2066	1.0664	202	AIM1_HUMAN	4.76e-07	2.04936
397	1.003	0.97157	1.0526	1.0185	1.0197	1.0007	0.98368	1.0072	1.0237	1.0033	9255	AIMP1_HUMAN;B4DNK3_HUMAN	0.0138379	1.15352
398	0.94691	0.9628	1.0695	1.0187	0.96662	0.9978	0.93588	0.89693	1.1654	0.99738	7965	AIMP2_HUMAN;A8MU58_HUMAN	0.0012603	1.49173
399	0.91075	0.91605	0.93072	0.80272	0.90534	0.93244	0.97906	0.86351	1.0014	0.9447	9049	AIP_HUMAN;E9PMH2_HUMAN;E9PPD7_HUMAN	0.256201	1.24751
400	1.0502	1.0592	0.97596	1.1142	1.0162	1.0007	1.0606	1.0689	0.98137	0.99033	10327	AK1A1_HUMAN	0.0280097	1.25897
401	0.99068	1.0491	0.81877	0.71851	0.9886	0.85176	0.95224	1.0004	0.74713	0.80981	57016	AK1BA_HUMAN	0.000285758	2.55529
402	1.494	1.764	0.6699	0.84432	1.8979	0.66655	0.923	1.7745	0.64125	0.93219	1645	AK1C1_HUMAN	2.82e-07	9.81474
403	1.3884	3.2881	0.68804	1.3037	3.0835	0.65431	1.0103	3.025	0.76911	0.88418	1646	AK1C2_HUMAN;B4DK69_HUMAN;B5ME26_HUMAN	0.067442	19.9752
408	0.95	1.1427	1.0914	0.99154	1.2294	1.1004	1.0383	0.73554	0.97327	0.87664	10142	AKAP9_HUMAN;F5H3X5_HUMAN	0.969251	2.22499
410	0.80873	0.79433	0.9991	0.7232	0.87237	0.67946	1.3121	0.71017	0.70351	0.83647	207	AKT1_HUMAN;B0LPE5_HUMAN	0.713571	1.93109
414	4.1067	4.3441	1.9853	3.4494	5.0254	1.9687	1.2571	5.4034	1.1658	3.279	220	AL1A3_HUMAN;E7ENA1_HUMAN;Q7Z3A2_HUMAN	0.00118234	8.42151
416	1.1565	1.1815	1.0358	1.0947	1.1384	1.177	1.1251	1.1015	1.1732	0.93905	224	AL3A2_HUMAN;Q6I9T3_HUMAN	0.100227	1.34455
417	1.0999	1.0657	1.224	1.1566	1.142	1.0824	1.1381	1.1053	1.2286	1.13	8659	AL4A1_HUMAN	0.0154237	1.39718
418	1.0786	1.0715	1.1646	1.1153	1.0835	1.1174	1.1324	1.0784	1.0658	1.0647	501	AL7A1_HUMAN;E7EPT3_HUMAN	0.0150527	1.17944
419	1.0396	1.1178	1.044	1.0675	0.95929	0.98067	1.0186	1.034	1.1813	1.145	223	B9EKV4_HUMAN;AL9A1_HUMAN	0.851216	1.29883
420	1.1098	1.1418	1.1371	0.99389	1.0639	1.0573	0.87942	1.3253	1.057	0.99069	217	ALDH2_HUMAN;E7EUE5_HUMAN	0.0093256	1.50702
421	1.0846	1.1276	1.0244	1.1096	1.0962	0.99608	1.0605	1.0717	1.0374	1.0856	226	ALDOA_HUMAN	6.72e-05	1.21295
422	1.0189	0.89259	0.77222	1.0467	1.1925	0.85271	1.0362	0.88971	1.0284	0.9133	230	ALDOC_HUMAN;A8MVZ9_HUMAN;C9J8F3_HUMAN	0.35074	2.80819
423	1.1694	1.2619	1.1036	1.0459	1.2094	1.083	1.1189	1.2024	1.1082	1.1094	231	ALDR_HUMAN;E9PCX2_HUMAN	1.61e-10	2.80036
432	1.0124	1.028	0.96659	1.0137	0.98706	0.96181	1.0547	1.0328	1.003	1.0118	6051	AMPB_HUMAN;A6NKB8_HUMAN	0.0247473	1.12538
433	0.93449	1.6527	0.82479	0.68181	1.1045	0.92712	1.1632	0.9362	0.92259	0.93642	271	Q5T694_HUMAN;AMPD2_HUMAN;E9PNG0_HUMAN	0.186274	2.84326
434	1.0431	1.07	1.0608	1.0202	1.0501	0.96909	1.0204	1.0007	1.0539	1.0371	51056	AMPL_HUMAN	0.48832	1.13828
435	1.1063	1.1925	1.2043	1.1175	1.0505	1.1376	1.1368	1.0043	1.1152	1.1252	23173	AMPM1_HUMAN;F5GXS7_HUMAN	0.0101306	1.35595
436	0.88664	0.93159	0.91344	0.88691	0.92048	0.91818	0.86878	0.95764	0.8359	0.95293	10988	AMPM2_HUMAN	0.0173446	1.3502
438	1.1153	0.97557	1.1659	1.1213	1.2234	1.0298	1.0533	1.1153	0.78196	0.76143	4043	AMRP_HUMAN	0.310305	1.88264
439	0.96762	0.90511	1.0423	0.92353	0.90379	1.0604	1.0725	1.0105	1.1142	1.0354	8125	AN32A_HUMAN;F2Z3H3_HUMAN	0.0135249	1.3027
440	0.91012	0.88837	1.029	0.95103	0.86595	1.0024	0.94993	0.91584	1.1068	1.3446	10541	AN32B_HUMAN;Q5T6W8_HUMAN	0.218093	1.76781
441	0.7674	0.76479	0.90483	0.77714	0.81375	0.7636	0.542	0.791	0.84771	0.91428	81611	AN32E_HUMAN;E9PPH5_HUMAN;Q5TB20_HUMAN;E9PLC4_HUMAN;Q5TB19_HUMAN	0.575291	1.68686
443	1.0288	1.0998	0.93619	0.98885	1.0059	1.1009	1.0207	0.96431	1.088	0.96532	51479	ANFY1_HUMAN;F5H754_HUMAN	0.261866	1.24569
450	0.93823	0.93095	1.0032	0.92196	0.9482	0.94635	0.9862	0.90541	0.99478	1.0498	3276	ANM1_HUMAN;E9PKG1_HUMAN;B4DJ87_HUMAN;E9PIX6_HUMAN;E9PQ98_HUMAN;E9PNR9_HUMAN	0.0117966	1.23541
451	0.7693	0.75716	0.73943	0.7985	0.79752	0.82922	0.97967	0.64749	1.0259	0.83945	10196	ANM3_HUMAN;F5GXU2_HUMAN	0.597076	2.00533
452	0.90728	0.90642	0.89931	0.93101	0.88335	0.92254	0.9539	0.93	0.9009	0.92633	10419	ANM5_HUMAN;A8MZ91_HUMAN;B4DX49_HUMAN;A8MTP3_HUMAN	0.00883338	1.09532
453	0.86794	0.87086	0.89193	0.96869	0.89619	0.83164	0.84213	0.98527	0.84428	0.74446	26057	ANR17_HUMAN;E7EUV3_HUMAN;E7EWI7_HUMAN	0.718056	1.33571
460	2.8412	4.1187	2.0783	2.9927	4.1998	2.1295	3.0267	4.0483	1.8509	3.0196	301	ANXA1_HUMAN;Q5TZZ9_HUMAN;Q5T3N1_HUMAN	1.25e-09	3.12642
461	1.082	1.3222	0.76921	1.2522	1.4244	0.7848	1.2137	1.5578	0.84787	1.3172	302	ANXA2_HUMAN;AXA2L_HUMAN;B3KRQ1_HUMAN	1.08e-05	2.02519
462	1.1085	1.1278	1.0256	1.1123	1.128	1.0112	1.1149	1.1305	1.016	1.1178	306	ANXA3_HUMAN;D6RA82_HUMAN	4.94e-05	1.23705
464	1.7428	1.7685	1.6745	1.7184	1.7632	1.6685	1.6332	1.8272	1.6697	1.7389	308	ANXA5_HUMAN;D6RBL5_HUMAN;E7ENQ5_HUMAN;D6RBE9_HUMAN;E9PHT9_HUMAN	0.000645813	1.14205
465	3.4857	3.4243	0.87419	3.5333	4.9256	1.8535	3.4164	4.1353	2.321	4.152	310	ANXA7_HUMAN	0.0204994	5.63447
468	1.0211	0.97501	0.98334	1.0255	1.0347	1.0098	1.0281	0.97117	1.043	1.0083	162	AP1B1_HUMAN;C9J1E7_HUMAN	0.00874312	1.34909
469	1.1082	0.81001	1.0401	1.0315	1.1994	1.1587	1.1472	1.2057	1.0674	1.0484	164	B3KXW5_HUMAN;AP1G1_HUMAN;E7EUH1_HUMAN;F5GZV5_HUMAN	0.364074	1.61517
470	0.73068	0.72345	0.86462	0.79276	0.58275	0.68566	0.84313	0.77374	0.79011	0.77562	8906	AP1G2_HUMAN	0.0110999	1.6568
472	1.0076	1.0047	0.86696	1.0224	1.0701	0.87714	1.1426	1.0878	1.0437	0.96459	10053	AP1M2_HUMAN	0.402328	1.45739
473	1.0011	0.98905	0.91416	1.0285	1.0128	0.96954	0.99224	1.0025	1.0302	0.88333	1174	AP1S1_HUMAN	0.279921	1.44012
476	0.93369	0.84202	1.0065	0.989	0.86651	1.0049	0.86741	0.89338	1.0152	0.90626	160	AP2A1_HUMAN	0.00621072	1.20567
478	0.95861	0.87389	1.0343	0.96677	0.91399	0.9683	0.97298	0.95943	1.0326	0.98285	163	AP2B1_HUMAN;F5GYG9_HUMAN	0.0538826	1.18356
480	0.92698	0.95345	0.99136	0.94311	0.90562	1.0848	0.95972	0.78226	1.0885	0.7958	1173	E9PFW3_HUMAN;AP2M1_HUMAN;F5H0H0_HUMAN;C9JJ47_HUMAN	0.212665	1.47639
482	1.0216	0.84957	1.0325	0.91904	1.0003	0.98529	0.96633	1.0172	0.96917	0.95431	8546	AP3B1_HUMAN;E5RJ68_HUMAN;F5GXG9_HUMAN;F5H093_HUMAN	0.0188138	1.3428
483	0.9514	0.97063	0.83922	0.86799	0.9922	0.92681	0.86344	1.0257	0.95439	0.98621	8943	AP3D1_HUMAN;E7EMM2_HUMAN	0.0465291	1.22221
484	0.94233	0.97104	0.95468	0.86857	1.0182	0.94987	0.84063	0.92486	1.0173	1.0832	26985	AP3M1_HUMAN	0.598724	1.28856
486	0.96743	1.1308	1.048	0.92182	1.0229	1.1522	1.0267	0.81545	0.81862	0.93759	318	AP4A_HUMAN	0.9813	1.56728
488	0.84053	0.92403	0.9597	0.82943	0.89143	0.97875	0.81861	0.88831	0.88875	0.87712	64682	APC1_HUMAN	6.82e-05	1.57965
492	0.93017	0.86599	1.0805	0.96647	0.95066	1.0019	1.0034	0.93527	0.97496	0.98505	328	APEX1_HUMAN;Q5TZP7_HUMAN	0.000238221	1.53347
495	1.1862	1.3166	1.3193	1.332	1.2511	1.1325	1.1259	1.1177	1.1468	1.186	57136	APMAP_HUMAN	0.895167	1.34736
496	0.18814	0.27947	0.46543	0.31382	0.78634	0.94204	0.72604	0.10975	0.072536	0.055744	338	APOB_HUMAN;F5H109_HUMAN	0.951391	16.8994
504	0.75448	0.61965	0.94887	0.78282	0.74613	1.0106	0.79891	0.6228	0.8196	0.67309	9716	AQR_HUMAN	0.00308309	2.0638
507	0.91084	0.6899	0.8677	0.89129	0.85184	0.96312	0.94512	0.84145	0.94944	0.94899	116985	ARAP1_HUMAN;E7EU13_HUMAN;B2RTS2_HUMAN	0.0527646	1.53428
511	1.0604	1.0807	1.035	1.0646	1.0712	1.0087	1.0169	1.0843	0.9766	1.0054	375	ARF1_HUMAN;ARF3_HUMAN;F5H3A6_HUMAN;F5H423_HUMAN;B7ZB63_HUMAN	0.000368574	1.19117
512	1.1093	1.1645	0.99828	1.1183	1.1097	0.89824	1.1338	1.0875	1.0767	1.0934	378	ARF4_HUMAN;C9JAK5_HUMAN;C9JPM4_HUMAN	0.0289486	1.33405
513	1.011	1.0573	1.0238	0.9799	1.0605	1.0489	1.0129	1.0029	1.0141	1.0126	382	ARF6_HUMAN;Q6FGZ2_HUMAN	0.0362859	1.13839
514	1.1296	1.1296	1.0007	1.1269	1.055	1.0685	1.1909	1.2435	1.1027	1.1603	55738	ARFG1_HUMAN;E7EV62_HUMAN;B7ZBI2_HUMAN;E5RHH7_HUMAN	0.744453	1.4876
515	0.97424	0.99135	0.8745	0.94547	0.90295	0.944	1.2322	0.84918	0.8328	1.0241	84364	ARFG2_HUMAN;E9PQP3_HUMAN;B4DX29_HUMAN;E9PIY6_HUMAN;B4E327_HUMAN	0.286477	1.53733
517	1.0405	0.88651	0.77907	0.9911	1.0558	0.94543	1.1063	1.3207	1.5545	1.058	27236	ARFP1_HUMAN;B4E273_HUMAN;Q2M2X4_HUMAN;Q8N8M9_HUMAN;B4DS69_HUMAN	0.977685	1.99533
522	0.99496	0.93796	0.96294	0.98846	1.0053	0.89121	1.0738	1.0028	0.97132	1.0827	9138	ARHG1_HUMAN;Q6NX52_HUMAN	0.0783255	1.21487
523	1.3307	1.3307	0.95155	1.1522	1.4821	1.0954	1.5203	1.5827	1.0637	1.4808	9181	Q5VY93_HUMAN;ARHG2_HUMAN	0.0175651	1.66329
524	1.4443	1.6076	0.83706	1.268	1.7234	1.205	1.8019	1.633	1.0163	1.3463	7984	ARHG5_HUMAN	0.00697852	2.15265
529	0.97231	1.0281	0.96725	0.8559	1.0115	1.0338	0.88613	0.96699	0.78495	1.0886	54936	ARHL2_HUMAN	0.714894	1.48634
531	0.78521	0.62682	0.95839	0.77463	0.85714	0.83908	0.62383	0.83928	0.74273	0.68138	8289	ARI1A_HUMAN	0.0726039	1.57853
536	0.98047	1.0559	1.0457	0.98409	1.0509	0.91483	0.94998	0.99062	0.7636	0.96781	400	ARL1_HUMAN	0.286745	1.38279
538	0.90874	0.94839	0.99819	0.8976	0.8798	0.84085	0.88288	0.90937	1.0213	1.0123	402	ARL2_HUMAN;Q53YD8_HUMAN	0.298201	1.25898
542	1.3769	1.4144	1.1632	1.1682	1.5209	1.1449	1.1931	1.4225	1.0278	1.2091	55207	B4E1J8_HUMAN;ARL8B_HUMAN;B4DQT8_HUMAN	1.23e-08	2.48404
544	0.83629	0.89332	0.96465	0.60214	1.0353	0.74126	0.67966	0.71177	1.0103	0.97674	55156	ARMC1_HUMAN;E5RJ86_HUMAN	0.0995769	2.20798
545	0.77904	0.70957	1.0143	0.97776	0.77664	0.63059	0.68723	0.8858	0.83466	0.9913	93436	ARMC6_HUMAN;F5GYG2_HUMAN;F5H4P3_HUMAN;F5GWV0_HUMAN;F5GWK8_HUMAN	0.246149	1.74554
550	0.97691	0.99953	0.97183	0.94634	1.0128	0.91735	0.9778	0.96196	0.79131	0.93684	10097	ARP2_HUMAN;E9PF41_HUMAN;F5H6T1_HUMAN	0.011822	1.45164
551	1.0811	1.1123	1.0543	1.0049	1.094	1.0222	1.0547	1.1275	1.0235	1.0347	10096	ARP3_HUMAN;Q53QM2_HUMAN;F5H3P5_HUMAN	3.67e-06	1.24729
553	1.0182	1.0226	1.0465	0.89758	1.0278	0.7568	1.0276	0.80659	0.84193	0.73763	81873	ARP5L_HUMAN	0.0102164	1.91044
555	1.052	1.0421	0.99527	0.98906	1.0519	1.0032	1.0131	1.06	1.0105	1.0301	10109	ARPC2_HUMAN;Q53R19_HUMAN;E7EWG5_HUMAN	4.23e-06	1.23612
557	1.0277	1.0368	1.011	0.98297	1.0398	0.93573	0.87482	1.0423	0.97336	1.028	10093	C9JWM7_HUMAN;ARPC4_HUMAN;E7ETI0_HUMAN;E7EWX4_HUMAN;C9JJ59_HUMAN	0.00378004	1.45378
558	1.082	1.0522	1.0653	1.1438	1.0484	1.0546	1.0519	1.0777	1.0884	1.0752	10092	ARPC5_HUMAN;B1ALC0_HUMAN	0.00693818	1.13316
563	0.98705	1.018	0.97206	0.98859	0.98854	0.99286	0.8823	0.95448	1.1833	0.96686	29108	ASC_HUMAN	0.373802	1.34115
569	1.0481	1.0358	1.0656	0.9975	0.9859	1.0904	1.0456	0.95886	1.0845	1.0639	439	ASNA_HUMAN;E7EVN0_HUMAN	0.123206	1.19162
570	0.99178	1.0389	1.0318	1.0216	1.032	1.0189	0.95983	1.1053	0.94625	1.0447	440	ASNS_HUMAN;E9PCI3_HUMAN;E9PCX6_HUMAN	6.99e-05	1.57711
572	1.1241	0.87551	1.1327	0.94447	1.0546	1.121	1.0043	1.185	1.1787	1.0986	444	ASPH_HUMAN;F5H667_HUMAN	0.255392	1.57257
573	1.2139	1.2398	1.1457	0.93451	1.1782	1.1937	1.1943	1.194	1.2624	1.1766	445	ASSY_HUMAN;Q5T6L4_HUMAN;Q5T6L6_HUMAN;Q5T6L5_HUMAN	0.0070626	1.5468
575	0.99047	0.94178	1.0783	1.0022	1.0069	1.012	0.76794	1.0416	1.0402	0.96876	57130	AT131_HUMAN	0.200189	1.56978
576	0.99203	0.99999	1.0589	1.02	0.99332	1.0481	1.0162	0.99203	1.0906	1.0319	476	AT1A1_HUMAN;F5H3A1_HUMAN	5.8e-09	1.60794
578	0.94504	0.92366	1.0707	1.0151	0.93326	1.0306	1.0199	0.96336	1.1398	1.0475	483	AT1B3_HUMAN;C9JA36_HUMAN	1.02e-07	2.39499
579	1.0277	1.0643	0.98331	0.95178	1.11	0.94698	0.97898	1.0369	0.98547	0.9983	488	AT2A2_HUMAN;F5GXP6_HUMAN	0.000130556	1.22611
580	1.0526	1.009	1.0161	1.0591	1.1952	1.0668	1.0815	1.1756	1.0653	1.0531	490	AT2B1_HUMAN;E7ERY9_HUMAN	0.0578457	1.51531
582	1.1471	1.2084	1.123	1.2591	1.3997	1.0952	1.1488	1.0218	1.0484	1.1023	493	AT2B4_HUMAN;B1APW5_HUMAN	0.12967	1.36984
588	0.9505	0.96665	0.88575	1.0104	0.96954	1.4744	1.1603	0.93636	0.73513	0.9505	64422	ATG3_HUMAN	0.732665	2.93875
592	1.0717	1.1021	1.0988	1.0757	1.0981	1.0605	0.87503	1.1192	1.0595	1.0692	25923	ATLA3_HUMAN;F5H6I7_HUMAN;C9JUU1_HUMAN	0.283517	1.27904
594	1.1847	1.1802	1.1793	1.1144	1.1447	1.2435	1.0693	1.1697	1.452	1.1715	10476	ATP5H_HUMAN	0.0675965	1.3579
595	1.2299	1.2348	1.1829	1.2283	1.2656	1.196	1.2057	1.2283	1.2011	1.1971	521	ATP5I_HUMAN	0.00399446	1.2269
596	1.28	1.308	1.2153	1.1573	1.2407	1.2343	1.2168	1.3198	1.2362	1.2161	10632	ATP5L_HUMAN;E9PN17_HUMAN	0.0023081	1.26026
599	1.2483	1.2658	1.2224	1.1899	1.2448	1.2436	1.1701	1.2677	1.2297	1.1584	498	ATPA_HUMAN	8.26e-07	1.18215
600	1.2382	1.2862	1.2178	1.2018	1.2382	1.1834	1.1477	1.2583	1.1769	1.1581	506	ATPB_HUMAN	9e-06	1.23037
603	1.2356	1.2771	1.2232	1.1775	1.2052	1.2008	1.0611	1.3047	1.2949	1.2356	509	ATPG_HUMAN;Q6I9V2_HUMAN	0.00825145	1.31684
604	1.2247	1.1765	1.1868	1.1839	1.2111	1.2209	1.165	1.2439	0.6488	1.1874	539	ATPO_HUMAN	0.188092	2.09587
608	0.84414	0.9912	0.95599	0.9592	0.72359	1.0241	0.90504	0.76049	0.80623	0.83359	25814	ATX10_HUMAN;A6NLC4_HUMAN;E7ESH8_HUMAN	0.0245281	2.04073
609	1.0922	1.203	1.2384	1.199	1.2548	1.0687	1.2294	0.77088	0.7169	1.2364	6311	ATX2_HUMAN;A8MW22_HUMAN	0.0720084	2.39685
610	0.9995	0.87155	0.927	0.85496	1.1697	1.0298	1.1049	1.036	1.0209	0.96044	11273	ATX2L_HUMAN;E9PAR9_HUMAN;A8K1R6_HUMAN	0.902103	1.45824
614	0.83518	0.8688	0.83541	0.88754	0.84048	0.8503	0.90468	0.86578	0.83781	0.87087	244	AXA82_HUMAN;E7EVD9_HUMAN	4.73e-06	1.25559
618	0.95791	0.74128	1.0325	0.96706	0.94504	1.0031	0.96361	0.96822	1.1027	1.0613	4430	B0I1S9_HUMAN;MYO1B_HUMAN;E9PDF6_HUMAN	0.0571508	1.48756
622	0.92438	0.99805	0.91455	0.89683	0.91752	0.98092	0.8908	0.91307	0.90485	0.97783	51386	B0QY89_HUMAN;EIF3L_HUMAN;B0QY90_HUMAN	0.789085	1.1204
623	0.85016	0.86873	0.91358	0.69639	1.094	0.96047	0.67729	1.1194	0.95363	0.90252	2130	Q96MX4_HUMAN;EWS_HUMAN;Q96FE8_HUMAN;B0QYK0_HUMAN;B0QYK1_HUMAN;C9JGE3_HUMAN	0.0119107	2.06273
624	0.9992	1.0186	1.0225	0.93763	1.0263	1.0037	0.98265	0.97665	1.0385	1.0106	7329	B0QYN7_HUMAN;UBC9_HUMAN	0.542068	1.16314
628	0.84845	0.86011	1.1377	0.91258	0.87062	0.9711	0.73978	0.85957	0.97201	0.85225	28973	B0S7P4_HUMAN;RT18B_HUMAN;Q5STN0_HUMAN	0.00362985	1.81217
631	0.99622	1.0136	0.94648	0.93861	1.0721	0.98561	0.95583	0.94629	0.87954	0.94821	7917	BAG6_HUMAN;B0UX83_HUMAN;E7EMZ4_HUMAN	0.000102914	1.4021
634	1.0256	1.0473	0.96406	1.0451	1.0461	1.0044	0.98244	1.0293	1.0351	1.0234	372	B0YIW6_HUMAN;B0YIW5_HUMAN;COPD_HUMAN;E9PEU4_HUMAN	0.230482	1.13924
635	0.98898	0.94198	1.0676	1.1248	0.85461	1.0625	1.1213	0.85777	0.99921	1.0396	3909	B0YJ32_HUMAN;LAMA3_HUMAN;B0YJ33_HUMAN;Q6VU67_HUMAN	4.25e-08	3.76918
638	0.69218	0.69589	0.66675	0.56725	0.72465	0.67867	0.60991	0.71928	0.68081	0.59927	6223	B0ZBD0_HUMAN;RS19_HUMAN	2.74e-07	1.64901
639	0.97793	0.979	0.98773	1.0468	0.98035	1.0225	0.91566	0.96789	1.1155	0.99677	23170	TTL12_HUMAN;B1AH89_HUMAN	0.0294088	1.25655
640	0.8379	0.76236	0.94193	0.91966	0.82143	0.90289	0.84069	0.78363	0.91117	0.8476	4174	B1AHB0_HUMAN;MCM5_HUMAN;B1AHB1_HUMAN;E7EQY5_HUMAN	2.48e-06	2.24424
646	1.0817	1.0634	1.0737	1.0236	1.0452	1.0222	0.99446	1.0581	1.0043	1.0294	832	E7EQ40_HUMAN;B1AK88_HUMAN;B1AK87_HUMAN;B1AK86_HUMAN;B1AP83_HUMAN	3.8e-05	1.25706
651	0.91561	0.94041	0.82831	0.92857	0.9188	0.8849	0.92528	0.87701	0.83327	0.90622	4898	B1AKJ5_HUMAN;NRDC_HUMAN;F5H6R2_HUMAN;F5H7V1_HUMAN	0.00112982	1.19389
656	0.94306	0.90521	0.99953	0.64771	0.89841	1.0851	0.96782	0.95199	1.0886	0.98826	84545	B1AL06_HUMAN;C9J5Q3_HUMAN;RM43_HUMAN;B1AL05_HUMAN;B5MDQ2_HUMAN	0.0178411	1.68069
666	1.1205	1.1656	1.1279	1.0285	1.1277	1.1222	1.126	1.1236	1.0813	1.0789	2271	B1ANK7_HUMAN;FUMH_HUMAN	0.428084	1.16043
667	0.86874	0.74543	0.81672	0.80284	0.92372	0.80434	0.87171	0.90349	0.81835	0.88363	8761	Q4VC03_HUMAN;PABP4_HUMAN;B1ANR0_HUMAN	0.0911406	1.40362
668	0.89656	1.0047	0.88497	0.91856	1.0023	0.87676	1.169	0.85566	0.6757	0.91628	7257	B1APC6_HUMAN;TSNAX_HUMAN;Q5VVQ1_HUMAN	0.184863	1.73006
671	0.94221	0.91882	0.92832	0.9169	0.93685	1.0659	1.0712	1.0287	1.0871	0.99165	5202	B1AQP2_HUMAN;PFD2_HUMAN	0.0844471	1.32988
672	1.1736	0.98697	1.1226	1.2131	1.2203	1.0508	0.84466	1.1658	1.1741	1.2569	2060	EPS15_HUMAN;B1AUU8_HUMAN;A6NL94_HUMAN	0.0267502	1.9332
683	0.69553	0.65078	0.71404	0.59791	0.69505	0.74379	0.57525	0.67499	0.74971	0.62828	6191	B2R491_HUMAN;RS4X_HUMAN	7.55e-06	1.44556
685	0.87982	0.90863	0.88777	1.0311	0.91162	0.88867	0.83568	0.84627	0.79454	0.86179	4666	E9PAV3_HUMAN;B2R4P8_HUMAN;NACA_HUMAN	0.816309	1.31639
686	2.2012	2.0411	2.3149	1.5944	2.0033	2.2847	2.1609	2.7169	2.4307	2.499	3020	B2R4P9_HUMAN;H31_HUMAN;H32_HUMAN;H33_HUMAN;H31T_HUMAN;B4DEB1_HUMAN;H3C_HUMAN	0.751613	1.70403
687	2.231	2.2927	2.2848	2.1222	2.3525	2.4813	2.1937	2.3626	2.2375	2.1464	8294	B2R4R0_HUMAN;H4_HUMAN	0.00851882	1.26076
688	0.78483	0.71725	0.86185	0.69228	0.80638	0.78817	0.67023	0.75679	0.82281	0.73497	6234	B2R4R9_HUMAN;RS28_HUMAN	7.67e-05	1.45723
689	2.0823	2.1318	2.032	2.0094	2.1644	2.032	1.9663	2.1697	1.9883	2.046	440689	B4DR52_HUMAN;B2R4S9_HUMAN;H2B1C_HUMAN;H2B1D_HUMAN;H2B1H_HUMAN;H2B1K_HUMAN;H2B1L_HUMAN;H2B1M_HUMAN;H2B1N_HUMAN;H2B2F_HUMAN;H2BFS_HUMAN;H2B1A_HUMAN	0.0011715	1.14245
690	0.95553	0.98891	1.005	1.0339	0.98526	0.94857	0.84157	0.89502	0.90189	1.0591	134492	B2R4V0_HUMAN;NUDC2_HUMAN;E5RFP0_HUMAN	0.630262	1.26919
691	0.71362	0.66908	0.74785	0.55411	0.67001	0.74044	0.60912	0.67627	0.74216	0.59825	6210	B2R4W8_HUMAN;RS15A_HUMAN	2.77e-07	1.49465
693	1.6892	1.7042	0.88263	1.2847	1.2477	1.0641	1.1938	1.8913	0.77921	1.3894	7296	TRXR1_HUMAN;E7EW10_HUMAN;E7ESI6_HUMAN;E9PNQ6_HUMAN;E2QRB9_HUMAN;B2R5P6_HUMAN;E9PIR7_HUMAN;E9PMY9_HUMAN;F5H780_HUMAN;E9PKD3_HUMAN	0.000140895	4.11109
695	0.74277	0.77836	0.91742	0.54348	0.71949	0.8785	0.70082	0.73347	0.73281	0.61697	5573	B2R5T5_HUMAN;KAP0_HUMAN	0.0332797	1.68805
696	1.002	1.0305	1.002	0.98977	1.0194	0.94821	0.99927	0.92643	0.96026	0.97856	10938	B2R5U3_HUMAN;EHD1_HUMAN;F5H5B6_HUMAN;B4DZH9_HUMAN;C9JC03_HUMAN;C9J2Z4_HUMAN	0.0104233	1.19372
699	1.3528	1.429	1.2565	1.431	1.3919	1.1175	1.3953	1.3245	0.86861	1.2311	6428	B2R6F3_HUMAN;SRSF3_HUMAN;B4E241_HUMAN	0.016189	1.76903
700	0.98899	1.0668	0.94868	0.71705	1.0649	0.85758	0.62213	1.016	0.82158	0.9122	1445	B2R6Q4_HUMAN;CSK_HUMAN;E7EQW6_HUMAN	0.00406771	1.98656
701	0.8902	0.8284	0.97574	0.85151	0.8809	0.89162	1.1369	1.2742	1.1485	1.1626	10286	B2R7W3_HUMAN;SPF27_HUMAN	0.161987	2.1242
702	0.82922	0.77634	0.9433	0.83507	0.85767	0.94655	0.77028	0.86541	1.0932	0.96835	64978	RM38_HUMAN;B2R894_HUMAN	0.00488549	1.71174
703	0.98657	1.1503	1.0886	1.1476	1.124	0.9816	0.9412	1.014	0.95337	0.84006	27020	NPTN_HUMAN;F5GZD0_HUMAN;E9PG23_HUMAN;B2RAL7_HUMAN	0.0932324	1.6547
705	0.80801	0.80381	0.84734	0.79251	0.87576	0.92244	0.83258	0.92116	0.75948	0.86087	23481	B2RDF2_HUMAN;PESC_HUMAN;B5MCF9_HUMAN;B3KXD6_HUMAN	0.0418476	1.4489
707	1.0184	1.054	0.9613	0.99141	1.0628	0.87154	0.97905	1.07	0.9048	0.92737	6233	B2RDW1_HUMAN;RS27A_HUMAN;UBC_HUMAN;F5H041_HUMAN;F5H7K6_HUMAN;Q5U5U6_HUMAN;UBB_HUMAN;F5GXK7_HUMAN;F5H747_HUMAN;F5H388_HUMAN;F5H7Y5_HUMAN;F5H265_HUMAN;F5H2Z3_HUMAN;F5GYU3_HUMAN;Q3MIH3_HUMAN;RL40_HUMAN;F5H6Q2_HUMAN;F5H4D8_HUMAN	3.88e-06	1.4596
708	1.0367	1.1518	1.0006	0.89029	0.97819	1.1212	1.3526	1.0646	0.88859	1.0816	25978	B2RE76_HUMAN;CHM2B_HUMAN;C9J0A7_HUMAN;B4DJG8_HUMAN	0.72843	1.6609
709	0.61754	0.75547	0.4086	0.44582	0.61754	0.54619	0.49839	0.61548	0.56376	0.59274	6173	C9JBJ2_HUMAN;B2REA7_HUMAN;RL36A_HUMAN;RL36L_HUMAN	0.00140284	2.21892
710	0.87718	0.88016	0.90364	0.90144	0.80717	0.87487	0.80795	0.9477	1.0925	0.95345	23234	B2RMW6_HUMAN;DNJC9_HUMAN	0.0213345	1.71399
712	1.0717	1.1009	1.2578	1.2961	1.2146	0.9356	1.0876	0.94938	0.77003	0.66008	23122	B2RTR1_HUMAN;E7EW49_HUMAN;E7ERI8_HUMAN;F5H604_HUMAN;CLAP2_HUMAN;E3W994_HUMAN;F5H3X0_HUMAN;E9PBA6_HUMAN	0.471973	1.96355
717	1.1002	1.1109	1.103	1.1097	1.13	1.1112	1.1177	1.1312	1.0952	1.1197	2317	B2ZZ83_HUMAN	5.48e-05	1.09847
718	0.93698	0.93899	0.9802	0.96225	0.97317	0.96693	0.96636	0.9716	0.99346	0.96659	6711	B2ZZ89_HUMAN;SPTB2_HUMAN	2.16e-06	1.23529
721	1.1041	1.1291	1.1978	0.9567	1.0367	1.2354	0.9331	1.1761	1.2477	0.75367	116228	B3KM21_HUMAN;FA36A_HUMAN	0.00994973	1.6555
722	1.0425	1.0758	1.0222	1.0327	0.94334	1.2205	0.94822	0.9766	1.158	0.95234	29927	B4DR61_HUMAN;B3KNF6_HUMAN;S61A1_HUMAN	0.151425	1.29953
723	1.1041	1.0322	1.0885	1.0482	1.0837	1.1001	1.1701	1.1883	1.1029	1.016	813	B3KPG9_HUMAN;CALU_HUMAN;Q6IAW5_HUMAN;F5H1Q9_HUMAN	0.628412	1.2003
724	0.61269	0.67299	0.81149	0.46242	0.64788	1.116	0.84789	0.38767	0.78519	0.60653	2926	GRSF1_HUMAN;F5H5I6_HUMAN;B3KPW0_HUMAN	0.0226572	4.07344
726	1.158	1.1411	1.2458	0.97637	1.1734	1.2735	1.0723	1.1416	1.2109	1.1861	10134	B3KQ79_HUMAN;BAP31_HUMAN	0.148559	1.30442
732	0.93728	0.92228	1.0186	0.95445	0.94238	0.89501	0.89599	0.97599	0.96933	1.0171	8667	B3KS98_HUMAN;EIF3H_HUMAN;Q6IB98_HUMAN;E5RJT0_HUMAN	0.565614	1.17496
733	0.97283	0.95456	1.0163	1.0243	0.9783	0.95773	0.88528	0.98904	0.99786	1.0415	8665	B3KSH1_HUMAN;EIF3F_HUMAN	0.451266	1.17646
739	1.0818	0.87154	1.1088	0.98204	1.0623	1.2413	1.1188	1.0432	1.1351	1.124	9361	LONM_HUMAN;B3KXS5_HUMAN;F5GZ27_HUMAN	0.0731865	1.42426
741	1.0493	0.96173	1.0656	1.0198	0.92231	1.0936	1.1377	1.1626	1.0815	1.0852	9416	DDX23_HUMAN;B3KY11_HUMAN	0.150772	1.53989
744	1.758	1.8138	1.6588	1.5795	1.6885	1.7293	1.6823	1.9009	1.7412	1.7392	220988	B4DDB6_HUMAN;E7ERJ4_HUMAN;E7EWI9_HUMAN	0.0158534	1.28674
747	0.86344	0.85388	0.874	0.82448	0.87263	0.83645	0.74161	0.84006	1.0094	0.91182	5887	RD23B_HUMAN;B4DEA3_HUMAN;Q5W0S5_HUMAN;Q5W0S4_HUMAN	0.495937	1.36109
750	1.0311	1.0827	1.0534	0.99633	1.002	1.0203	1.0498	1.0198	0.99434	1.1476	26003	B4DKT0_HUMAN;GORS2_HUMAN;B4DEI4_HUMAN	0.927232	1.30495
751	0.62784	0.615	0.50807	0.49264	0.60796	0.50349	0.52406	0.64844	0.61988	0.54445	6158	E9PB24_HUMAN;B4DEP9_HUMAN;RL28_HUMAN;C9JB50_HUMAN	0.000134748	1.769
756	0.94503	0.87134	1.0558	0.88888	0.9282	1.0237	0.92665	0.95873	1.0561	0.94074	3098	HXK1_HUMAN;B4DG62_HUMAN;E9PCK0_HUMAN	2.33e-05	1.49213
761	1.2281	1.2709	1.1867	1.17	1.2512	1.1007	1.1135	1.2451	1.1565	1.1227	821	B4DGP8_HUMAN;CALX_HUMAN;B4E2T8_HUMAN	1.89e-05	1.26756
763	1.2274	1.1847	1.1103	1.2641	1.2401	0.99258	0.86129	1.1929	1.0922	1.2463	2664	GDIA_HUMAN;B4DHX4_HUMAN	0.00069185	2.44656
771	1.0867	1.0424	1.0005	0.8875	0.97776	1.0447	0.9267	1.1341	1.108	0.98474	801	E7ETZ0_HUMAN;B4DJ51_HUMAN;CALM_HUMAN;E7EMB3_HUMAN	0.00023737	1.73994
776	1.1774	1.1862	1.1985	1.1141	1.1487	1.2236	1.1095	1.1659	1.1731	1.1861	6634	SMD3_HUMAN;B4DJP7_HUMAN	0.134735	1.10284
778	0.8937	0.83389	1.0189	0.91578	0.88142	1.0122	0.86296	0.94604	1.0683	0.97142	9343	U5S1_HUMAN;B4DK30_HUMAN	0.000373921	1.53858
784	1.0749	1.0158	1.1281	1.0804	1.0675	1.1786	1.0957	1.0721	1.1476	1.1039	3192	HNRPU_HUMAN;B4DLR3_HUMAN;Q96BA7_HUMAN	0.000445493	1.24183
785	1.1693	1.1876	1.0538	0.93392	1.1877	1.0269	1.0404	1.2827	1.0304	1.0979	1728	NQO1_HUMAN;B7ZAD1_HUMAN;B4DLR8_HUMAN	1.52e-07	2.10875
787	1.2731	1.5179	1.4196	1.0487	1.439	0.52197	1.3193	1.4546	0.48706	1.4925	10653	SPIT2_HUMAN;B4DLU1_HUMAN	0.0646597	3.11645
788	1.0666	1.0217	1.0365	0.89236	1.0795	0.97399	1.0728	1.0615	0.99505	1.0374	9689	B4DLZ8_HUMAN;B4DWF7_HUMAN;BZW1_HUMAN;C9IZ80_HUMAN	0.00126741	1.41804
789	1.021	1.0396	1.0406	1.0741	1.0591	0.95815	0.92625	1.0585	0.98673	1.0134	22919	MARE1_HUMAN;B4DM33_HUMAN	0.506505	1.15962
791	1.1479	1.2628	1.2994	0.93227	1.4479	1.2135	0.49902	1.1505	1.1601	1.1318	5831	B4DMU0_HUMAN;P5CR1_HUMAN;A6NFM2_HUMAN	0.0821236	2.90149
795	0.87462	0.87426	0.96466	0.94965	0.86351	0.88949	0.85616	0.8755	0.91359	0.93003	11171	B4DNJ6_HUMAN;STRAP_HUMAN	0.000821938	1.3545
804	0.95781	1.0608	0.99497	0.97371	0.98166	0.978	0.93476	0.95516	0.94208	0.99985	83939	EIF2A_HUMAN;B4DQ14_HUMAN;C9JWR7_HUMAN;B4DF96_HUMAN	0.00826416	1.31975
808	0.79483	1.227	0.84379	0.61196	0.86184	0.87975	0.92843	0.58575	0.69343	0.68107	3949	LDLR_HUMAN;B4DR00_HUMAN	0.624105	2.67503
809	1.0125	0.95289	1.1142	1.0488	1.0948	1.1314	1.2133	0.82993	1.0651	1.044	2521	FUS_HUMAN;Q6IBQ5_HUMAN;E7EUX0_HUMAN;B4DR70_HUMAN;A6NMX6_HUMAN	0.00939969	1.60634
810	0.94893	1.0034	1.0145	0.86668	0.91983	0.97167	0.74951	0.99456	1.0162	0.93855	5351	B4DR87_HUMAN;PLOD1_HUMAN	0.450528	1.60892
813	0.98261	0.98071	1.0229	0.96422	0.94363	1.0208	0.8958	1.085	1.1304	1.0556	8539	B4DRJ2_HUMAN;API5_HUMAN;B4E283_HUMAN	0.0187084	1.47395
814	0.94547	0.85027	1.0079	0.90665	0.96793	1.0811	1.0216	0.76507	1.0382	0.83536	23107	B4DRT2_HUMAN;RT27_HUMAN;D6RH20_HUMAN;E7ETN4_HUMAN	0.00182036	1.79961
819	1.0264	1.0024	1.1485	1.0785	0.98007	1.1092	1.0264	1.0237	1.0929	1.0975	8880	B4DT31_HUMAN;FUBP1_HUMAN;B4E0X8_HUMAN;E9PEB5_HUMAN;C9JT73_HUMAN	0.000190985	1.34077
820	0.98437	1.086	1.0727	1.1309	0.98796	1.0092	0.94082	0.64976	0.6425	0.91993	53371	NUP54_HUMAN;B4DT35_HUMAN;E7EUM5_HUMAN	0.483022	1.76016
821	1	1.0601	1.0381	0.86467	1.0032	1.0742	1.0088	0.98592	0.93819	0.9513	1738	DLDH_HUMAN;B4DT69_HUMAN;F5H4I0_HUMAN;E9PEX6_HUMAN	0.343122	1.24232
823	0.81769	0.39036	1.0148	0.75001	0.65288	0.97362	0.73417	0.81513	0.93458	0.968	55250	E7EP23_HUMAN;ELP2_HUMAN;B4DTG0_HUMAN;E9PCX0_HUMAN	0.12006	2.59965
829	0.97981	0.9501	0.99547	0.99496	0.92836	1.0196	0.92279	1.0043	0.99163	0.98771	4507	B4DUC8_HUMAN;MTAP_HUMAN	0.674363	1.12752
830	0.87355	0.84175	0.94996	0.83284	0.92621	0.97635	0.9813	0.77691	1.0698	0.94888	1478	E7EWR4_HUMAN;CSTF2_HUMAN;B4DUD5_HUMAN;E9PID8_HUMAN	0.0208465	1.54137
832	1.0263	1.2146	1.0463	0.9968	1.1554	0.92259	1.0177	1.042	0.94816	0.97138	10380	BPNT1_HUMAN;B4DUS9_HUMAN;C9JI50_HUMAN;A6NF51_HUMAN	0.0666396	1.31651
836	0.84194	0.76517	0.80484	0.72509	0.7497	0.90185	0.7693	0.80704	0.89746	0.78571	6224	B4DW28_HUMAN;RS20_HUMAN;E5RJX2_HUMAN	0.00156094	1.31957
843	1.0194	1.0304	1.1615	1.149	0.98828	1.2068	0.69578	1.0303	1.1328	1.015	129401	NUP53_HUMAN;B4DYB4_HUMAN;C9IYQ7_HUMAN	0.276147	1.73446
845	1.095	0.77782	1.0804	1.1108	1.2568	1.632	1.2585	1.1098	1.1782	1.1337	54704	B4DYX8_HUMAN;PDP1_HUMAN	0.0874186	2.42162
847	1.0569	1.0825	1.0181	1.0516	1.0628	0.94763	1.0171	1.0764	1.0461	1.0362	9276	COPB2_HUMAN;B4DZI8_HUMAN	0.00163497	1.26072
850	0.99826	1.0205	0.95501	1.0361	0.97841	0.96762	0.95534	1.0347	1.0451	0.97064	5711	PSMD5_HUMAN;B4DZM8_HUMAN	0.850188	1.14442
869	0.7572	0.59149	0.86299	0.80212	0.69382	0.74386	0.70733	0.68223	0.77829	1.0309	54815	B5MC40_HUMAN;P66A_HUMAN	0.12445	1.93302
873	1.0723	1.2163	1.0782	1.0745	1.3224	1.0391	0.83862	1.0051	0.59788	0.98795	64225	B5MCN0_HUMAN	0.188472	2.22486
874	1.3076	1.3031	1.3166	1.3453	1.3241	1.2952	1.2456	1.3248	1.2805	1.2151	10130	B5MCQ5_HUMAN;PDIA6_HUMAN;Q53RC7_HUMAN	0.0968477	1.19159
877	0.98671	1.1069	0.80857	0.99615	1.0015	0.98671	0.91879	1.1096	0.97774	1.0418	23534	B5MD86_HUMAN;C9J7E5_HUMAN;TNPO3_HUMAN;C9IZM0_HUMAN;E9PFH4_HUMAN	0.219079	1.3723
879	0.5528	0.35884	0.91006	0.38542	0.46548	0.65577	0.39897	0.45101	0.86445	0.3963	4782	B5MDB4_HUMAN;NFIC_HUMAN	0.423861	4.9967
884	0.9228	1.0755	0.95684	0.8937	0.94963	1.0875	0.73526	0.9228	0.98532	0.91071	151011	B5ME97_HUMAN;SEP10_HUMAN;E7EW69_HUMAN;E7EX04_HUMAN;B7Z371_HUMAN;E9PBL4_HUMAN	0.0392301	2.2753
889	1.3105	1.6722	1.0895	1.4073	1.8298	1.2656	1.552	1.7569	1.3287	1.9405	960	CD44_HUMAN;E7EPC6_HUMAN;B6EAT9_HUMAN	0.00688443	2.03894
892	0.98256	0.82019	0.99909	0.99792	1.1535	0.90571	1.1392	1.2147	1.0436	1.1849	23215	E7EX58_HUMAN;E9PF21_HUMAN;E7EPN9_HUMAN;B7WNZ6_HUMAN;PRC2C_HUMAN	0.255788	1.66088
896	0.98609	0.95948	0.90993	0.77734	0.97987	1.0168	0.99187	0.98232	1.0805	1.0515	6923	B7WPD3_HUMAN;ELOB_HUMAN;B8ZZU8_HUMAN	0.628694	1.39
903	1.2718	1.3174	1.1252	1.0969	1.4683	1.072	0.93198	1.4766	1.155	1.1416	831	E7ESM9_HUMAN;B7Z468_HUMAN;ICAL_HUMAN;B7Z574_HUMAN;E7EVY3_HUMAN;E9PCH5_HUMAN;E7ES10_HUMAN;E9PDE4_HUMAN;E7EQ12_HUMAN;E7EQA0_HUMAN;E7EPY6_HUMAN	0.00537508	1.78448
905	0.80539	0.78834	0.83884	0.68215	0.85604	0.88285	0.88804	0.8141	0.89793	0.86995	10767	D9YZV0_HUMAN;HBS1L_HUMAN;B7Z524_HUMAN;E9PHZ9_HUMAN;E9PS53_HUMAN	0.0123962	2.02004
907	0.64991	0.54378	0.90254	0.63137	0.42831	0.87983	0.599	0.52322	0.95083	0.48576	50848	B7Z5W1_HUMAN;JAM1_HUMAN;Q6FIB4_HUMAN	5.46e-05	4.12866
909	1.0968	1.1223	1.19	1.1329	1.1031	1.1844	0.87081	1.0611	1.1702	1.077	1666	DECR_HUMAN;B7Z6B8_HUMAN;E5RFV2_HUMAN;E5RJG7_HUMAN	0.0906335	1.36654
910	1.1894	1.1787	1.0666	1.2641	1.3221	1.2855	1.1956	1.183	0.92549	1.0495	9685	B7Z6F8_HUMAN;EPN4_HUMAN	0.149281	1.75399
914	1.047	0.94795	1.0384	1.0049	1.0171	1.1277	0.95254	0.9992	1.1254	0.94614	2734	B7Z8Y4_HUMAN;GSLG1_HUMAN	0.000272735	1.26356
916	0.86342	0.85501	1.0143	0.7388	0.88002	0.93342	1.0986	0.76649	0.96333	0.8749	3987	B7Z907_HUMAN;LIMS1_HUMAN;F5H6E6_HUMAN;LIMS2_HUMAN;E7ENJ8_HUMAN;Q7Z4I2_HUMAN	0.0117231	1.96287
917	0.97394	1.0097	1.0784	1.0281	0.99561	1.0668	0.92682	0.99027	1.1262	0.99281	6472	GLYM_HUMAN;B7Z9F1_HUMAN;B4DLV4_HUMAN	7.26e-05	1.37415
918	0.99748	0.99976	1.0847	0.91864	1.0139	1.0802	1.0553	0.89076	1.0656	0.89617	1783	B7ZA04_HUMAN;DC1I2_HUMAN;E7EQL5_HUMAN	0.340646	1.32016
921	1.1352	1.0869	1.08	1.0343	1.2244	1.225	1.1147	1.0836	0.84919	0.93164	56904	B7ZC38_HUMAN;SHLB2_HUMAN;B7ZC39_HUMAN	0.0335973	1.71422
922	1.0654	0.62153	0.9057	1.3639	0.53581	1.2009	1.1659	1.0614	1.0819	1.2976	10427	B7ZKM8_HUMAN;SC24B_HUMAN	0.0537824	2.59439
931	1.0133	0.97544	1.0332	1.0738	1.1492	1.1913	0.98368	1.0533	0.61336	1.2221	10713	SNUT2_HUMAN;B9A018_HUMAN;B8ZZD1_HUMAN;B4DHT4_HUMAN	0.316532	1.99247
935	0.88363	0.87869	0.77914	0.95396	0.8804	0.98814	1.0646	0.85789	0.99802	0.85926	7341	B8ZZN6_HUMAN;SUMO1_HUMAN;B9A032_HUMAN;A8MUS8_HUMAN;B8ZZ67_HUMAN;B8ZZJ0_HUMAN	0.0631879	1.7379
939	0.76939	0.71766	0.75833	0.69368	0.83126	1.0462	0.78356	0.90568	0.80903	0.77002	10989	IMMT_HUMAN;F5GZ32_HUMAN;B9A067_HUMAN;C9J406_HUMAN;B8ZZQ7_HUMAN	0.0787207	1.97893
940	0.94818	0.90833	1.041	0.97912	1.1058	1.0158	0.86614	0.90613	0.83081	0.94928	22930	C9J837_HUMAN;B9A6J2_HUMAN;RB3GP_HUMAN	0.43563	1.52598
943	1.1669	0.77867	0.91762	0.73285	1.0976	0.92416	1.0102	1.1744	1.2218	1.0196	23637	B9A6L2_HUMAN;RBGP1_HUMAN	0.00468364	2.42328
944	0.88128	0.85845	1.0523	0.8159	0.91011	1.0222	0.69649	1.0375	0.82888	0.88128	6603	SMRD2_HUMAN;B9EGA3_HUMAN	0.120015	1.5195
946	1.0285	0.84839	1.1006	1.047	1.037	1.0548	1.1073	1.0162	1.1813	1.0635	3184	HNRPD_HUMAN;B9ZVU1_HUMAN;D6RAF8_HUMAN;D6RF44_HUMAN;F5H6R6_HUMAN	0.0285663	1.3924
949	1.0538	1.0281	1.0279	1.0983	1.0863	0.96957	1.023	1.077	1.0235	1.0529	11332	BACH_HUMAN	0.0025256	1.20796
953	0.96991	0.775	1.0344	1.3212	1.0204	1.0061	0.86321	1.1777	0.78509	0.98716	9531	BAG3_HUMAN;C9JFK9_HUMAN	0.854778	1.70477
955	1.0477	1.0976	0.97235	1.2464	1.026	1.0963	1.1349	1.1069	1.0263	1.0931	10458	BAIP2_HUMAN;B3KPV9_HUMAN;B4DWA1_HUMAN	0.0247127	1.56185
957	0.66281	0.71689	0.75022	0.69333	0.58669	0.72672	0.87682	0.57853	0.7978	0.63749	682	BASI_HUMAN;Q54A51_HUMAN;A6NJW1_HUMAN	0.00264334	2.33956
960	0.88733	0.94748	0.96971	0.8612	0.84158	0.89363	0.89732	0.91124	0.8898	0.94301	11177	BAZ1A_HUMAN;F5H239_HUMAN	2.86e-05	2.57463
961	0.77593	0.71651	0.90512	0.78083	0.78218	0.90895	0.74379	0.66789	1.0135	0.79971	9031	BAZ1B_HUMAN	1.18e-05	2.6622
967	0.99409	0.91678	1.0518	0.86427	0.92392	1.0946	1.2222	0.9522	1.0483	1.0484	587	BCAT2_HUMAN;B3KSI3_HUMAN	0.0229417	2.20363
968	0.81374	0.81445	0.96674	0.80369	0.81304	1.0077	0.72061	0.80403	0.78979	0.92036	56647	BCCIP_HUMAN;B4E318_HUMAN	0.776071	2.41115
970	1.418	1.3404	1.3848	1.4524	1.2622	1.5414	1.6411	1.3009	1.2898	1.5161	9774	BCLF1_HUMAN;E9PKI6_HUMAN;E9PQN2_HUMAN;E9PK09_HUMAN;E9PJA7_HUMAN	0.0304361	1.30019
971	0.95451	0.56234	0.91863	0.93253	1.0288	1.1069	0.93462	1.0088	0.82943	0.94278	613	BCR_HUMAN	0.649394	1.96838
973	1.1104	1.0133	1.1089	0.88728	1.0968	1.148	0.71911	1.0616	1.1562	1.1614	622	BDH_HUMAN;E9PCG9_HUMAN;C9K0G7_HUMAN;C9JQ90_HUMAN;C9JM78_HUMAN	0.00336046	2.21357
977	1.0508	1.0301	0.84874	0.85191	1.1149	0.81953	1.0791	1.1096	0.84575	0.91096	23299	BICD2_HUMAN	1.05e-05	2.14294
979	0.97678	0.93003	0.98057	0.9443	0.94405	1.055	0.9596	1.0091	1.014	1.0481	644	BIEA_HUMAN	0.230832	1.22472
980	1.0208	0.96838	0.94815	0.96272	1.0035	1.0156	0.91837	1.0452	1.1036	1.013	10565	BIG1_HUMAN;E5RIF2_HUMAN	0.149921	1.29469
983	0.8425	0.8808	0.91543	0.83973	0.72754	0.67931	0.66401	0.78811	0.91875	0.88806	57448	BIRC6_HUMAN	0.255932	1.689
988	0.9644	0.9644	1.0107	0.87341	1.0358	0.88331	0.95772	0.89428	1.024	1.0169	642	BLMH_HUMAN;E7EMN3_HUMAN	0.0384864	1.34656
993	1.0179	0.97385	0.96814	1.0286	1.0202	0.98179	0.99445	1.029	0.9615	1.0814	552900	BOLA2_HUMAN	0.0112857	1.16329
999	1.0026	1.0646	1.0147	1.0142	0.97398	1.0005	0.83054	0.97915	0.94995	1.0438	79184	BRCC3_HUMAN;C9J9C3_HUMAN;C9JZJ2_HUMAN	0.871338	1.28182
1001	1.0037	1.1948	1.0583	1.0414	1.0571	1.0926	0.84447	0.65856	1.0228	1.0518	23476	BRD4_HUMAN;Q4G0X8_HUMAN;E7ESP5_HUMAN	0.0395912	2.2377
1007	1.0785	1.1701	0.82925	0.79467	1.1086	0.90129	1.1319	1.093	1.0356	0.9916	148362	BROX_HUMAN;F5GXQ0_HUMAN	0.0288075	1.55939
1011	0.976	0.89658	0.91547	0.97326	0.95619	1.0389	1.0121	0.97614	0.99754	0.91802	9044	BTAF1_HUMAN;Q2M1V9_HUMAN	0.236079	1.21038
1012	0.80853	0.77015	0.79262	0.8047	0.77426	0.85315	0.83418	0.88292	0.80509	0.99886	689	BTF3_HUMAN	0.404756	1.34095
1013	0.81897	0.81092	0.93564	0.85809	0.82493	0.89874	0.86794	0.76717	0.91504	0.87203	9184	BUB3_HUMAN	3.32e-05	1.50849
1014	0.91446	0.96494	0.98483	0.87567	0.95309	0.81253	0.91524	1.0395	0.99376	0.92527	8896	BUD31_HUMAN;C9JNV2_HUMAN;C9JCD9_HUMAN	0.00483624	1.59118
1015	0.72377	0.74526	0.87891	0.75146	0.62765	0.7717	0.64349	0.71421	1.0218	0.80398	705	BYST_HUMAN	0.000521988	3.71078
1016	0.96299	0.90038	1.0686	0.83555	0.97689	0.96839	1.0234	0.96547	0.97535	1.0448	28969	BZW2_HUMAN;E7ETZ4_HUMAN;B5MCH7_HUMAN;Q75MG1_HUMAN;B5MCE7_HUMAN	0.0830215	1.8585
1020	0.88746	0.82387	0.86992	0.83991	0.92544	1.0043	0.86722	0.98129	0.82546	0.86108	708	C1QBP_HUMAN	0.722479	1.2451
1021	0.92623	0.91137	0.97424	0.97448	0.90053	0.97552	0.95759	0.90575	0.95471	0.97492	4522	C1TC_HUMAN;F5H2F4_HUMAN	1.56e-05	1.17879
1022	0.83816	0.66913	0.95455	0.86248	0.88139	0.98123	0.75056	0.90431	0.91076	0.88606	25902	C1TM_HUMAN	0.00568195	1.73614
1024	0.92825	1.0581	0.82448	0.96131	0.89603	0.97923	0.7152	0.90594	0.77779	0.72269	54862	C2D1A_HUMAN;E9PGJ9_HUMAN	0.156097	1.72637
1037	1.2267	1.4719	1.0971	1.2401	1.3332	1.201	1.2327	1.1264	0.775	0.96619	5130	C9JEJ2_HUMAN;PCY1A_HUMAN;C9J050_HUMAN;B4E322_HUMAN;PCY1B_HUMAN;E9PD84_HUMAN;C9J2E1_HUMAN	0.218702	1.89923
1040	0.97886	0.954	0.99484	0.96269	0.94353	0.97886	1.0165	0.94521	1.0053	1.074	5217	C9J0J7_HUMAN;C9JQ45_HUMAN	0.154601	1.26905
1048	0.77414	0.7413	0.86553	0.84332	0.79077	0.89959	0.76588	0.85942	0.86451	0.8116	5431	RPB2_HUMAN;C9J2Y9_HUMAN;C9J4M6_HUMAN	0.000112256	1.55711
1058	0.61658	0.65449	0.55678	0.43307	0.6266	0.59201	0.52666	0.64218	0.59384	0.50933	6168	RL37A_HUMAN;C9J4Z3_HUMAN;E9PEL3_HUMAN	2.44e-05	2.0523
1064	1.0154	1.0153	0.99231	1.0149	1.0008	0.98197	0.79899	1.1438	1.2962	0.94377	10682	EBP_HUMAN;C9JJ78_HUMAN;C9J719_HUMAN	0.301989	1.6223
1067	0.66538	0.58923	0.75263	0.62373	0.60761	0.68702	0.8636	0.46013	0.74631	0.70879	54625	C9J8I1_HUMAN;PAR14_HUMAN	0.0035033	2.1249
1071	1.1136	1.0597	1.3327	1.0215	1.145	1.2247	1.2261	0.88759	0.93368	0.84136	92906	D6W592_HUMAN;HNRLL_HUMAN;C9J9G0_HUMAN;B7WPG3_HUMAN;Q5JB52_HUMAN	0.526844	1.58398
1074	0.92027	0.91647	0.97827	0.90277	0.90648	0.88867	0.89919	0.89515	0.89929	0.89272	3921	RSSA_HUMAN;C9J9K3_HUMAN;A6NE09_HUMAN	0.156434	1.10082
1080	0.82238	0.87356	0.88396	0.78051	0.86748	1.0309	0.76028	0.79841	0.86985	0.75322	5437	RPAB3_HUMAN;C9JLU1_HUMAN;C9JBJ6_HUMAN;C9JCU7_HUMAN	0.00344786	1.51719
1082	0.58985	0.61325	0.51048	0.53792	0.58496	0.50136	0.49488	0.62969	0.44849	0.55219	6161	C9JBL2_HUMAN;RL32_HUMAN;D3YTB1_HUMAN	5.41e-06	1.71959
1083	1.1987	1.2206	1.0711	0.89646	1.3451	1.3172	1.1449	1.2024	1.2642	1.1653	131118	TIM14_HUMAN;C9JBV1_HUMAN	0.274641	1.50046
1085	0.97357	0.81331	1.0428	0.93141	0.92882	0.95612	0.97155	0.92369	1.0788	1.0525	57674	C9JCP4_HUMAN;D6RI12_HUMAN;RN213_HUMAN	0.0171522	1.35567
1087	0.95688	0.90482	1.0439	0.94855	0.85279	1.0625	0.98853	0.93448	0.95211	0.76015	7916	PRC2A_HUMAN;C9JD87_HUMAN;C9JI26_HUMAN;C9JI93_HUMAN;C9JXZ3_HUMAN;C9JTL3_HUMAN;C9J8K3_HUMAN;C9JAS0_HUMAN;C9JM53_HUMAN;C9J1F6_HUMAN;C9J9U2_HUMAN;C9JB33_HUMAN;C9JTM3_HUMAN;C9JI89_HUMAN;C9J6L0_HUMAN;C9JAP8_HUMAN;E7EMA1_HUMAN	0.174545	1.43814
1089	1.2826	0.97971	1.0513	1.3327	1.4858	1.0323	1.0653	1.0898	1.2946	1.1656	30	C9JDE9_HUMAN	5.17e-05	2.66916
1090	1.0985	1.4632	1.1694	1.0991	1.5073	0.91841	1.0514	0.95747	0.88761	0.81056	6192	RS4Y1_HUMAN;C9JEH7_HUMAN	0.398301	2.84614
1093	1.1106	1.092	1.0177	1.0428	1.0928	1.1026	1.0067	1.0928	1.1296	1.1065	54205	CYC_HUMAN;C9JFR7_HUMAN	0.0123427	1.19847
1096	1.0682	1.0146	1.2075	1.0655	1.0682	1.0819	1.1349	1.0357	1.2022	0.99909	11052	CPSF6_HUMAN;C9JGC2_HUMAN	0.0707541	1.2086
1097	1.2368	1.3167	1.0141	1.2557	1.3581	0.94211	1.2003	1.3926	0.98936	1.168	1890	E5KRG5_HUMAN;TYPH_HUMAN;C9JGI3_HUMAN	6.51e-06	1.76593
1107	0.85806	0.85702	1.0372	0.96856	0.89186	1.1139	0.89562	0.86027	1.0663	0.95573	65993	C9JJ19_HUMAN;RT34_HUMAN	1.03e-05	1.62787
1108	0.73618	0.69047	0.8119	0.80114	0.73127	0.79977	0.79559	0.73999	0.79548	0.80499	3655	ITA6_HUMAN;C9JK10_HUMAN	8.29e-08	1.74929
1110	0.95319	0.94689	0.97822	0.98045	0.89504	0.93296	0.95863	0.96574	0.93329	0.9454	7360	E7EUC7_HUMAN;C9JKD6_HUMAN;UGPA_HUMAN	0.244005	1.12475
1118	0.828	0.79804	0.94347	0.98324	0.74433	0.92521	0.72436	0.80688	0.92963	0.86682	10491	CRTAP_HUMAN;C9JP16_HUMAN;B3KUP0_HUMAN	0.000947935	2.05004
1120	0.86746	1.0495	1.2593	0.67248	0.94408	0.82929	0.92626	0.75717	0.94273	0.90343	9805	C9JPG0_HUMAN;SCRN1_HUMAN;B4DIP5_HUMAN;C9K052_HUMAN;C9J7U9_HUMAN;B8ZZP4_HUMAN	0.480901	1.87262
1121	1.0761	1.0622	1.2009	1.0761	1.12	1.1223	1.0227	1.0902	1.1616	1.1125	131076	CCD58_HUMAN;C9JQ41_HUMAN	0.0165705	1.18572
1125	0.91251	0.91329	0.91109	0.87708	0.9185	0.85903	0.98235	0.92838	0.86189	0.92956	5715	PSMD9_HUMAN;C9JR25_HUMAN;F5GX23_HUMAN;F5H5V4_HUMAN;F5H7X1_HUMAN;F5H169_HUMAN	0.295333	1.14356
1127	1.1315	1.1849	1.0303	1.0825	1.1446	0.91653	1.1194	1.315	0.83965	1.0468	7353	C9JS35_HUMAN;Q541A5_HUMAN;UFD1_HUMAN;B4E3I3_HUMAN;A6NJ11_HUMAN;A8MW31_HUMAN;C9JNP9_HUMAN	0.00550798	1.96951
1137	1.1321	1.0912	1.0256	1.1226	1.2628	0.77952	0.65872	1.1567	0.79335	1.067	54165	DCNL1_HUMAN;C9JVE2_HUMAN;E7ETP2_HUMAN;C9J8R4_HUMAN;C9JUW4_HUMAN;C9J0B2_HUMAN;C9JRU6_HUMAN	0.0650424	2.01057
1139	0.94906	0.95571	1.0588	1.0597	1.0514	0.78957	1.0876	0.93517	0.66556	0.90147	3927	C9JVR8_HUMAN;LASP1_HUMAN;C9J9W2_HUMAN;B4DGQ0_HUMAN;B4DJI4_HUMAN	0.250358	1.63411
1141	1.0375	1.0997	1.0396	0.94859	0.89287	0.97262	0.75902	0.85857	0.99223	0.8566	23332	CLAP1_HUMAN;C9JW97_HUMAN;A2RU21_HUMAN;F5GWS0_HUMAN;E7EUA5_HUMAN;F5GWM7_HUMAN;F5H2E2_HUMAN	0.0251752	1.65635
1145	1.2068	1.1909	1.1581	1.1297	1.1288	1.2634	0.98845	1.1818	2.088	1.069	54499	TMCO1_HUMAN;C9JX01_HUMAN	0.189221	2.1124
1148	1.4101	1.437	1.7292	1.2473	1.3244	1.3733	1.3974	1.2544	1.5209	1.2529	26355	F162A_HUMAN;C9JYF2_HUMAN;E9PH05_HUMAN	0.057523	1.38635
1150	0.449	0.43066	0.53315	0.39732	0.44177	0.61598	0.42746	0.47079	0.57156	0.40044	200916	RL22L_HUMAN;C9JYQ9_HUMAN	0.000103885	1.55034
1153	1.1075	1.0997	1.048	1.0337	1.1829	1.0274	1.134	1.1983	1.0783	1.0261	1500	CTND1_HUMAN;C9JZR2_HUMAN;E9PIE5_HUMAN	0.0162909	1.19111
1164	1.8007	1.9497	1.3709	1.7003	1.9524	1.3744	1.579	1.9735	1.2665	1.6324	760	CAH2_HUMAN	5.49e-07	2.44643
1167	1.2623	1.294	1.2765	1.1452	1.2086	1.2117	1.2362	1.3044	1.2638	1.2166	811	CALR_HUMAN	0.00535606	1.24869
1170	1.0198	1.0103	0.99704	1.0032	1.1391	0.91647	0.9479	0.98175	1.004	1.0975	823	CAN1_HUMAN	0.274327	1.24674
1171	0.97978	0.99165	0.96218	0.96133	1.0173	0.92763	0.93131	0.98177	0.83372	0.97756	824	CAN2_HUMAN;B7ZA96_HUMAN;F5H7E0_HUMAN	0.0599944	1.23075
1173	1.0233	0.99591	1.0134	1.0077	1.0261	0.99382	1.0308	1.0039	1.0089	0.95589	55832	CAND1_HUMAN	0.0124224	1.21824
1175	1.1026	1.1251	0.98913	1.0378	1.122	0.98829	1.0697	1.1176	1.0321	1.095	10487	CAP1_HUMAN;F5H6Z3_HUMAN;E7ENY9_HUMAN	1.63e-06	1.39129
1176	1.1542	1.1752	1.0828	1.1094	1.1679	1.0492	1.1734	1.1613	1.0577	1.1653	822	CAPG_HUMAN;B8ZZS7_HUMAN;E7ENU9_HUMAN;B8ZZL6_HUMAN	0.00062519	1.31109
1177	0.75841	0.78101	0.79834	0.76057	0.8911	0.71635	0.80283	0.72451	0.69557	0.78818	4076	CAPR1_HUMAN;E9PEK6_HUMAN;E9PLA9_HUMAN;E9PP31_HUMAN	0.303579	1.51561
1180	0.89235	0.94816	0.97485	0.98257	1.2035	0.85598	0.50569	0.93968	0.76801	0.74601	10498	CARM1_HUMAN	0.256217	2.37992
1182	0.92786	0.87896	0.97161	0.92355	0.8977	1.0044	1.0346	0.81639	1.0252	1.1114	834	CASP1_HUMAN;B4DVD8_HUMAN	0.00640041	1.37146
1183	0.92059	0.90731	1.0132	0.9786	0.84002	0.95522	0.88965	0.89838	0.96353	0.91524	836	CASP3_HUMAN;A8MVM1_HUMAN	0.0504423	1.20616
1187	1.2006	1.0744	1.1981	0.96437	1.2093	1.2351	0.94503	1.2103	1.1418	1.1564	847	CATA_HUMAN	0.00401566	1.50821
1188	1.2128	1.1465	1.1495	0.88349	1.2475	1.1365	1.1616	1.127	0.88075	0.8549	1508	CATB_HUMAN;F5GWW0_HUMAN;F5H2P9_HUMAN	0.00415354	1.93719
1189	1.2417	1.151	1.2335	1.104	1.1923	1.2639	1.0958	1.2028	1.1243	1.1213	1075	CATC_HUMAN;F5HGG6_HUMAN	0.000364333	1.36238
1190	1.3324	1.2914	1.2296	1.1444	1.2212	1.2246	1.0699	1.4808	1.2211	1.1352	1509	CATD_HUMAN;C9JH19_HUMAN	6.13e-05	2.41079
1193	0.84084	1.0015	0.84105	0.8561	0.89435	0.74808	0.89346	0.99927	0.63349	0.92637	857	CAV1_HUMAN;Q2TNI1_HUMAN;E9PCT5_HUMAN	0.00166112	1.58092
1194	1.0394	1.021	1.0261	1.0389	1.0351	1.0113	1.0771	1.0159	1.009	1.0335	829	CAZA1_HUMAN	0.00136105	1.1224
1199	0.75931	0.62242	0.95707	0.92814	0.7084	0.88117	0.70039	0.62718	0.98658	0.8146	1362	CBPD_HUMAN;F5GZH6_HUMAN;F5H0M8_HUMAN	5.9e-05	3.08653
1200	0.9085	0.88831	0.93697	0.9579	0.93549	0.90841	0.94441	0.89397	0.92961	0.93864	873	CBR1_HUMAN;A8MTM1_HUMAN;E9PQ63_HUMAN;B4DFK7_HUMAN	0.0101105	1.10351
1213	0.96057	0.94098	0.98807	0.93692	0.92438	0.99293	0.93981	0.96949	1.0398	0.97885	347475	CC160_HUMAN	0.17903	1.1478
1217	1.1905	0.98492	1.2554	1.0917	1.2593	1.1934	1.2178	1.168	1.3637	1.174	55749	CCAR1_HUMAN;F5H2E6_HUMAN;F5H1H2_HUMAN;F5H3E1_HUMAN	0.304173	1.38458
1220	0.93924	0.96013	0.92146	0.67329	0.80767	0.80234	0.93272	0.97488	0.86403	1.0594	28952	CCD22_HUMAN;F5GXW9_HUMAN	0.905022	1.57347
1223	1.0582	1.1302	0.98675	1.1428	1.1208	1.0039	1.0345	1.0392	1.1744	1.0207	57003	CCD47_HUMAN	0.888929	1.2647
1226	1.0487	1.0882	1.0487	0.98591	1.0756	1.1794	1.0377	1.0215	1.1266	1.0978	28958	CCD56_HUMAN	0.110873	1.22096
1228	0.74551	0.69867	0.9028	0.62011	0.69385	1.0399	0.70929	0.74551	0.92669	0.86649	79080	CCD86_HUMAN	0.000717255	2.78891
1232	0.93833	1.0155	1.1568	1.0456	0.9366	1.0161	1.0982	0.97331	0.95986	0.85338	3052	CCHL_HUMAN	0.489071	1.4297
1246	1.0256	0.82662	0.99607	1.0582	0.97732	1.0741	1.0208	1.1489	1.0028	1.1358	23607	CD2AP_HUMAN	0.787423	1.42043
1248	1.1875	1.2229	1.2251	1.0771	1.1518	1.4157	1.2515	1.2812	1.5087	1.1582	966	E9PR17_HUMAN;CD59_HUMAN;Q6FHM9_HUMAN;E9PNW4_HUMAN	0.0404788	1.59099
1250	0.92906	0.9381	0.92879	1.0361	1.0593	0.87849	1.0889	0.90719	0.97608	1.0106	11140	CDC37_HUMAN	0.0169587	1.28646
1251	1.1131	1.2159	1.1083	1.023	1.0879	1.059	1.0884	1.1345	0.92278	1.1547	998	CDC42_HUMAN;E7ETU3_HUMAN;Q5JYX0_HUMAN	0.0327813	1.37086
1252	0.9682	0.81452	1.0481	0.99083	0.76156	1.0371	1.0993	0.98983	1.2284	0.903	988	CDC5L_HUMAN;E7EUB4_HUMAN	0.040916	1.613
1253	0.84946	0.84567	1.1832	0.94618	0.83488	0.97509	0.91458	0.81739	0.88687	0.76085	79577	CDC73_HUMAN;B4DV47_HUMAN	0.00126605	2.9493
1256	0.68528	0.57664	0.8208	0.73979	0.61806	0.83035	0.67485	0.61677	0.82745	0.74778	983	CDK1_HUMAN;E5RIU6_HUMAN	9.37e-08	2.98945
1261	0.75346	0.69477	0.72989	0.58484	0.72022	0.81723	0.75461	0.75214	1.2316	0.79344	1017	CDK2_HUMAN;E7ESI2_HUMAN	0.287631	2.10588
1271	1.072	1.0861	1.0531	1.0537	1.172	1.0349	1.1685	0.87478	1.0139	1.1082	55573	CDV3_HUMAN	0.718412	1.33977
1279	0.78221	0.63929	0.80656	0.78626	0.72475	0.8512	0.93238	0.79801	0.82103	0.83823	10153	CEBPZ_HUMAN;F5H3Y6_HUMAN	0.00262017	2.33428
1281	0.85602	0.87727	1.0419	1.0349	0.758	0.89474	0.85195	0.84025	0.92949	0.90122	10658	CELF1_HUMAN	0.00352272	1.69239
1286	1.086	1.0695	0.97395	1.1412	0.90574	1.1024	1.2278	1.1336	0.95225	1.0028	58527	CF115_HUMAN;Q5SZC9_HUMAN	0.462474	1.37479
1289	1.8916	1.7108	1.5511	1.6682	2.118	1.8075	2.1824	1.5711	1.101	1.5903	647024	CF132_HUMAN	0.000229226	3.19936
1297	1.1874	1.1757	1.1269	1.1187	1.1073	1.2028	1.1473	1.1621	1.1946	1.1955	3336	CH10_HUMAN;B8ZZL8_HUMAN	0.0223688	1.15019
1298	1.1804	1.1866	1.1998	1.1536	1.2075	1.198	1.1122	1.184	1.1619	1.13	3329	CH60_HUMAN	0.0103589	1.10106
1304	1.0823	0.85355	1.0816	1.0474	1.102	1.032	1.092	1.3515	1.2286	1.1303	1105	CHD1_HUMAN	0.0363053	2.09515
1308	0.81074	0.73202	0.90886	0.79969	0.79413	0.93279	0.76281	0.77606	0.949	0.79153	1108	CHD4_HUMAN;F5GWX5_HUMAN;F5H2G1_HUMAN	0.000341644	1.45865
1311	0.95206	0.79375	0.98166	1.1079	0.94334	0.96037	0.92708	0.98491	1.0806	1.0438	10523	CHERP_HUMAN	0.166229	1.5219
1313	0.83247	0.83133	1.0268	0.90501	1.0629	0.95664	0.67933	0.90163	0.86068	0.80973	10273	CHIP_HUMAN	0.00293628	2.00219
1323	0.85255	0.88222	0.83595	0.86039	0.84288	0.96976	1.009	0.97892	0.91788	0.97476	26973	CHRD1_HUMAN;E9PPQ5_HUMAN	0.00927861	1.44759
1325	0.948	1.0339	0.74341	0.96466	1.0496	0.85772	0.96659	0.98682	0.74342	0.75914	26097	CHTOP_HUMAN;Q5T7Y7_HUMAN	0.126802	1.56576
1341	0.91343	0.86252	0.90127	0.76824	0.88291	1.0588	0.74532	0.89838	0.9732	0.8469	55847	CISD1_HUMAN	0.564455	1.76624
1342	1.1402	1.118	1.1502	1.1475	1.0714	1.0782	1.0417	1.1533	1.1253	1.022	493856	CISD2_HUMAN	0.0242778	1.21644
1344	1.0899	1.0786	1.1854	0.98656	1.0935	1.1358	1.0859	1.1012	1.1765	1.0633	1431	CISY_HUMAN	0.0174545	1.20155
1347	1.0709	1.0262	1.0601	1.0785	1.0548	1.0451	1.0739	1.0567	1.0611	1.0223	83638	CK068_HUMAN	0.000119871	1.22596
1350	1.1596	1.1255	1.1315	1.0704	1.1646	1.1013	1.06	1.1393	1.0989	1.0591	10970	CKAP4_HUMAN;Q8TB01_HUMAN	3.44e-08	1.3977
1351	0.89965	0.87934	1.0174	0.97295	0.86281	0.99261	0.94063	0.85569	0.98446	0.92699	9793	CKAP5_HUMAN	4.25e-07	1.4111
1355	1.0964	1.1866	1.0152	1.0974	1.0387	0.92035	1.1716	1.085	1.055	1.0748	1212	CLCB_HUMAN;D6RJD1_HUMAN	0.0198019	1.41022
1357	1.0643	1.0997	0.96644	1.0503	1.1034	0.9796	1.0339	1.1052	0.97492	1.0504	1213	CLH1_HUMAN	1.81e-09	1.31752
1359	0.96839	0.97241	0.90947	0.95011	1.0195	0.92693	0.9952	0.98514	0.91634	0.95887	1192	CLIC1_HUMAN;Q5SRT3_HUMAN	0.00137667	1.14957
1360	1.6561	1.8217	0.96339	1.436	1.6835	1.2301	1.4406	1.894	1.1524	1.3491	9022	CLIC3_HUMAN;Q5SQ17_HUMAN	2.69e-10	7.07377
1361	1.1683	1.2578	1.0521	1.2323	1.3126	0.87048	1.1519	1.2738	1.0088	1.1648	25932	CLIC4_HUMAN;Q6FIC5_HUMAN;F5H1F8_HUMAN	0.00717327	1.5079
1362	1.4211	1.3915	1.1782	1.0752	1.5625	1.1674	1.25	1.6901	1.1391	1.1319	6249	CLIP1_HUMAN;F5H0P3_HUMAN;F5H0N7_HUMAN;F5H6A0_HUMAN	8.61e-09	3.27827
1369	0.84555	0.79834	0.91627	0.69738	0.81754	0.86954	0.73184	0.8564	1.112	0.82076	10845	CLPX_HUMAN	0.0642287	1.59454
1371	0.96679	1.0422	0.91872	1.0778	1.0445	1.0627	1.1119	1.0053	1.232	1.0307	134147	CMBL_HUMAN	0.0159995	1.77108
1373	1.1439	1.3435	1.1515	1.0529	1.1439	1.0425	1.0374	1.2399	0.66113	1.0358	10165	Q546F9_HUMAN;CMC2_HUMAN;F5GX33_HUMAN	0.106531	2.03213
1377	0.97033	0.99635	1.0607	1.0159	0.97093	0.98896	0.89472	1.0098	0.95323	0.99645	51637	CN166_HUMAN;Q549M8_HUMAN	0.0683929	1.27304
1378	1.0237	1.2326	1.004	0.92236	0.94543	1.047	0.8561	1.0459	1.1043	1.0666	1267	CN37_HUMAN	0.409926	1.44431
1380	0.72771	0.69292	0.8207	0.74311	0.64139	0.83292	0.75694	0.65848	0.85297	0.7978	9918	CND1_HUMAN;F5GZJ1_HUMAN;E7EN77_HUMAN	1.5e-06	1.72792
1382	0.72567	0.60268	0.95287	0.76542	0.71476	0.73489	0.7741	0.70794	0.82408	0.73962	64151	CND3_HUMAN	0.00185831	1.86013
1384	0.95592	0.8964	0.98415	0.98657	0.92974	1.0075	1.0581	0.91673	0.92068	0.98671	55748	CNDP2_HUMAN	0.059774	1.37705
1385	0.75337	0.70921	0.99514	0.97113	0.70309	0.94529	0.76051	0.6639	1.0123	0.72857	1265	CNN2_HUMAN;E7ENR3_HUMAN;A6NFI4_HUMAN	0.000426031	2.24831
1386	1.0049	1.0386	1.3873	1.0049	0.89352	1.0664	1.3731	0.78186	1.3103	0.59332	1266	CNN3_HUMAN;Q6FHA7_HUMAN;E7ENQ7_HUMAN;E9PDU6_HUMAN	0.191789	2.3382
1388	0.93363	0.94342	0.93311	0.87411	0.94831	0.91932	0.94783	0.95007	0.90721	0.91444	23019	CNOT1_HUMAN;B5MDN3_HUMAN	0.0219101	1.13582
1391	1.1757	1.0285	1.1752	1.058	1.13	1.1132	0.97999	1.2132	1.2363	1.0972	10330	CNPY2_HUMAN	0.00767061	1.37542
1399	0.84004	0.80515	0.85302	0.68805	0.83168	0.83521	0.62547	0.88857	1.0007	0.85925	1282	CO4A1_HUMAN;E7EQD0_HUMAN;E7EVY4_HUMAN;CO4A5_HUMAN	0.172846	1.59992
1400	0.85546	0.86069	0.95304	0.8124	0.92674	0.8622	0.94134	0.81359	0.89315	0.83536	1284	CO4A2_HUMAN;E7EPD1_HUMAN	0.919928	1.28885
1401	1.0277	0.80891	1.0975	0.8267	1.067	1.0403	1.0748	1.0553	1.1252	1.0854	1291	CO6A1_HUMAN	0.166192	1.42484
1402	1.0616	1.1419	1.0826	1.1244	1.1538	1.0036	1.0928	1.0837	1.0419	1.1246	1292	CO6A2_HUMAN	0.000191099	1.37843
1403	1.2495	1.2145	1.077	1.0727	1.31	1.111	1.1678	1.3749	1.1629	1.214	1293	CO6A3_HUMAN;D9ZGF2_HUMAN;E7ENL6_HUMAN;E7EVT9_HUMAN;E9PCV6_HUMAN;E9PFQ6_HUMAN;E7EVD3_HUMAN	0.000565539	1.46071
1404	0.59668	0.51874	0.61717	0.59151	0.57004	0.56283	0.50435	0.64341	0.71535	0.58969	1294	CO7A1_HUMAN	0.0664875	1.94658
1406	0.87423	0.86384	1.0938	0.78654	0.83591	0.87423	0.9589	0.89153	0.88326	0.72769	80347	COASY_HUMAN	0.648713	1.84036
1407	0.84819	0.74826	0.84851	0.84802	0.92426	0.64946	1.0494	0.89848	0.89854	0.95042	1303	COCA1_HUMAN;D6RGG3_HUMAN;C9JLI9_HUMAN	0.00898748	2.91338
1408	1.0577	1.0906	1.0149	1.0119	1.0654	1.0098	1.0442	1.0517	0.9971	1.0489	1072	E9PK25_HUMAN;COF1_HUMAN;E9PP50_HUMAN;E9PQB7_HUMAN;E9PS23_HUMAN	1.72e-05	1.18373
1415	0.74374	0.62439	0.97629	0.75194	0.5891	0.8707	1.103	0.49381	0.87813	0.86613	1308	COHA1_HUMAN;F5H0Q7_HUMAN;A2A2Y8_HUMAN	0.00143595	4.27669
1425	1.0957	1.0526	1.0913	1.1227	1.0698	0.95003	1.0546	1.0635	0.84422	1.1848	1312	COMT_HUMAN;E7EMS6_HUMAN;E7EUU8_HUMAN	0.0620277	1.73284
1494	1.0598	1.0574	0.98905	1.0321	1.0753	0.99913	1.0343	1.0969	1.0065	1.0418	1314	COPA_HUMAN	2e-07	1.21521
1495	1.0202	0.9326	0.97956	1.0395	0.98254	0.98223	1.0471	1.079	0.9441	1.0447	1315	COPB_HUMAN;E9PP73_HUMAN	0.0472416	1.19354
1496	1.0421	1.0535	1.012	0.98482	1.0014	0.88683	1.0425	1.05	1.0013	1.1036	11316	COPE_HUMAN;F5H1E1_HUMAN;A6NE29_HUMAN;A6NKA3_HUMAN	0.337607	1.29089
1497	1.0354	1.1016	1.0155	0.99518	1.0272	1.0035	1.0582	1.0657	1.0129	1.0336	22820	COPG_HUMAN;F5GXH1_HUMAN	0.0113234	1.15979
1498	1.0227	0.72635	1.1716	1.0653	0.72202	1.0287	1.0977	0.988	0.92154	0.88868	26958	COPG2_HUMAN	0.105357	1.66879
1499	1.0156	1.0172	0.99487	1.0237	0.95525	0.93451	1.0002	0.98405	0.92933	0.98644	22818	COPZ1_HUMAN	0.012425	1.22938
1505	1.2514	1.1823	1.1769	1.0995	1.359	0.99501	1.054	1.1947	1.255	1.1159	57175	COR1B_HUMAN;E7EW44_HUMAN;F5H390_HUMAN	5.83e-05	1.81868
1507	0.91344	0.83898	0.93959	0.95932	0.93328	0.89813	0.81337	0.93316	0.92433	0.96571	23406	COTL1_HUMAN	0.880451	1.18729
1510	0.73664	0.77378	0.76959	0.6467	0.75442	0.84813	0.61694	0.79353	0.80939	0.72737	1327	COX41_HUMAN	0.00107199	1.45069
1512	1.3147	1.3453	1.4976	0.97819	1.4029	1.1269	1.3638	1.4474	1.3533	1.3231	1329	COX5B_HUMAN;Q53YB7_HUMAN	0.00743751	1.93423
1513	0.9596	1.1104	0.87192	1.1365	1.134	0.91914	1.0166	1.1122	0.89999	1.0501	1345	COX6C_HUMAN	4.38e-05	1.41509
1522	0.81487	0.84735	0.86561	0.79786	0.84106	0.79954	0.64313	0.79428	0.92768	0.89605	57019	CPIN1_HUMAN	0.294012	1.44245
1523	1.0046	1.0146	0.92681	1.0669	0.96036	1.045	0.96851	0.99758	0.95653	1.0491	8904	B0QZ18_HUMAN;CPNE1_HUMAN;F2Z2V0_HUMAN;A6PVH9_HUMAN;E7ENH5_HUMAN;Q5JX44_HUMAN;Q5JX60_HUMAN;Q5JX59_HUMAN;Q5JX58_HUMAN;Q5JX56_HUMAN;Q5JX45_HUMAN	0.653864	1.24427
1525	1.0188	1.04	0.99228	1.0153	1.0204	1.0187	0.96824	0.98303	1.0084	0.99696	826	CPNS1_HUMAN	0.00996612	1.15591
1528	0.86186	0.83879	0.94679	0.92668	0.86256	0.84432	0.82326	0.80573	0.92246	0.84673	29894	CPSF1_HUMAN	0.237565	1.26746
1529	0.74706	0.30689	0.91324	0.85982	0.72022	0.66719	0.65744	0.73334	0.74928	0.87984	53981	CPSF2_HUMAN;B3KMI0_HUMAN	0.694503	3.65115
1531	0.98409	0.91761	1.0452	0.94311	0.97316	1.1486	1.0245	0.95191	1.1745	1.0135	11051	CPSF5_HUMAN	0.00269783	1.39833
1533	0.87874	0.98018	0.79434	0.873	1.006	1.2128	1.2094	1.0879	1.0477	0.7688	1374	CPT1A_HUMAN	0.414504	1.58669
1543	1.0243	1.0756	0.95463	1.0028	1.0469	0.97756	1.0948	1.1427	1.0085	1.012	1398	CRK_HUMAN	0.0726567	1.19701
1544	1.0561	0.9884	0.88529	0.98177	1.0528	1.0252	1.0066	1.1542	1.0213	1.0428	1399	CRKL_HUMAN	1.17e-05	2.17273
1548	1.1077	1.0464	1.076	0.93091	1.1285	1.0351	1.0915	1.0767	1.1144	1.0898	56005	CS010_HUMAN	0.00282404	1.44289
1553	0.84262	0.8184	0.80544	0.77035	0.88399	0.88752	0.89983	0.87108	0.88217	0.84495	7812	CSDE1_HUMAN;E9PGZ0_HUMAN;E9PLT0_HUMAN	0.305567	1.16808
1554	1.1584	1.1538	1.1626	1.0957	1.2347	1.0697	1.1566	1.2644	1.0404	1.0082	1457	Q5U5J2_HUMAN;CSK21_HUMAN;E7EU96_HUMAN	0.0131175	1.25412
1555	1.0891	1.0667	1.0166	0.96445	1.1586	1.0087	1.1224	1.1381	1.0723	1.2196	1459	CSK22_HUMAN	0.23484	1.42226
1558	0.85492	0.65094	0.80944	0.80511	0.85727	0.82271	1.0329	0.93862	0.89684	0.89288	2873	CSN1_HUMAN;C9JFE4_HUMAN	0.687714	1.58678
1559	0.96266	0.87326	1.0078	0.98459	1.003	0.95464	1.023	0.93294	1.0313	0.96309	9318	CSN2_HUMAN	0.202171	1.18098
1561	1.024	1.0101	1.0357	0.98226	1.0244	1.0773	1.078	1.0426	0.87805	0.909	51138	CSN4_HUMAN;D6RFN0_HUMAN;D6RAX7_HUMAN;B3KST5_HUMAN;D6RD63_HUMAN	0.913057	1.22772
1562	1.0326	0.99138	1.0667	0.98231	1.0165	1.0782	0.88487	1.103	1.0038	1.0877	10987	CSN5_HUMAN	0.624886	1.24651
1563	0.96576	0.91736	1.0144	0.93103	0.97103	1.0038	0.88081	0.96654	0.96096	0.95919	10980	CSN6_HUMAN;E7EM64_HUMAN	0.0747354	1.15167
1569	0.91837	0.84665	0.85288	0.93353	0.96878	0.98579	0.93211	0.9293	1.2655	1.0251	1477	CSTF1_HUMAN;Q5QPD8_HUMAN	0.0771606	1.89256
1571	0.80158	0.71092	1.0682	0.68168	0.72834	0.9472	0.67019	0.91044	0.65196	0.82709	23283	CSTFT_HUMAN	0.146222	2.44021
1579	0.92293	0.98116	1.1143	1.0179	0.95316	1.1341	0.85927	1.0837	1.006	0.87195	1487	CTBP1_HUMAN;Q7Z2Q5_HUMAN;D6RAX2_HUMAN;E7EPF8_HUMAN;E7ESU7_HUMAN;E9PGB1_HUMAN	0.0578835	1.5659
1584	1.0577	1.0573	1.0219	1.044	1.1411	1.0494	1.0982	1.1671	1.0168	1.0186	1495	CTNA1_HUMAN;F5GXI1_HUMAN	0.047496	1.15395
1587	0.81391	1.0134	0.79419	0.8844	0.91758	0.84291	0.88989	0.95936	0.75139	0.88678	1499	CTNB1_HUMAN;E7ERS9_HUMAN;B4DGU4_HUMAN	3.48e-05	1.59074
1589	0.84517	0.87368	0.9419	0.87861	0.96208	0.96574	0.89899	0.80325	0.9201	0.87167	9646	CTR9_HUMAN	4.72e-05	2.11818
1590	0.60218	0.61057	0.65771	0.71394	0.39437	0.83361	0.78536	0.39222	0.85568	0.59816	11113	Q2M5E1_HUMAN;CTRO_HUMAN	0.000613611	4.39757
1593	1.041	0.88394	1.0106	0.9032	1.042	0.76906	0.94175	1.0553	1.1197	1.028	8454	CUL1_HUMAN;E7EWR0_HUMAN	0.54234	1.5385
1594	0.95876	1.0044	0.93982	1.0917	1.043	0.77072	0.6179	1.0157	0.91111	0.93609	8453	CUL2_HUMAN;Q5T2B5_HUMAN;Q5T2B7_HUMAN	0.479759	2.43664
1595	0.9866	0.5793	0.93526	0.96073	0.9833	0.93056	0.78159	0.95344	0.95036	0.96179	8452	CUL3_HUMAN	0.132475	1.97946
1603	0.98138	0.98432	0.98726	1.0161	0.98804	0.99319	0.99025	0.97845	1.0697	1.0731	51260	CX026_HUMAN	0.0013784	1.30216
1609	1.1958	1.279	1.1344	1.0188	1.2069	1.2861	1.1082	1.1426	1.1488	1.1023	1537	CY1_HUMAN	0.0314947	1.26237
1610	1.2963	1.2941	1.2793	1.194	1.0981	1.3637	1.2599	1.2888	1.3831	1.1093	1528	CYB5_HUMAN	0.0135399	1.36791
1612	0.84903	0.80578	0.90806	0.89854	0.80877	0.8572	0.86698	0.81522	0.98359	0.89715	27101	CYBP_HUMAN;Q5R371_HUMAN;Q5R370_HUMAN	0.000271047	1.61961
1613	1.0854	1.1152	0.99474	1.0548	1.0747	1.0282	1.0515	1.1294	0.98988	1.0514	23191	CYFP1_HUMAN;E7EQ04_HUMAN	3.18e-06	1.2941
1615	1.5046	1.8053	0.99552	1.3547	1.7775	1.0443	1.3912	1.8655	1.0287	1.4409	1476	CYTB_HUMAN;Q76LA1_HUMAN	1.28e-11	3.76527
1616	1.3994	1.7783	1.1953	1.329	1.5095	1.1994	1.3021	1.5814	1.0576	1.4615	1471	CYTC_HUMAN	0.000289969	2.06571
1620	0.98824	0.96862	1.0669	1.026	1.0268	1.0871	0.81257	0.95622	1.1636	1.0315	55210	D2K8Q1_HUMAN;ATD3A_HUMAN	0.0043125	1.51207
1621	1.0279	0.94903	1.0046	0.94686	0.99218	1.0288	1.0031	0.98473	1.0343	1.0139	1981	E9PFM1_HUMAN;D3DNT2_HUMAN;IF4G1_HUMAN;E7EUU4_HUMAN;E9PGM1_HUMAN;E7EX73_HUMAN;C9JF13_HUMAN	1.92e-05	1.2495
1622	1.2258	1.355	1.174	1.406	0.98985	1.2421	0.92193	1.2258	1.1087	1.1934	1200	D3DQU2_HUMAN;TPP1_HUMAN;B5MDC1_HUMAN;B4DSE2_HUMAN	0.985919	1.52506
1623	0.97045	1.021	0.89836	1.0362	1.1241	0.9684	0.85886	1.0162	1.0465	0.91081	10613	D3DR65_HUMAN;ERLN1_HUMAN	0.0320564	1.5834
1624	0.95885	0.89347	1.0077	0.95885	1.1422	0.77622	0.97031	0.87442	0.94563	0.80908	22929	D3DRS9_HUMAN;SPS1_HUMAN;Q5T5U9_HUMAN	0.705947	1.47149
1625	0.93936	0.94989	0.99764	0.80205	0.84499	1.0107	0.91506	0.93844	1.0196	0.88274	2027	D3DTL2_HUMAN;ENOB_HUMAN;E5RGZ4_HUMAN	0.0172344	1.27124
1627	1.2082	1.3297	1.1294	1.1646	1.5595	0.97001	1.282	1.3536	1.0364	1.4091	10921	D3DU92_HUMAN;RNPS1_HUMAN	0.00408874	1.78235
1628	0.98545	0.96033	0.98072	0.95267	0.97041	0.9839	0.97475	0.98339	0.98292	1.0017	7167	D3DUS9_HUMAN;TPIS_HUMAN	0.0437462	1.06994
1629	0.99879	0.95545	1.0048	1.0099	0.98013	0.97305	0.96132	1.0276	1.0164	1.0571	10059	D3DUW6_HUMAN;DNM1L_HUMAN;B4DGC9_HUMAN	0.786178	1.10639
1635	0.91631	0.85875	0.92698	0.98515	0.85769	0.81954	0.83428	0.96402	1.0278	0.97902	9125	D5MQE1_HUMAN;RCD1_HUMAN;B5MDQ4_HUMAN	0.726938	1.25412
1638	1.1421	1.2787	1.0803	1.1129	1.2684	1.0784	1.1207	1.2683	1.2381	1.1596	3182	D6RBZ0_HUMAN;D6RD18_HUMAN;D6R9P3_HUMAN;ROAA_HUMAN	0.291916	1.33772
1643	1.0675	1.0291	1.0336	0.98142	1.2178	1.0619	1.0766	1.1358	0.99058	1.0512	1977	D6RCQ6_HUMAN;IF4E_HUMAN;D6RBW1_HUMAN;B7Z6V1_HUMAN	0.00563728	1.32645
1648	0.98899	1.0259	0.98921	0.99626	0.95183	0.91767	0.87107	0.97462	0.94718	0.97072	3035	SYHC_HUMAN;D6REN6_HUMAN;B4DY73_HUMAN;B3KWE1_HUMAN;B4DDD8_HUMAN;B4E1C5_HUMAN;C9JWK3_HUMAN;F5GZR5_HUMAN;E7ETE2_HUMAN	0.0978462	1.31562
1649	1.0324	1.0072	1.1382	1.0027	1.0225	1.1281	1.023	1.0444	1.1036	1.0258	55752	D6RER5_HUMAN;E9KL32_HUMAN;SEP11_HUMAN;D6RGI3_HUMAN;D6RDU5_HUMAN	0.00134737	1.23043
1650	1.146	1.0335	1.0647	1.1301	1.1936	1.1175	1.2715	1.1643	1.0186	1.092	22872	D6REX3_HUMAN;SC31A_HUMAN;E9PEE7_HUMAN;B7ZL00_HUMAN;C9JEA2_HUMAN;D6RHZ5_HUMAN	0.0262021	1.27989
1652	0.6531	0.62493	0.87668	0.23841	0.74764	0.8115	0.54227	0.56691	0.87714	0.65647	1633	D6RFG8_HUMAN;DCK_HUMAN;D6RCP9_HUMAN	0.0415319	3.67912
1653	1.0181	1.0278	1.1167	0.95183	1.014	1.1164	1.0972	1.0434	1.0517	1.0531	6389	DHSA_HUMAN;D6RFM5_HUMAN;E9PBJ5_HUMAN;E9PEF8_HUMAN	0.00232164	1.4858
1655	0.89644	0.93539	0.95025	1.054	0.93209	0.84721	0.63533	0.91087	0.97578	0.94035	11344	TWF2_HUMAN;D6RG15_HUMAN	0.277088	1.65898
1662	0.94911	0.91633	0.94768	0.89243	0.98237	0.90354	0.95612	0.99438	1.0001	0.9227	29789	D7EHM2_HUMAN;OLA1_HUMAN	0.663746	1.12065
1664	0.88262	0.84764	1.0685	0.86923	0.85843	1.0262	0.80347	0.84545	0.98707	0.88467	7168	D9YZV7_HUMAN;F5H7S3_HUMAN	0.000493985	1.32986
1665	1.2152	1.2356	1.1234	1.2294	1.2479	1.1408	1.1289	1.1763	1.157	1.2013	1603	DAD1_HUMAN;F5GXX5_HUMAN;F5H895_HUMAN	0.00124519	1.20839
1667	1.0695	1.0923	1.2006	1.1314	1.2753	1.0454	1.7006	0.99112	0.94755	0.76984	26528	DAZP1_HUMAN	0.718298	2.20903
1668	1.1067	1.1097	1.0739	1.0055	1.0903	1.1915	1.1875	1.0747	1.2791	1.0731	56616	DBLOH_HUMAN;Q6W3F3_HUMAN;F5H796_HUMAN;F5GXT8_HUMAN	0.419051	1.2721
1669	1.0255	1.0843	0.95236	0.98074	1.0949	0.98089	1.0634	0.99147	0.9569	0.97597	28988	DBNL_HUMAN;B4DDD6_HUMAN;B4DDP6_HUMAN;C9J7P1_HUMAN;B4DEM2_HUMAN	0.000683532	1.39275
1672	0.96019	0.94484	1.011	0.90286	0.96803	0.96681	0.81989	0.9582	1.245	0.94536	51143	DC1L1_HUMAN;E9PHI6_HUMAN	0.118731	1.5185
1673	1.0172	1.1052	1.1377	0.95619	1.045	0.89673	1.085	1.0158	0.88611	0.90107	1783	DC1L2_HUMAN;B4DZP4_HUMAN	0.21566	1.31632
1678	0.97564	0.9792	0.98655	1.04	1.0242	1.0169	0.99892	1.0029	1.2009	1.0963	28960	DCPS_HUMAN	0.00747516	1.62004
1680	1.0407	0.98374	1.0459	1.0354	1.0361	1.0332	1.0353	0.95543	1.0946	1.0062	10540	F5H2S7_HUMAN;DCTN2_HUMAN;F5H223_HUMAN;A8K8J9_HUMAN	0.00161661	1.19245
1682	0.97824	1.015	0.89236	0.95808	1.1217	0.95423	0.90983	1.0078	1.0155	0.93561	51164	DCTN4_HUMAN	0.024123	1.26507
1686	0.91406	0.93814	0.95513	0.89457	0.87154	0.96814	0.86791	0.98249	1.0028	0.94375	7389	DCUP_HUMAN;Q5T446_HUMAN	0.00247286	1.3201
1687	0.95596	0.91264	0.97597	1.1198	0.95777	1.0263	1.0419	0.82097	0.90658	0.95596	51181	DCXR_HUMAN	0.112821	1.364
1688	0.89851	0.76537	0.94528	0.85276	0.90423	0.87395	0.9355	0.82206	0.94666	0.94174	55308	DD19A_HUMAN;DD19B_HUMAN;E7EMK4_HUMAN;Q59FQ9_HUMAN	0.0986443	1.58694
1690	0.99231	0.88941	1.0082	0.9667	0.97906	0.90823	0.8723	1.0158	1.0635	0.9226	23564	DDAH2_HUMAN;E9PBN5_HUMAN;Q5SRR8_HUMAN;Q5SSV3_HUMAN;A3KGN5_HUMAN	0.0671322	1.33555
1691	0.95665	0.88067	1.0107	0.91066	0.96582	1.0633	0.9809	0.95661	1.0543	1.0173	1642	DDB1_HUMAN;E7EPB0_HUMAN;B4DZP5_HUMAN	0.0130199	1.35318
1694	1.1375	1.1418	1.1132	1.1013	1.2621	1.0122	1.2892	1.165	0.98258	1.0377	65992	DDRGK_HUMAN	0.0176599	1.75609
1696	1.3101	1.2747	1.3303	1.3089	1.2937	1.3786	1.2497	1.2796	1.3769	1.2776	10521	DDX17_HUMAN;C9JMU5_HUMAN	0.00169214	1.12795
1698	0.7305	0.3397	0.75871	0.68605	0.64196	0.88032	0.72655	0.73976	0.82226	0.9586	11218	DDX20_HUMAN	0.0276691	3.02751
1699	0.68025	0.6911	0.7219	0.70821	0.7078	0.75754	0.71167	0.71592	0.73051	0.69253	9188	DDX21_HUMAN	8.15e-10	2.18551
1702	1.0519	1.0695	1.1603	1.1033	1.0737	1.1257	1.0379	1.1773	1.1328	1.1179	55661	DDX27_HUMAN	2.89e-06	1.85032
1703	0.96464	0.94786	0.9154	0.88943	0.99838	0.91321	0.98021	1.0142	1.0066	0.99806	1654	DDX3X_HUMAN;B4DLU5_HUMAN	0.560853	1.14815
1706	0.91127	1.0897	0.98539	0.94207	0.88775	1.0736	0.87568	0.87342	0.89338	0.88499	11325	DDX42_HUMAN	0.0535595	1.95838
1707	1.0007	1.0679	0.97863	0.98773	1.0152	1.102	0.96541	0.8845	1.0399	0.97299	9879	DDX46_HUMAN	0.587515	1.2459
1708	0.81995	0.76026	0.67111	0.86498	0.80391	0.9722	0.94459	0.82845	1.0512	0.9307	51202	DDX47_HUMAN	0.00122311	3.23705
1709	0.94557	0.95346	0.97349	0.99147	0.98707	0.99292	0.95354	0.94819	1.063	1.0162	1655	DDX5_HUMAN;E7ETL9_HUMAN	4.84e-05	1.48399
1712	0.89486	0.84312	1.1059	0.95819	0.86173	0.71458	1.1069	0.94541	0.8882	0.84793	11056	DDX52_HUMAN;A8MTP9_HUMAN	0.974327	2.26489
1713	0.8302	0.65561	0.69664	0.81944	1.0535	0.91821	0.6527	0.95339	0.89292	0.91545	79039	DDX54_HUMAN	0.238794	1.75297
1715	0.99067	1.0361	0.9865	1.0442	1.0642	0.93743	0.97477	1.0656	0.92418	1.0399	1656	DDX6_HUMAN	0.0168789	1.16974
1716	1.0148	1.1358	1.1123	1.4134	1.1769	0.94396	1.1409	1.0436	1.0526	1.1014	55601	DDX60_HUMAN	0.0149247	1.73194
1720	0.98853	1.011	1.0797	1.0368	1.0879	1.023	1.024	0.93809	1.0079	0.95794	7913	DEK_HUMAN;B4DFG0_HUMAN;B4DN37_HUMAN	0.00337741	1.31124
1722	1.1487	1.2891	1.0884	1.1263	1.2063	1.0701	1.1917	1.319	1.0211	1.0571	8562	DENR_HUMAN	0.0149561	1.33797
1723	1.0118	0.84381	0.90013	0.80336	1.011	1.0118	1.0669	1.0526	0.99767	1.0418	51071	DEOC_HUMAN;E9PPM8_HUMAN;E9PML7_HUMAN;B4DKS9_HUMAN;E9PMH9_HUMAN	0.747224	1.49198
1724	2.3192	3.2892	1.3327	2.7202	3.3884	1.3236	2.7582	3.3601	1.3476	2.7742	1832	DESP_HUMAN	1.95e-09	2.55999
1725	1.1082	1.1234	1.0086	0.9815	1.1193	1.0446	1.0118	1.1561	0.99771	1.0611	11034	DEST_HUMAN;B4DYA6_HUMAN	1.72e-05	1.38869
1726	0.7718	0.62808	0.85873	0.90725	0.64199	0.68261	0.9802	0.63116	1.033	0.64967	1676	DFFA_HUMAN;Q5T6G6_HUMAN	0.57485	21.1436
1727	0.82605	0.76549	0.88692	0.99635	0.98496	0.90003	0.96794	0.72811	1.2092	0.88943	1687	DFNA5_HUMAN	0.109328	1.89094
1728	0.93212	0.83755	1.0224	0.89461	0.92067	1.0645	1.0986	0.83668	1.0178	1.0501	1606	DGKA_HUMAN;B4E0C6_HUMAN	0.00767112	1.60962
1729	1.0633	1.1022	1.0243	1.0127	1.0333	1.0608	1.2041	0.95036	1.0316	1.0084	26007	DHAK_HUMAN	0.856727	1.31934
1730	1.1992	1.2267	1.2565	1.1536	1.1671	1.2266	1.1163	1.1469	1.1906	1.2879	51144	DHB12_HUMAN	0.496444	1.22028
1731	1.0967	1.1698	1.1375	1.0166	1.0097	1.1983	0.99977	1.0348	1.2245	1.0279	3295	DHB4_HUMAN;F5HE57_HUMAN;E9PB82_HUMAN;E7EWE5_HUMAN;E7ET17_HUMAN;E7ER27_HUMAN	0.0097872	1.22478
1732	1.1652	0.84441	1.0345	0.9566	1.0461	1.1281	1.4892	1.3003	1.3585	1.5374	7923	DHB8_HUMAN	0.648499	2.27238
1733	1.1399	1.168	1.0281	1.1224	1.0437	1.0312	0.9437	1.1541	1.1583	1.1824	1717	DHCR7_HUMAN	0.510914	1.36781
1734	1.2078	1.1861	1.1551	1.1531	1.205	1.1465	1.1183	1.2476	1.1011	1.1616	2746	DHE3_HUMAN;E9KL48_HUMAN;F5GYQ4_HUMAN;DHE4_HUMAN	4.26e-05	1.33748
1735	0.97656	0.96282	1.004	0.9979	0.97015	0.97362	1	0.92232	1.138	1.126	5860	DHPR_HUMAN;B3KW71_HUMAN;D6RGG7_HUMAN;B7Z415_HUMAN	0.223443	1.23887
1736	1.1359	1.1847	1.0412	1.1288	1.2528	1.1225	1.0936	1.1226	1.165	1.0964	115817	DHRS1_HUMAN	0.0318457	1.25307
1737	1.0407	1.0985	0.981	1.1598	1.0311	0.9579	0.95173	1.1863	1.0986	1.0796	10901	DHRS4_HUMAN;E2QRL8_HUMAN;DR4L1_HUMAN	0.469767	1.24647
1738	1.2828	1.2535	1.2598	1.2811	1.2708	1.3594	1.1035	1.2819	1.238	1.2844	51635	DHRS7_HUMAN;E7ENR8_HUMAN	0.243519	1.23915
1740	0.97428	0.93524	1.1144	0.93583	0.99047	1.032	0.81476	0.94362	1.1612	1.0257	6390	DHSB_HUMAN	0.0158179	1.4252
1742	1.0066	0.99969	0.97708	1.0356	0.95716	1.0148	0.99177	1.0231	1.0183	1.0128	6652	DHSO_HUMAN	0.834679	1.13648
1744	1.0074	0.94192	1.0493	1.032	1.0584	1.0463	1.0779	1.062	1.0924	1.0285	1665	DHX15_HUMAN;F5H6K0_HUMAN	0.00459813	1.24746
1745	0.9902	1.016	0.90231	1	1.0001	0.9334	0.93855	0.94181	0.972	1.0067	54505	DHX29_HUMAN	0.00200821	1.2192
1746	0.77508	0.82676	0.79019	0.79722	0.75808	0.81707	0.76837	0.81037	0.8465	0.7376	22907	DHX30_HUMAN;C9JC37_HUMAN	0.00014674	1.48571
1749	0.87637	0.85153	0.96831	0.99555	0.8469	1.13	0.92883	0.84582	0.83072	0.75281	90957	DHX57_HUMAN	0.117927	1.91247
1750	1.1234	1.1262	1.0885	1.1191	1.1466	1.0704	1.1274	1.1565	1.0942	1.1241	1660	DHX9_HUMAN	0.000224725	1.08688
1753	0.98733	1.0399	0.92033	0.9904	1.0322	0.86246	0.95053	0.99379	0.93449	0.99259	1729	DIAP1_HUMAN;E9PEZ3_HUMAN;E7ET75_HUMAN;E9PEZ2_HUMAN;E9PHQ0_HUMAN;B9ZVX0_HUMAN;E7ERW8_HUMAN;E7EMV0_HUMAN	0.00580474	1.22116
1754	1.1322	1.1234	1.2074	0.90444	1.2481	1.1466	1.0963	1.218	1.3115	1.1349	1468	DIC_HUMAN	0.00660985	1.53797
1760	1.3656	1.3643	1.0106	1.1732	1.4311	0.97847	1.2303	1.4977	1.0494	1.1023	57609	DIP2B_HUMAN	4.65e-07	2.01181
1761	1.2272	1.1764	1.152	1.2684	1.2158	1.2354	1.2496	1.1111	1.205	1.187	51726	DJB11_HUMAN	0.00455341	1.28602
1763	1.0647	1.1534	1.1569	1.018	0.96774	1.3255	1.056	1.1225	1.0562	1.1052	54431	DJC10_HUMAN	0.109984	1.45563
1764	0.9239	1.0185	0.98665	0.95056	0.88728	1.013	0.9022	0.93879	0.92196	0.90582	23317	DJC13_HUMAN	0.186974	1.18516
1768	1.1163	1.1261	0.84299	0.89197	1.1752	1.2305	1.1262	1.293	1.0912	1.1802	1739	DLG1_HUMAN;E7ETS7_HUMAN;E7EWL7_HUMAN;E9PG21_HUMAN;E7EQD7_HUMAN	0.339826	1.53383
1773	0.89903	0.94106	0.88299	0.9088	0.94454	0.9421	0.94588	0.79783	0.98892	0.94543	3301	DNJA1_HUMAN;Q5T7Q0_HUMAN;F5GZ88_HUMAN	0.00548948	1.3561
1776	1.6907	1.8693	1.3527	1.7098	2.0524	1.3115	1.6537	2.0444	1.3536	1.4556	3337	DNJB1_HUMAN;Q6FHS4_HUMAN	9.21e-05	1.79695
1779	0.92043	0.88203	0.99156	0.78901	0.92302	0.92863	0.72594	0.92485	1.0045	0.84982	27000	DNJC2_HUMAN	0.742318	3.24284
1781	0.87344	0.8048	0.90583	0.8279	0.94054	0.94988	0.97814	0.92559	0.72062	0.90404	7266	DNJC7_HUMAN;Q7Z784_HUMAN	0.26954	1.35736
1782	0.84261	0.88941	0.96133	1.0303	0.87016	0.96484	0.90835	0.7483	0.82199	0.88655	22826	DNJC8_HUMAN	0.0224162	1.51546
1784	0.97897	0.72195	1.0607	0.93083	0.95738	1.0337	1.0284	0.93071	1.0953	0.98824	3980	DNLI3_HUMAN;E5KLB5_HUMAN;E5KLB6_HUMAN	0.0734631	1.51714
1787	0.51081	0.42044	0.60553	0.58212	0.47725	0.68311	0.49268	0.33255	0.68692	0.53632	1786	F5GX68_HUMAN;DNMT1_HUMAN	3.99e-05	3.431
1788	1.0145	0.92082	0.85686	1.0522	1.0106	1.0037	1.07	0.98093	1.0392	0.99159	23549	E7ETB3_HUMAN;Q53SB6_HUMAN;DNPEP_HUMAN;E7EMB6_HUMAN;E7EWP4_HUMAN	0.579649	1.28644
1790	0.83673	0.76274	0.88296	0.8553	1.0192	0.92754	0.95256	0.69126	0.91737	0.94534	80005	DOCK5_HUMAN	0.0200753	1.66492
1791	1.0718	0.90319	1.0568	1.0191	1.1233	0.94101	0.96696	0.96853	1.657	0.9342	57572	DOCK6_HUMAN;C9IZV6_HUMAN	0.036296	3.03657
1792	0.95492	0.66789	1.0339	0.93806	1.0051	1.0547	0.99903	0.79663	1.0672	1.0485	85440	DOCK7_HUMAN	0.156174	1.59787
1793	0.7461	0.77096	0.75716	0.63133	0.76084	0.76207	0.62839	0.7573	1.0575	0.75637	83475	DOHH_HUMAN	0.0347492	1.8787
1795	1.0089	0.97544	0.94545	1.1015	1.0089	1.0043	1.0653	1.0209	0.87355	1.114	1652	DOPD_HUMAN;Q53Y51_HUMAN;B5MC82_HUMAN;DDTL_HUMAN;B7Z522_HUMAN	0.0217309	1.30536
1799	0.75007	0.89602	0.8025	0.82454	0.83987	1.1217	0.7274	0.70624	0.70112	0.95813	51611	E7EQB6_HUMAN;DPH5_HUMAN;E7EN60_HUMAN;A8JZY6_HUMAN;E7EPS3_HUMAN	0.465173	1.88591
1800	1.2468	1.1484	1.2699	1.1798	1.4158	1.2468	1.1741	1.2378	1.2266	1.1687	8813	E9PBD4_HUMAN;Q5QPK2_HUMAN;DPM1_HUMAN;E9PHH5_HUMAN	0.235047	1.23285
1810	1.0256	1.0276	1.0315	0.94031	1.0067	0.99626	0.96506	1.0037	0.90644	1.0114	10072	DPP3_HUMAN;F5H8L6_HUMAN;F5GXD5_HUMAN;E9PQ14_HUMAN	0.00100322	1.32607
1811	0.98095	1.1818	0.93291	1.0354	1.0669	0.99368	0.96761	0.98095	0.92558	0.98066	91039	Q1ZZB8_HUMAN;DPP9_HUMAN	0.18684	1.27682
1812	1.0251	0.96122	1.0454	1.0154	1.0056	1.103	0.98842	1.0071	1.0198	1.0213	1808	DPYL2_HUMAN;B4DR31_HUMAN	0.40952	1.19445
1814	0.85976	0.78258	0.96461	0.96176	0.78183	0.73287	0.81199	1.0284	0.96081	0.92081	4733	DRG1_HUMAN	0.863498	1.40325
1815	0.88534	0.77803	0.99979	1.1517	0.85981	0.95526	0.78332	0.81972	0.91941	0.94979	1819	DRG2_HUMAN;A8MZF9_HUMAN	0.283541	1.48028
1816	1.1383	1.1501	1.1383	0.82374	1.0497	1.2207	1.2071	1.0487	1.3862	1.1114	25979	DRS7B_HUMAN	0.345554	1.68281
1818	1.4628	1.4811	1.4548	3.5776	3.1923	1.2497	3.7197	3.6968	0.8176	2.8893	1825	DSC3_HUMAN	0.00647483	4.54954
1821	0.8403	0.76785	0.99818	0.88088	0.91069	0.93757	0.92303	0.82533	1.0003	0.84289	103	E7ENU4_HUMAN;DSRAD_HUMAN	0.000594813	1.99705
1824	1.0079	0.99546	0.91852	0.9108	1.0377	0.98105	1.0097	0.86852	0.98626	1.1685	53905	DUOX1_HUMAN	0.000674923	1.81401
1828	0.74338	0.74333	0.80272	0.82449	0.76748	0.79212	0.69853	0.76044	0.84207	0.80596	54935	DUS23_HUMAN	0.000918005	1.48012
1831	0.79688	0.72896	0.79939	0.82284	0.73987	0.91109	0.80551	0.7908	0.88847	0.79211	1854	DUT_HUMAN	0.0118204	1.92469
1834	0.84824	0.86002	0.81207	0.80533	0.85257	0.78579	0.87373	0.86575	0.76461	0.83489	7919	DX39B_HUMAN;Q5STA0_HUMAN;Q5STU3_HUMAN;B4DP52_HUMAN;A2BF54_HUMAN;A6PWH1_HUMAN;B0S4X2_HUMAN;B0S8C3_HUMAN;B0UZ18_HUMAN;B0UZ99_HUMAN;A2BF56_HUMAN;B0S4X4_HUMAN;B0S8B3_HUMAN;B0UZ21_HUMAN;B0UZA2_HUMAN;Q5STA2_HUMAN;Q5STU9_HUMAN;A2BF57_HUMAN;A6PWH2_HUMAN;B0S4X3_HUMAN;B0S8B2_HUMAN;B0UZ20_HUMAN;B0UZA1_HUMAN;A2BF55_HUMAN;A6PWH3_HUMAN;B0S8C4_HUMAN;B0UZ19_HUMAN;B0UZA0_HUMAN;Q5RJ65_HUMAN	0.0110048	1.28594
1837	1.0317	1.0036	1.0204	1.028	1.0164	1.0111	1.02	1.0394	1.019	1.0327	1778	DYHC1_HUMAN	0.00185844	1.08788
1838	0.85006	1.093	0.96482	1.449	0.78822	0.82802	0.82751	0.70129	0.89174	0.8504	79659	DYHC2_HUMAN	0.511743	2.82236
1839	1.124	1.1239	1.0671	1.0394	1.119	1.1233	1.0586	1.1224	1.0509	0.99206	8655	DYL1_HUMAN;Q6FGH9_HUMAN	1.19e-05	1.63478
1840	1.1089	1.0774	1.078	0.9857	1.081	1.1221	1.0878	1.1141	1.0642	1.0855	140735	DYL2_HUMAN	4.91e-06	1.44983
1843	1.0331	1.1364	1.0347	1.0063	0.88622	1.0672	0.95631	0.96798	1.0255	1.0085	1785	DYN2_HUMAN;E9PEQ4_HUMAN;F5H4R9_HUMAN;A8K1B6_HUMAN	0.0393378	1.44264
1845	0.84221	0.68365	0.99198	0.75547	0.61791	1.055	0.9142	0.7279	1.0776	0.9413	667	DYST_HUMAN;E9PBT7_HUMAN;E9PEB9_HUMAN;E7ERU2_HUMAN;E7ERU0_HUMAN;E9PHM6_HUMAN;E7ETB9_HUMAN	1.47e-06	5.40937
1846	0.92767	0.92594	0.96287	0.97636	0.8905	0.91445	1.0056	0.94593	0.86561	0.98025	5610	E2AK2_HUMAN;E9PC80_HUMAN;Q05CP4_HUMAN	0.0287927	1.16172
1850	0.92761	1.0723	1.0868	0.94398	0.87459	1.0896	0.861	0.84942	1.0416	0.94303	23078	K0564_HUMAN;E2QRD0_HUMAN	0.00467981	1.4506
1857	0.93523	0.65969	0.97562	1.0442	0.91593	0.8838	1.0154	0.9276	1.1765	1.1182	2037	E41L2_HUMAN;E9PHY5_HUMAN;E9PPD9_HUMAN;E9PK52_HUMAN;Q68DV2_HUMAN;E9PII3_HUMAN;B4DHI8_HUMAN	0.00270056	2.25833
1859	1.0635	2.3968	1.0883	1.0663	0.91586	1.7084	1.1724	0.95518	0.95376	1.0556	4976	E5KLJ5_HUMAN;E5KLJ7_HUMAN;E5KLJ9_HUMAN;E5KLJ6_HUMAN;E5KLK1_HUMAN;OPA1_HUMAN	0.635439	3.39986
1862	0.95638	1.1302	0.6374	0.8885	0.93534	0.97043	0.91139	0.98572	1.0549	1.0084	5481	E5KN55_HUMAN;PPID_HUMAN	0.409957	1.77314
1863	0.78191	0.81598	0.96845	0.65078	0.68548	0.75019	1.1245	0.80428	0.97546	0.84355	85476	E5KND5_HUMAN;EFGM_HUMAN;C9IZ01_HUMAN	0.0728723	2.52243
1866	0.9195	0.88304	1.0268	0.95833	0.9009	1.0268	0.92188	0.87395	1.0125	0.94471	10128	E5KNY5_HUMAN;LPPRC_HUMAN;F5H4J6_HUMAN	1.36e-09	1.84889
1868	1.0609	1.0647	1.1697	0.99567	1.0088	1.2069	1.0737	1.0066	1.2054	1.0501	8803	E5KS60_HUMAN;SUCB1_HUMAN;F5GXC8_HUMAN;F5H5G8_HUMAN;F5H5Q7_HUMAN;Q5T9Q5_HUMAN	0.000157127	1.21215
1869	0.93746	0.9512	0.98494	0.92442	0.87621	1.0081	0.95938	0.94508	0.99199	0.93222	10102	E5KS95_HUMAN;EFTS_HUMAN;E7END1_HUMAN;C9JT21_HUMAN	0.161853	1.45833
1881	1.022	0.9929	1.0306	1.096	1.0237	1.0056	0.99073	1.012	1.0266	1.0475	5201	PFD1_HUMAN;E5RGS4_HUMAN	0.561804	1.10625
1882	0.97495	0.96966	1.0257	0.86471	0.98755	0.99081	1.0049	0.96939	1.0046	0.96311	6921	ELOC_HUMAN;E5RHG8_HUMAN;E5RGD9_HUMAN;E5RJ89_HUMAN	0.21086	1.18618
1885	1.0716	1.0789	0.98799	1.0778	1.093	1.002	1.122	1.1174	1.0214	1.0456	11160	ERLN2_HUMAN;E5RHW4_HUMAN	0.266999	1.22218
1886	0.78145	0.75726	0.74722	0.7222	0.78077	0.7718	0.71956	0.78519	0.78727	0.77146	6156	RL30_HUMAN;E5RI99_HUMAN;E5RJH3_HUMAN	1.81e-05	1.35929
1888	0.95976	0.97891	0.90128	0.91869	0.95692	0.95937	0.94685	1.0284	0.96784	1.0284	6902	E5RJD8_HUMAN;Q6FGD7_HUMAN;TBCA_HUMAN;E5RIW3_HUMAN;B4DT30_HUMAN	0.463527	1.21035
1890	0.87578	0.88311	0.84279	0.80555	0.8836	0.8858	0.91064	0.97593	0.49822	0.99036	6500	E5RJR5_HUMAN;SKP1_HUMAN;E7ES24_HUMAN;E7ERH2_HUMAN;E5RGM3_HUMAN	0.326993	1.9878
1893	1.3417	1.5338	1.0009	1.2098	1.5149	1	1.2203	1.4996	0.99402	1.3026	2171	E7DVW5_HUMAN;FABP5_HUMAN	1.31e-11	2.55357
1894	0.82586	0.70376	0.96069	0.9217	0.80832	1.0184	0.81774	0.88385	0.98538	0.89891	4173	MCM4_HUMAN;E7EM48_HUMAN	2.95e-05	2.24357
1895	0.93504	0.84662	1.1048	1.0299	0.79258	0.96646	0.74999	1.4635	1.096	0.9933	7818	RT29_HUMAN;E7EM60_HUMAN	0.117523	2.70358
1896	1.4682	1.6659	1.0541	1.4697	1.2818	1.1787	1.2352	1.708	0.66777	1.4733	8878	SQSTM_HUMAN;E7EMC7_HUMAN;E7ERP8_HUMAN;E9PFW8_HUMAN	0.270828	3.51977
1898	0.97147	0.91662	0.99963	1.0006	0.97017	1.0076	1.0022	0.95238	0.96946	0.98202	8662	E7EME9_HUMAN;EIF3B_HUMAN	0.0614417	1.09926
1900	1.0321	1.0519	1.1371	0.90888	1.0359	1.0632	1.0635	1.0246	1.0111	0.98072	25870	E7EMF9_HUMAN;SUMF2_HUMAN;C9J660_HUMAN;A8MXB9_HUMAN;C9JL30_HUMAN;E7EMQ6_HUMAN;E9PC83_HUMAN	0.220591	1.2511
1901	0.98822	0.81589	0.93766	0.66003	1.0247	1.1773	0.94331	1.171	1.0479	1.086	4938	E7ET41_HUMAN;OAS1_HUMAN;E7EMI9_HUMAN	0.677323	1.78371
1902	0.97703	0.96727	1.008	1.0528	0.92817	0.89782	0.96926	1.0538	0.99074	1.0352	6449	SGTA_HUMAN;E7EMJ6_HUMAN	0.4987	1.17373
1907	1.4206	1.4104	1.1653	1.4252	1.3501	1.3702	1.342	1.3567	1.2654	1.3959	3159	E7EMU2_HUMAN;HMGA1_HUMAN	0.000762037	1.39689
1913	1.0003	1.0512	1.1473	1.0525	0.95832	1.0314	1.0254	0.95662	1.0606	1.0533	23047	E7ENA8_HUMAN;PDS5B_HUMAN;B7Z5S1_HUMAN	0.0142018	1.32467
1914	0.93968	0.7693	0.92302	0.99993	1.1496	0.93698	0.87837	1.1109	0.82771	0.84987	23385	NICA_HUMAN;Q5T208_HUMAN;E7ENA9_HUMAN;E9PC09_HUMAN;Q5T205_HUMAN	0.705332	1.49435
1916	1.1907	1.0561	1.1622	2.1758	1.424	1.1037	0.75702	1.1587	1.2905	1.0897	64121	RRAGC_HUMAN;E7ENI3_HUMAN;RRAGD_HUMAN	0.94025	2.87416
1917	1.0565	1.0407	0.95725	0.96298	1.0318	1.0111	1.0549	1.0709	0.97101	1.1293	4357	E7ERL2_HUMAN;Q6FHN9_HUMAN;THTM_HUMAN;E7ENL2_HUMAN;B1AH49_HUMAN	0.00270435	1.41948
1918	1.1724	1.233	1.1789	1.0965	1.0865	1.1832	1.0088	1.2352	1.2609	1.1418	6628	E7ENP4_HUMAN;RSMB_HUMAN;Q66K91_HUMAN;B3KVR1_HUMAN;RSMN_HUMAN;E7ERB2_HUMAN	0.0802656	1.2499
1920	1.7635	2.0646	1.1808	1.5584	2.1364	1.1264	1.7075	2.2375	2.3339	1.5513	23682	E7ENT2_HUMAN;RAB38_HUMAN	0.032899	2.20446
1922	1.0204	1.0355	0.95171	0.92342	1.0565	0.92238	0.99022	1.0701	1.0337	0.91513	9632	SC24C_HUMAN;E7EP00_HUMAN	5.07e-06	1.52295
1923	1.0811	0.9717	1.096	1.0267	1.0993	1.1004	0.97301	1.1174	1.0805	1.0509	2804	E7EP74_HUMAN;GOGB1_HUMAN;E7EU81_HUMAN	0.00751781	1.30287
1924	1.0636	1.0928	1.0279	1.0367	1.0655	1.0282	1.0388	1.1081	1.0336	1.0671	7086	E7EPA7_HUMAN;TKT_HUMAN;B3KSI4_HUMAN;B3KPZ8_HUMAN	0.000674586	1.10176
1925	0.60393	0.57732	0.58707	0.48309	0.54671	0.60273	0.55028	0.60463	0.71879	0.53722	9045	RL14_HUMAN;E7EPB3_HUMAN	0.000633772	1.59525
1926	1.1352	0.9858	1.1011	0.98939	1.0921	1.0105	1.2502	1.2444	1.2043	1.1456	1975	E7EX17_HUMAN;IF4B_HUMAN;E7EPC9_HUMAN;B4DS13_HUMAN;B4DS01_HUMAN	0.992308	1.26821
1928	1.0277	1.0419	1.1015	1.0434	1.0473	1.084	0.91476	0.9734	1.0873	1.0416	989	SEPT7_HUMAN;E7EPK1_HUMAN;E7ES33_HUMAN	0.154294	1.20414
1929	0.65353	0.64662	0.65255	0.56469	0.67736	0.66401	0.62029	0.63458	0.51085	0.58583	6229	E7EPK6_HUMAN;RS24_HUMAN;E7ETK0_HUMAN;Q5T0P8_HUMAN	0.00202071	1.6922
1930	1.0416	1.2135	1.0454	1.1096	0.95471	1.1666	1.0796	0.93488	1.0872	1.0171	23042	PDXD1_HUMAN;E7EPL4_HUMAN;E7EMH5_HUMAN	0.625402	1.35147
1937	0.89317	0.87264	0.94428	0.87477	0.84841	0.93171	0.78888	0.90037	0.9163	0.92527	51377	Q5LJA9_HUMAN;Q5LJA5_HUMAN;UCHL5_HUMAN;E7EQ55_HUMAN;E9PGR0_HUMAN;Q5LJB0_HUMAN	0.159726	1.2108
1939	0.89373	0.95707	0.97585	0.89721	0.85223	0.67184	0.89373	0.69408	0.9698	1.086	79876	UBA5_HUMAN;E7EQ61_HUMAN;E7EWE1_HUMAN	0.700815	1.61646
1942	1.1562	1.0115	1.219	1.1829	1.13	1.1782	1.1678	1.0389	1.2562	1.2195	3421	IDH3G_HUMAN;E9PDD5_HUMAN;E7EQB8_HUMAN;E9PF84_HUMAN;E9PCL6_HUMAN	0.0108764	1.24192
1943	1.3365	1.7403	1.1874	1.307	1.3964	1.0559	1.0846	1.5279	1.1578	1.3244	6434	TRA2B_HUMAN;E7EQD1_HUMAN	0.211895	1.82668
1944	0.9108	0.87437	0.83805	0.95667	0.88825	0.95456	0.98296	0.95966	0.56191	0.96596	6813	E7EQD5_HUMAN;STXB2_HUMAN;F5GXG3_HUMAN	0.258084	1.74932
1945	1.2046	1.0811	0.93026	0.82005	1.3511	0.91263	0.83468	1.3564	0.96047	1.1763	23345	E7EQI5_HUMAN;SYNE1_HUMAN;B7ZBC3_HUMAN;E9PEL9_HUMAN;Q5JV23_HUMAN;E7ENN3_HUMAN	0.00141677	2.36376
1946	0.98319	0.75757	1.0682	0.83078	0.96062	0.95278	0.82808	1.0471	1.0687	0.97712	9897	Q53EL1_HUMAN;STRUM_HUMAN;E7EQI7_HUMAN	0.253778	1.41069
1949	1.065	0.97807	1.0394	0.94211	1.0478	1.0927	1.0188	1.1624	1.0704	1.087	84908	E7EQY1_HUMAN;F136A_HUMAN;C9J2Y4_HUMAN	0.0957987	1.29242
1950	0.94376	0.74028	0.97976	0.99967	0.88862	0.89138	0.92367	1.0225	0.89423	1.0071	2935	E7EQZ3_HUMAN;ERF3A_HUMAN;ERF3B_HUMAN;F5GWG9_HUMAN	0.623242	1.38123
1953	1.0931	1.1154	0.98494	0.81088	1.1178	1.0797	0.94399	1.09	1.0713	1.0876	63971	KI13A_HUMAN;E7ER65_HUMAN;E9PDX3_HUMAN	0.00366136	1.90114
1954	1.265	1.641	0.89229	0.99984	1.2146	0.72057	1.6976	1.1998	1.2289	1.3243	79956	ERMP1_HUMAN;E7ER77_HUMAN	0.234978	2.35591
1956	0.92616	0.91077	1.0405	0.92379	0.85339	0.96965	0.9912	0.84339	0.92445	0.98839	158	E7ERF4_HUMAN;PUR8_HUMAN	0.0350159	1.33281
1959	0.8361	0.65129	0.91405	0.74821	0.83583	0.9548	0.90658	0.85289	0.95567	0.91308	124245	E7ERS3_HUMAN;ZCH18_HUMAN;C9JA72_HUMAN	0.00693225	1.80806
1960	0.90951	0.82823	0.86655	0.96672	0.90555	0.9918	1.0391	0.94119	0.7863	0.94519	4644	MYO5A_HUMAN;E7ERV4_HUMAN;F5H363_HUMAN;E7ERV5_HUMAN	0.146069	1.32151
1965	0.80432	0.79895	1.0125	0.8405	0.77252	0.87963	0.77215	0.72997	1.1672	0.88841	29093	E7ESL0_HUMAN;RM22_HUMAN;A6NGJ8_HUMAN	0.00517757	1.8341
1968	0.90351	1.0081	0.94571	0.84399	1.0006	0.97187	1.0629	0.9	0.87419	0.83777	11054	OGFR_HUMAN;E7ESW4_HUMAN;Q4VXW4_HUMAN	0.492339	1.55953
1972	0.68815	0.66064	0.68939	0.70729	0.79354	0.81206	0.67265	0.67179	0.83143	0.71869	5108	E7ETA6_HUMAN;PCM1_HUMAN;E7EV56_HUMAN;C9JGS5_HUMAN	0.000665753	2.42025
1979	0.98397	1.033	0.94582	1.0594	0.97552	0.89646	0.97295	1.0308	0.9844	1.0259	2665	E7EU23_HUMAN;GDIB_HUMAN;Q6IAT1_HUMAN;Q5SX88_HUMAN	0.0730919	1.20351
1980	1.117	1.0967	1.0734	1.0841	0.7128	0.88312	1.3293	1.1865	0.9863	1.2069	9146	HGS_HUMAN;E7EU53_HUMAN;F5H5Y5_HUMAN	0.175056	2.09905
1987	0.98995	0.95731	0.96865	0.97377	1.0327	0.96157	0.99352	0.97202	0.91981	0.98277	4134	E7EVA0_HUMAN;MAP4_HUMAN;C9JFC3_HUMAN;B9ZVR1_HUMAN	6.64e-05	1.24558
1988	1.108	1.1478	1.2058	1.2223	1.1755	1.332	1.1656	1.0495	1.0935	1.146	9129	PRPF3_HUMAN;E7EVD1_HUMAN	0.00085296	1.62058
1990	0.93821	0.90531	1.0187	1.0129	1.0246	0.93821	1.478	0.78792	0.80804	0.94995	3831	E7EVH7_HUMAN;KLC1_HUMAN	0.253503	1.87582
1993	0.9613	0.89984	0.97233	0.95985	0.94709	0.94616	0.90796	0.94582	0.98703	0.95775	10075	E7EVU8_HUMAN;HUWE1_HUMAN;E9PD66_HUMAN	0.0695854	1.15276
1994	0.90883	1.1716	1.0372	1.6438	0.61646	0.88664	0.97894	0.71279	0.99887	0.87939	5018	OXA1L_HUMAN;E7EVY0_HUMAN	0.17043	6.60161
1995	1.3827	1.2857	1.1523	1.1474	1.4813	0.9522	1.1725	1.3971	1.1086	1.1193	4646	E7EW20_HUMAN;MYO6_HUMAN	8.23e-07	2.43783
1997	0.82111	0.66716	0.95257	0.97741	0.57695	1.0194	0.85639	0.63232	0.93086	0.90374	6525	E7EWD0_HUMAN;SMTN_HUMAN;E7ETT8_HUMAN;B5MC56_HUMAN;C9K039_HUMAN	0.00483145	3.03411
1998	0.64721	0.63753	0.63988	0.56847	0.64827	0.60851	0.55762	0.6584	0.67316	0.53613	6124	RL4_HUMAN;E7EWF1_HUMAN;B4DMJ2_HUMAN	5.96e-06	1.57025
2000	2.4225	3.0336	1.0601	2.1126	2.8449	1.1495	2.5435	3.0024	1.0895	1.8918	375449	MAST4_HUMAN;E7EWQ5_HUMAN	0.00156843	4.19687
2003	0.97774	0.9609	0.9798	0.89981	1.045	0.919	1.1487	1.0435	0.97002	0.98076	3685	ITAV_HUMAN;E7EWZ6_HUMAN	0.365483	1.27737
2004	0.95776	0.95598	0.90555	1.0245	1.0253	0.80156	1.0165	0.90099	0.94856	0.96258	2764	E7EWZ9_HUMAN;GMFB_HUMAN	0.0390521	1.37332
2008	1.0849	1.0487	1.0232	1.0662	1.0127	0.91798	0.99974	1.0706	1.1884	1.0851	5695	E9KL30_HUMAN;PSB7_HUMAN;Q5TBG5_HUMAN	0.0697427	1.36909
2009	0.76448	0.75492	0.78542	0.68571	0.76757	0.76695	0.67304	0.74413	0.76323	0.67732	10399	E9KL35_HUMAN;GBLP_HUMAN;D6RAC2_HUMAN;D6REE5_HUMAN;D6RHH4_HUMAN;D6RDF4_HUMAN;D6R9L0_HUMAN;D6R9Z1_HUMAN;D6RFZ9_HUMAN;D6RFX4_HUMAN	3.36e-07	1.36237
2010	0.92938	0.92696	0.89495	1.013	0.90054	0.97439	0.93924	0.8918	0.97051	0.9431	8407	E9KL39_HUMAN;TAGL2_HUMAN	0.0275857	1.19224
2011	1.1915	1.2138	1.2155	1.1735	1.1985	1.1692	0.98465	1.1882	1.2292	1.0957	3030	E9KL44_HUMAN;ECHA_HUMAN	0.0208031	1.38262
2012	0.94538	0.94266	0.96403	0.95926	0.95	0.9654	0.97138	0.94183	0.96624	0.96385	2316	E9KL45_HUMAN;FLNA_HUMAN;Q5HY54_HUMAN	6.44e-06	1.11611
2015	0.9143	0.87029	0.89382	0.90884	0.88727	0.97574	0.9516	0.95798	0.8232	0.98642	5110	E9PAN3_HUMAN;PIMT_HUMAN	0.649217	1.19828
2016	1.0046	1.0254	1.0276	1.0275	1.0152	1.0121	1.0229	0.99517	1.0052	1.0323	7203	TCPG_HUMAN;E9PAQ6_HUMAN;A6NE14_HUMAN;B4DUR8_HUMAN	0.00086133	1.10713
2017	1.1337	1.1272	1.241	1.0764	1.0717	1.2364	1.1711	1.0823	1.1886	1.1338	1104	E9PAT9_HUMAN;Q5T081_HUMAN;RCC1_HUMAN;C9JW69_HUMAN;C9JQZ4_HUMAN;C9J3R0_HUMAN;C9JMJ4_HUMAN;C9JRH2_HUMAN	0.00409786	1.27798
2018	0.76409	0.59857	0.8781	0.85765	0.71967	0.92272	0.74669	0.36044	1.2084	0.8339	125950	E9PAU2_HUMAN;RAVR1_HUMAN	0.00511695	3.60211
2022	0.75005	0.65183	0.77179	0.72953	0.77334	0.90393	1.0459	0.89552	0.94352	0.932	10556	E9PB02_HUMAN;RPP30_HUMAN;E9PFP4_HUMAN;C9JJX7_HUMAN;Q5VU11_HUMAN;Q5VU10_HUMAN	0.038066	2.05247
2026	1.3903	1.3776	0.91041	1.0506	1.5168	0.93456	0.99123	1.4817	0.71622	1.2272	54845	ESRP1_HUMAN;E9PB47_HUMAN;E5RI26_HUMAN	1.3e-06	2.89939
2027	0.9979	0.47859	1.091	0.976	1.0663	0.94741	1.2795	1.0433	0.95232	1.0276	3796	KIF2A_HUMAN;E9PB70_HUMAN	0.724774	2.67348
2029	0.83973	0.64436	0.81287	0.85133	0.93087	0.96244	0.80267	0.79829	0.64839	0.89059	26058	PERQ2_HUMAN;E9PBB0_HUMAN;A6H8W4_HUMAN;E9PC50_HUMAN;E7ESB6_HUMAN;F5H3C2_HUMAN;C9JHW1_HUMAN	0.963584	1.5756
2034	1.1764	1.1715	1.1159	1.0607	1.1937	1.1303	1.0784	1.2466	1.1702	1.1031	4967	E9PCR7_HUMAN;E9PDF2_HUMAN;ODO1_HUMAN;E9PBM1_HUMAN;F5H801_HUMAN;E9PFG7_HUMAN	0.000629381	1.24324
2038	3.5042	4.1468	1.312	1.3493	5.0131	1.2323	1.6729	4.8704	1.3629	1.7546	374897	E9PBV3_HUMAN	2.14e-07	13.3295
2043	0.90063	0.88843	0.94911	0.94502	0.88418	0.95812	0.86874	0.92315	1.0014	0.9135	5931	Q6FHQ0_HUMAN;RBBP7_HUMAN;E9PC52_HUMAN;Q5JP00_HUMAN;E9PFM2_HUMAN	0.00070693	1.2866
2044	1.3209	1.077	1.0074	1.3157	1.3632	1.2294	1.5307	1.6569	0.64733	1.3699	2011	MARK2_HUMAN;E9PC69_HUMAN;E7ETY4_HUMAN	0.0239017	2.76366
2045	1.3945	1.6412	1.1857	1.5193	1.0081	1.1646	1.2535	1.2824	1.0685	1.6224	3371	TENA_HUMAN;E9PC84_HUMAN;F5H7V9_HUMAN	0.134625	1.62801
2047	0.99205	1.0089	1.0291	1.0617	1.0035	1.0311	1.0207	0.95268	0.99163	0.95235	2224	FPPS_HUMAN;E9PCI9_HUMAN	0.0451847	1.19451
2048	1.0779	1.1091	0.95934	1.1177	1.0975	1.017	1.0474	1.0407	1.0779	1.1944	9958	UBP15_HUMAN;E9PCQ3_HUMAN	0.752922	1.567
2050	1.2008	1.2691	1.2008	1.1985	1.0609	1.2773	1.1275	1.3916	1.252	1.2164	9527	GOSR1_HUMAN;E9PCW1_HUMAN;B4DQA8_HUMAN	0.144544	1.44309
2064	0.73494	0.53506	0.85339	0.71602	0.62465	0.87642	0.69562	0.69563	0.86993	0.77083	3694	ITB6_HUMAN;E9PEE8_HUMAN;C9JA97_HUMAN	1.18e-05	2.7852
2066	1.0988	1.0815	1.1775	1.0934	1.0451	1.1229	0.9658	1.0508	1.1295	1.1128	4047	ERG7_HUMAN;E9PEI9_HUMAN	0.255159	1.2192
2067	0.98422	1.1197	1.0553	1.0146	1.0128	0.8928	1.1046	0.91094	0.9905	0.97664	23039	E9PEN8_HUMAN;XPO7_HUMAN;E7ESC6_HUMAN	0.550756	1.25414
2071	1.0291	0.99242	1.1284	0.95807	1.1825	1.1613	1.0006	0.96579	1.1283	1.0594	3033	E9PF18_HUMAN;HCDH_HUMAN	0.0419047	1.33286
2072	0.94408	0.93716	0.98994	0.79499	1.0383	0.96895	1.0776	1.0082	1.087	0.8944	26608	TBL2_HUMAN;E9PF19_HUMAN	0.328715	1.48145
2074	1.3774	1.3195	1.2136	1.5063	1.592	1.4606	1.7687	1.2135	1.3543	1.4649	4659	MYPT1_HUMAN;F5H1B6_HUMAN;E9PF28_HUMAN	0.655192	1.71584
2077	0.90498	0.65631	0.98896	0.96757	0.97687	0.78505	0.79014	0.86369	1.0242	1.0902	27336	HTSF1_HUMAN;E9PFP2_HUMAN	0.795034	2.41502
2078	0.97172	0.82829	0.95594	0.99381	0.92301	0.98555	0.88158	1.0952	1.0298	1.0696	55660	PR40A_HUMAN;E9PFS0_HUMAN;E9PHJ7_HUMAN	0.428229	1.47818
2082	1.2683	1.3526	1.1147	1.0557	1.1702	0.99493	0.77736	2.0233	1.0579	1.0934	6305	E9PGF8_HUMAN;MTMR5_HUMAN	0.0259612	2.60278
2083	1.01	1.0835	1.0237	0.93181	1.2441	0.80081	2.1259	1.0425	0.9332	1.1793	10724	NCOAT_HUMAN;E9PGF9_HUMAN	0.390201	2.65469
2088	1.113	0.64195	1.0606	0.88698	1.1863	0.94527	1.2076	1.4243	2.0418	1.0977	2580	GAK_HUMAN;E9PGR2_HUMAN	0.751989	3.18062
2090	0.84381	0.95553	0.7759	0.90305	0.75793	0.87557	0.71998	0.84428	1.1036	0.90114	6195	KS6A1_HUMAN;E9PGT3_HUMAN;E9PRI4_HUMAN	0.422091	1.90027
2094	1.133	1.1361	1.2308	1.139	1.1253	1.17	0.94146	1.1285	1.1128	1.1601	10935	PRDX3_HUMAN;E9PH29_HUMAN	0.519382	1.30733
2095	0.9295	0.81582	0.90548	0.74269	0.93643	0.84949	0.92459	0.97269	0.85513	0.84501	2803	E9PH44_HUMAN;GOGA4_HUMAN	0.00421823	1.65587
2097	1.025	0.94059	1.0429	1.113	1.0598	1.0573	1.0012	1.1226	1.1958	1.0209	9448	E9PH72_HUMAN;M4K4_HUMAN;E7ESS2_HUMAN;E7EN19_HUMAN;E7ENQ1_HUMAN;C9J840_HUMAN;E7EX83_HUMAN	0.114026	1.29195
2098	0.92554	1.1388	0.78566	0.87288	0.85524	0.99268	1.0722	0.95037	0.95545	1.112	64786	TBC15_HUMAN;E9PH93_HUMAN;C9JA93_HUMAN	0.159224	2.24527
2099	1.077	1.0661	0.96291	1.0252	1.1549	1.0963	1.0942	1.0661	1.0666	1.1542	79784	F2Z2U8_HUMAN;E9PHG4_HUMAN;MYH14_HUMAN;F2Z2U9_HUMAN;F2Z2S7_HUMAN	0.647999	1.19939
2101	0.84444	0.67735	0.91306	0.87049	0.86366	0.93082	0.89366	0.92475	0.96493	0.84418	6949	E9PHK9_HUMAN;TCOF_HUMAN	0.00116507	1.77949
2103	1.1896	1.003	0.99227	0.93634	0.89094	1.0252	0.72995	1.3011	1.2431	1.0431	9375	TM9S2_HUMAN;E9PHW5_HUMAN	0.0265507	2.01521
2110	0.85746	1.4052	0.89771	0.9212	0.8739	0.80512	0.89048	0.78324	0.85746	0.76192	9537	E9PPM1_HUMAN;P5I11_HUMAN;E9PKZ4_HUMAN;E9PIK4_HUMAN;E9PIN5_HUMAN;E9PQ46_HUMAN;E9PMW4_HUMAN;E9PS55_HUMAN;E9PKN9_HUMAN;E9PN66_HUMAN;E9PMY0_HUMAN;E9PNB3_HUMAN	0.594062	1.86502
2114	0.90987	0.97167	0.77893	0.88473	1.1792	1.0341	0.68678	0.84076	0.53414	0.7786	51035	UBXN1_HUMAN;E9PRQ7_HUMAN;E9PJ81_HUMAN	0.348105	2.20766
2116	0.73731	0.68584	0.82012	0.77661	0.70122	0.81066	0.71744	0.63853	0.64911	0.73731	8986	KS6A4_HUMAN;E9PJN1_HUMAN	0.32318	1.37553
2122	0.79752	0.91333	0.88029	0.91337	0.73111	0.54888	0.85338	0.90493	0.82818	0.8234	55291	PP6R3_HUMAN;E9PKF6_HUMAN;E9PMZ9_HUMAN	0.23731	1.66406
2124	0.82515	0.43724	1.023	0.80654	0.83317	0.92647	0.78738	0.73508	0.87935	0.83635	7343	UBF1_HUMAN;E9PKP7_HUMAN	0.0571035	2.33968
2131	1.2863	1.3233	1.0964	1.1227	1.3584	1.0478	1.1794	1.3779	1.0793	1.225	9520	PSA_HUMAN;E9PLK3_HUMAN;F5H6U8_HUMAN;F5H0W3_HUMAN	9.52e-09	1.81609
2132	0.48309	0.48772	0.45807	0.41819	0.50281	0.45634	0.4518	0.55158	0.40657	0.41855	6157	RL27A_HUMAN;E9PLL6_HUMAN;E9PJD9_HUMAN	0.000131202	1.87446
2135	0.95789	0.81835	0.97897	0.94441	0.95604	0.88095	0.85514	0.82316	0.91682	0.86907	55031	UBP47_HUMAN;E9PM46_HUMAN	0.00100435	1.51891
2138	1.0572	1.1584	0.9865	0.87202	1.2569	0.94817	1.0703	1.1727	1.0714	1.1147	85021	REPS1_HUMAN;E9PMG1_HUMAN	0.326489	1.53368
2140	5.1726	5.2066	2.4853	4.6712	5.0915	2.4114	3.9157	3.6789	0.92307	2.8208	4008	E9PMS6_HUMAN;LMO7_HUMAN;E9PMT2_HUMAN;E9PLH4_HUMAN;E9PMP7_HUMAN	8.38e-05	11.0707
2155	0.61881	0.64581	0.55755	0.48084	0.84571	0.54425	0.45248	0.76611	0.57591	0.60463	2197	E9PR30_HUMAN;RS30_HUMAN	0.00337789	1.86905
2158	0.91942	0.97045	0.92773	0.87218	0.93731	0.95067	0.91716	0.97508	0.929	0.7894	10410	IFM3_HUMAN;Q53Y76_HUMAN;E9PS44_HUMAN;IFM2_HUMAN;E9PQN9_HUMAN	0.00146704	1.59415
2162	1.3542	1.3248	1.3251	1.3304	1.3933	1.3078	1.3524	1.3565	1.3265	1.2842	1891	ECH1_HUMAN	0.0142637	1.10045
2163	1.267	1.2949	1.197	1.155	1.233	1.2428	1.3694	1.3274	1.2432	1.1793	3032	ECHB_HUMAN;F5GZQ3_HUMAN;B5MD38_HUMAN	0.106302	1.20312
2164	0.92752	0.94222	1.0187	1.0794	0.89575	0.9384	0.89044	0.91815	0.88136	1.0181	55862	ECHD1_HUMAN;E9PEN7_HUMAN;Q5TEF9_HUMAN	0.0568983	1.41784
2165	1.1213	1.1093	1.1354	1.0621	1.1411	1.2011	1.0923	1.0611	1.2399	1.0798	1892	ECHM_HUMAN	0.0178537	1.1685
2168	0.99346	0.9841	0.97839	0.9737	0.98236	0.98391	1.0123	0.98739	0.99824	0.9892	23392	ECM29_HUMAN	0.139911	1.07754
2170	1.0528	0.89155	1.089	1.0068	1.0568	1.0704	1.0102	1.025	1.0521	0.99964	23644	EDC4_HUMAN	0.0211919	1.3942
2172	1.0799	1.0562	0.69593	0.88082	1.1208	0.85284	1.1671	1.2233	0.98941	0.96176	8721	EDF1_HUMAN	0.0137369	1.86901
2173	0.91763	0.86435	0.98298	0.94397	0.9185	0.99303	0.97342	0.88621	0.97987	0.94698	8411	EEA1_HUMAN	3.13e-05	1.19114
2175	0.94777	0.95069	0.92177	0.94614	0.96162	0.90121	0.95196	0.98201	0.91662	0.93948	1915	EF1A1_HUMAN;Q6IPS9_HUMAN;EF1A3_HUMAN	0.000503735	1.15178
2176	1.0011	0.97766	0.96325	0.94916	1.0137	0.91338	1.0011	1.0247	0.95776	0.96215	1917	EF1A2_HUMAN;Q59GP5_HUMAN	0.0025258	1.15669
2177	0.98517	0.93826	1.0171	0.93563	0.994	0.9725	0.88175	0.99493	1.0368	1.0069	1933	EF1B_HUMAN	0.278951	1.17584
2178	0.99135	1.016	0.99665	0.96623	0.98208	1.0036	1.0411	0.9885	0.94333	0.99105	1936	E9PRY8_HUMAN;EF1D_HUMAN;E9PK01_HUMAN;E9PBQ9_HUMAN;E9PQZ1_HUMAN;E9PI39_HUMAN;E9PQ49_HUMAN;E9PL12_HUMAN;E9PPR1_HUMAN;E9PIZ1_HUMAN;E9PMW7_HUMAN	0.779586	1.10364
2179	1.0126	1.0018	0.98189	0.99183	0.9891	1.0101	0.984	1.0027	0.99949	0.98376	1937	EF1G_HUMAN;Q53YD7_HUMAN;B4DTG2_HUMAN	0.000132572	1.13383
2180	0.95006	0.97065	0.9026	0.94114	0.9725	0.90084	0.98555	0.94894	0.88292	0.95789	1938	EF2_HUMAN;F5H370_HUMAN;B4DPU3_HUMAN;F5GZG3_HUMAN	0.000184871	1.15141
2181	0.97431	0.92808	0.91678	1.0276	0.99686	0.96522	0.98289	0.90881	1.1035	1.0556	79180	EFHD2_HUMAN	0.201334	1.23498
2183	0.98509	0.97913	1.0216	0.94429	0.95483	1.0103	0.96125	0.98648	1.0482	1.015	7284	EFTU_HUMAN	0.00542855	1.13492
2184	0.81104	0.7196	0.94411	0.82422	0.68271	0.88627	0.87236	0.67705	0.98633	0.85227	1956	EGFR_HUMAN;E9PFD7_HUMAN;Q504U8_HUMAN	2.38e-08	3.53257
2187	1.1509	0.97433	1.2083	1.3014	0.96596	1.0309	1.4081	0.90156	1.1498	1.1984	23301	EHBP1_HUMAN	0.162192	2.2247
2188	0.6779	0.55375	0.81012	0.71074	0.55262	0.82231	0.76035	0.61156	0.83932	0.68385	30846	EHD2_HUMAN;F5H559_HUMAN;F5GXL2_HUMAN;F5H1J1_HUMAN	5.94e-06	2.44864
2190	1.1231	1.3072	0.9485	1.1591	1.2546	0.93195	1.089	1.138	0.94536	1.0268	30844	EHD4_HUMAN	2.85e-05	1.92628
2192	1.0185	0.9459	1.0691	0.97853	1.0615	0.86924	0.88367	1.0468	0.95415	1.0086	1967	EI2BA_HUMAN;B4DGX0_HUMAN;F5H0D0_HUMAN	0.104352	1.28768
2193	0.93093	0.86567	0.93075	0.70434	0.93181	0.87327	0.99057	0.80831	0.80043	0.89908	8892	EI2BB_HUMAN;Q53XC2_HUMAN	0.0257051	1.73836
2194	1.0561	0.9792	1.0745	1.0497	1.0751	1.1877	0.65658	1.1018	0.99789	1.1386	8893	EI2BE_HUMAN;E9PC74_HUMAN	0.78675	1.80892
2195	0.84988	0.90209	0.81797	0.80404	0.82318	0.80365	1.0075	0.90699	1.0223	0.94717	8891	EI2BG_HUMAN	0.88486	1.46979
2196	1.3591	1.7317	1.1947	1.0301	1.5689	1.4051	1.5197	1.722	1.2147	1.7711	10209	EIF1_HUMAN;Q6IAV3_HUMAN;EIF1B_HUMAN;Q6FG85_HUMAN	0.0623603	1.76739
2198	1.1014	1.1275	1.0555	1.0919	1.1318	1.0823	1.1145	1.1077	1.0809	1.1374	8661	EIF3A_HUMAN;F5H335_HUMAN	0.0138087	1.07759
2199	0.96257	0.93133	0.97433	0.89144	0.94868	0.97854	0.99478	1.0124	0.98961	1.0144	8663	EIF3C_HUMAN;B4DVU3_HUMAN;B5ME19_HUMAN;F5H4V1_HUMAN;B4DRU0_HUMAN;F5H1I1_HUMAN;C9J1F3_HUMAN;F5GZC5_HUMAN;C9JJ55_HUMAN;F5GZ22_HUMAN	0.264007	1.15963
2200	0.99458	0.98135	1.0413	1.014	1.0003	1.0155	1.0446	0.99023	0.99787	1.0299	3646	EIF3E_HUMAN;E5RGA2_HUMAN	0.0167368	1.13945
2201	0.94006	0.91786	1.0259	0.97793	0.90548	0.83339	0.93624	1.0691	0.88838	0.99812	8666	EIF3G_HUMAN	0.817876	1.28307
2202	0.96109	0.98035	1.0165	0.98552	0.98797	0.97776	0.92971	0.96802	0.96946	1.0284	8668	EIF3I_HUMAN;Q5U0F4_HUMAN	0.0696671	1.13122
2203	0.99117	1.0029	1.0272	1.0204	1.0055	1.0044	0.85888	1.0049	0.99471	1.0076	8669	EIF3J_HUMAN;F5H425_HUMAN;B4DUI3_HUMAN	0.424458	1.19598
2204	0.91378	0.93529	0.93059	0.83543	0.91109	0.93447	0.95595	0.92979	0.97353	0.93349	27335	EIF3K_HUMAN	0.0331157	1.1913
2205	0.9759	0.97391	1.0183	1.0888	0.99897	0.70598	0.96095	0.9762	0.9242	0.91881	10480	EIF3M_HUMAN;B4E2Q4_HUMAN;E9PN86_HUMAN	0.512117	1.54225
2206	0.94601	0.95385	1.0308	0.88482	0.92615	0.95963	0.8939	0.88633	0.95453	0.72228	5266	ELAF_HUMAN	0.000669712	1.85177
2207	0.86319	0.83769	0.91419	0.86835	0.90095	0.91578	0.93227	0.90214	0.90689	0.82593	1994	B4DVB8_HUMAN;ELAV1_HUMAN	0.00590162	1.33735
2209	0.95949	0.86922	0.9654	0.99117	0.90993	1.0275	0.91049	0.99808	1.0062	0.99449	8518	ELP1_HUMAN;F5H2T0_HUMAN	0.10955	1.18404
2210	0.79867	0.77428	1.0559	0.87476	0.73122	1.2433	0.54697	0.78086	0.79735	0.90515	55140	ELP3_HUMAN;B4DKA4_HUMAN;B4DIG1_HUMAN	0.0952725	2.27307
2211	0.86263	0.86263	0.87025	0.81287	0.86349	0.91771	1.0137	0.99089	0.93027	1.0209	25909	ELYS_HUMAN	0.00066892	1.81784
2214	0.97473	0.99345	1.03	1.054	0.9463	0.79328	1.1494	0.91924	0.85644	1.0217	27436	EMAL4_HUMAN;B5MBZ0_HUMAN;B5MCW9_HUMAN;F2Z2U0_HUMAN	0.0879104	1.45297
2216	1.0689	0.98824	1.0994	1.0671	1.1322	1.202	1.0251	1.0126	1.072	1.0909	2010	EMD_HUMAN;Q6FI02_HUMAN	0.304907	1.44887
2221	0.99115	1.0227	0.9705	0.99633	0.97793	0.97773	1.0338	0.97656	0.96749	0.97167	2023	ENOA_HUMAN	0.508604	1.07734
2222	0.95433	0.94732	0.92391	0.8804	0.8761	0.98573	1.0097	0.99135	0.97692	0.93741	2026	ENOG_HUMAN;Q6FHV6_HUMAN;F5H0C8_HUMAN	0.364951	1.2236
2223	0.8834	0.83712	0.99383	1.1174	0.90554	0.89345	0.75992	0.93589	1.0556	0.90498	58478	ENOPH_HUMAN;F5GW88_HUMAN;D6RA00_HUMAN	0.189087	1.52164
2224	1.326	1.3441	1.2825	1.2347	1.3251	1.279	1.2836	1.3504	1.321	1.2892	7184	ENPL_HUMAN;E9PEX3_HUMAN	4.51e-05	1.16425
2229	0.8458	0.69684	0.985	0.8088	0.73776	0.68814	0.8879	0.85827	0.92508	0.78569	57634	EP400_HUMAN	0.502033	1.72423
2231	1.0786	1.1886	1.0289	1.3587	1.2981	1.0325	0.68501	1.1378	0.94277	1.0569	1969	EPHA2_HUMAN	0.581009	1.98347
2238	0.74035	0.50851	0.71488	0.61841	0.73474	0.88278	0.71326	0.59684	0.78557	0.9141	54821	ERC6L_HUMAN;B5MDQ0_HUMAN	0.292551	1.7976
2239	0.76665	0.84949	1.0151	0.65121	0.77502	0.85122	0.64311	0.46332	0.78257	0.81024	2074	ERCC6_HUMAN	0.280317	2.58085
2240	0.93945	0.9962	0.91738	1.0545	0.9953	0.89394	0.93951	0.98679	0.86472	0.85421	2107	ERF1_HUMAN;B7Z7P8_HUMAN;Q96CG1_HUMAN	0.202761	1.23447
2242	1.2144	1.2717	1.3264	1.2331	1.2362	1.3148	1.1093	1.0071	1.1391	1.1355	57222	ERGI1_HUMAN	0.586907	1.31705
2243	1.0172	1.0228	1.0201	1.0215	0.97696	1.0973	1.1366	1.0163	1.0558	1.039	2079	ERH_HUMAN	0.0927492	1.18311
2245	1.1869	1.1588	1.1337	1.1607	1.2636	1.1736	1.1618	1.218	1.1662	1.1168	30001	ERO1A_HUMAN	0.0500485	1.16852
2246	1.2004	1.182	1.1677	1.1138	1.2379	1.1886	1.2084	1.2194	1.1675	1.2317	10961	ERP29_HUMAN	0.162563	1.26881
2247	1.248	1.3083	1.2043	1.2424	1.1691	1.0681	1.0485	1.3137	1.2179	1.2303	23071	ERP44_HUMAN	0.0791349	1.40534
2250	1.4597	1.7096	0.99181	1.4034	1.7525	1.0748	1.233	1.6283	0.97286	1.3275	64787	ES8L2_HUMAN;B7ZKL3_HUMAN	7.68e-08	3.64246
2253	1.5859	1.5788	1.6286	1.4931	1.5514	1.5892	1.5739	1.5781	1.724	1.5032	8824	EST2_HUMAN	0.031451	1.16529
2254	0.99639	0.98244	0.97247	1.0286	1.0058	0.98106	1.0131	1.0382	0.95189	1.0489	2098	ESTD_HUMAN	0.0442633	1.10191
2255	0.91045	0.92914	0.98801	0.97046	0.89988	0.97926	0.87565	0.95601	0.94314	1.0131	23344	ESYT1_HUMAN;B3KY56_HUMAN	0.00365709	1.4197
2256	1.1357	1.1201	1.1511	1.1332	1.1012	1.0341	0.82043	1.1896	1.0696	1.2545	57488	ESYT2_HUMAN;C9JGI7_HUMAN	0.88936	1.52908
2257	1.0754	1.0516	1.1297	1.1229	1.0684	1.1516	1.0162	1.0718	1.1759	1.0492	2108	ETFA_HUMAN;Q53XN3_HUMAN;B4DT43_HUMAN	0.0118933	1.15715
2258	0.99175	0.95277	1.0667	1.0172	0.97662	1.0867	0.94894	0.99927	1.0728	1.0651	2109	ETFB_HUMAN	0.00371823	1.19507
2260	1.068	1.0857	1.1197	1.0312	1.064	1.0778	1.0796	1.0146	1.2189	1.0777	23474	ETHE1_HUMAN	0.0864578	1.21963
2261	1.072	1.2411	0.88971	0.77323	1.0106	0.97962	1.2182	1.0675	1.3271	1.0188	79631	ETUD1_HUMAN	0.428997	1.81602
2262	2.2818	2.7812	1.5259	1.9638	2.867	1.5536	2.019	2.7718	1.5145	2.0983	2125	EVPL_HUMAN	1.04e-10	3.26735
2264	1.0879	0.80724	1.2894	1.0104	1.1099	0.9544	1.2697	1.1277	1.1189	1.1434	55763	EXOC1_HUMAN	0.230772	1.6655
2266	1.0921	1.1256	1.2087	1.2149	1.134	1.0856	1.1743	1.0878	1.1492	1.1317	60412	EXOC4_HUMAN;F5H222_HUMAN;F5GZT1_HUMAN	0.00252546	1.24534
2270	0.93001	1.0056	0.98967	0.9293	0.84482	0.87805	0.94409	0.96951	1.0387	1.0141	51010	EXOS3_HUMAN;A8K0K6_HUMAN	0.0239855	2.31594
2271	0.87107	0.86053	0.95529	0.96701	0.69315	0.96482	0.86315	0.85889	0.97683	0.9507	54512	EXOS4_HUMAN;E9PI41_HUMAN;E9PPI9_HUMAN	0.0281509	1.40926
2272	0.96362	0.93226	1.0239	0.96527	0.93225	1.0654	1.0762	0.98643	1.5629	1.0244	56915	EXOS5_HUMAN	0.0489938	2.03771
2273	0.89716	0.78195	0.84457	0.88685	0.93622	0.9798	0.74654	0.93452	0.95366	1.0712	118460	EXOS6_HUMAN	0.89843	3.44377
2274	0.92394	0.92012	1.0838	1.0008	0.90003	1.0876	1.0081	0.90794	0.9326	0.92978	23016	EXOS7_HUMAN	0.00832541	1.3569
2276	0.84263	0.79525	0.98577	0.9803	0.84263	0.97215	0.99834	0.78655	0.89148	0.80481	5394	EXOSX_HUMAN	0.000360519	2.32404
2277	1.2346	1.2568	1.067	1.2315	1.3062	1.014	1.2968	1.3584	0.95251	1.236	7430	EZRI_HUMAN;E7EQR4_HUMAN	1.79e-05	1.52828
2280	1.0018	0.99957	1.0025	0.97459	1.009	1.021	0.96315	1.0172	1.0242	1.0466	6767	F10A1_HUMAN;Q2TU77_HUMAN;F10A5_HUMAN	0.778127	1.08664
2282	0.98846	0.94195	1.0685	0.95366	1.0624	1.131	1.0488	0.88043	0.92718	0.94141	23196	F120A_HUMAN	0.261924	1.42684
2289	0.73513	0.68586	0.7941	0.70997	0.64304	0.75445	0.97531	0.8801	0.84976	0.71639	51236	F203A_HUMAN;F203B_HUMAN	0.00701539	4.18121
2292	0.98504	0.9444	0.99409	0.95321	0.96829	0.99364	0.97338	0.95295	1.025	0.97362	5223	F2Z2J9_HUMAN;PGAM1_HUMAN;Q6FHU2_HUMAN	0.000773895	1.10981
2293	0.94991	0.91293	0.96389	0.80012	1.0138	0.90854	1.0397	1.0087	1.0256	0.95326	8295	TRRAP_HUMAN;F2Z2U4_HUMAN	0.0259146	1.55318
2294	1.1655	1.2166	1.0508	0.90044	1.1256	1.2739	1.236	1.1878	1.2324	1.1227	4833	F2Z2X0_HUMAN;Q4TT34_HUMAN;NDKM_HUMAN;A2IDD0_HUMAN;E9PDC0_HUMAN	0.282737	1.51637
2298	1.1395	1.0062	1.0501	0.94562	1.0908	1.0994	1.1326	1.1612	1.0502	1.1697	4940	OAS3_HUMAN;F5GWB8_HUMAN	0.1814	1.35372
2301	0.92239	0.80868	0.62626	0.99093	1.1667	1.0327	1.4733	1.0258	1.3105	0.85187	123169	LEO1_HUMAN;F5GWD7_HUMAN	0.204827	4.53994
2303	1.5287	2.737	0.92943	1.9887	2.1004	0.92247	1.7183	2.06	0.84378	1.4578	3728	F5GWP8_HUMAN	0.00112113	4.0091
2305	1.1438	1.3612	1.1038	1.3362	1.2183	0.9021	1.221	0.97727	0.91076	1.1376	2273	F5GWR5_HUMAN;B7Z5T4_HUMAN;Q6IB30_HUMAN;FHL1_HUMAN;Q5JXI8_HUMAN;Q5JXI3_HUMAN;Q5JXH7_HUMAN;Q5JXH8_HUMAN;Q5JXI2_HUMAN	0.200056	1.50892
2306	0.95994	0.83244	1.0282	0.85299	0.8113	0.98115	0.89825	1.0396	1.0526	1.0196	65125	F5H2M7_HUMAN;WNK1_HUMAN;F5GWT4_HUMAN	0.32225	1.29742
2312	0.92818	0.80055	0.93143	0.91272	0.86522	1.0104	1.0336	0.9189	0.99473	0.96481	285527	F5GX82_HUMAN;FRYL_HUMAN;F2Z2S2_HUMAN	0.0295819	1.29111
2322	1.0126	1.1392	1.0043	0.97256	1.0636	1.0513	0.99117	1.106	1.0702	1.0086	11331	PHB2_HUMAN;F5GY37_HUMAN;B4DP75_HUMAN;F5GWA7_HUMAN;F5H3X6_HUMAN	0.000564935	1.3104
2323	1.3859	1.5027	0.99179	1.3045	1.3714	1.0844	0.95352	1.397	1.1356	1.3511	22949	PTGR1_HUMAN;F5GY50_HUMAN;Q5JVP3_HUMAN	3.96e-08	3.6834
2330	0.9724	0.97544	0.93332	0.92388	0.97269	0.95667	0.98819	0.96423	0.93936	0.94291	55611	OTUB1_HUMAN;F5GYN4_HUMAN;F5H6Q1_HUMAN;F5GYJ8_HUMAN;F5H3F0_HUMAN	1.88e-05	1.22343
2331	1.1227	0.92581	0.86085	0.89965	1.1227	0.99953	0.83761	1.1491	0.63492	0.92762	9114	F5GYQ1_HUMAN;VA0D1_HUMAN	0.00192267	2.24091
2336	0.66822	0.65056	0.76567	0.78439	0.63729	0.85291	0.74955	0.64925	0.91151	0.71032	5829	PAXI_HUMAN;F5GZ78_HUMAN;E7EMK8_HUMAN;F5H854_HUMAN	5.57e-06	3.34843
2348	1.0227	1.0007	1.053	1.0513	1.0195	0.99258	0.99385	1.0129	0.88708	0.98262	4190	F5H098_HUMAN;MDHC_HUMAN;B9A041_HUMAN;B8ZZ51_HUMAN;C9JF79_HUMAN	0.103165	1.28376
2349	1.0557	1.106	1.1336	1.061	1.1365	0.92382	1.2628	1.0654	1.1049	1.0876	7163	F5H0B0_HUMAN	0.0189226	1.54497
2352	0.9712	0.90146	0.94628	0.92116	0.97206	1.1809	1.0852	0.96038	1.0855	1.0091	55854	ZC3HF_HUMAN;F5H0F5_HUMAN	0.176686	1.52591
2354	1.124	1.197	1.221	1.1402	1.163	1.1354	1.0336	1.1279	1.0564	1.0115	11196	S23IP_HUMAN;F5H0L8_HUMAN	0.427388	1.20712
2364	1.0696	0.99335	1.0099	1.0765	1.2209	1.0014	0.97907	1.0962	0.83527	1.0965	65082	VP33A_HUMAN;F5H1X0_HUMAN	0.0924886	1.46168
2365	1.0521	1.0015	1.0109	1.0482	1.0967	0.91664	1.0359	1.0819	0.98647	1.118	987	F5H1X8_HUMAN;LRBA_HUMAN;E9PEM5_HUMAN	0.00736001	1.38255
2369	1.4888	1.5375	1.4796	1.5003	1.6335	1.402	1.0202	1.1867	2.3095	1.4316	8091	F5H2A4_HUMAN;HMGA2_HUMAN;F5H2U8_HUMAN;F5H6H0_HUMAN;Q1M182_HUMAN;Q1M187_HUMAN;Q1M186_HUMAN;Q1M188_HUMAN	0.456879	2.26377
2370	1.0034	0.76203	0.81529	0.55954	1.237	1.1042	1.0258	0.70736	0.83112	1.4333	55075	UACA_HUMAN;F5H2B9_HUMAN	0.976514	2.56157
2377	1.0882	1.0249	1.1274	0.49321	1.0657	1.0523	0.91305	0.96906	1.2149	1.0413	5641	LGMN_HUMAN;Q53XC6_HUMAN;F5H2T8_HUMAN;Q86TV3_HUMAN;Q86TV2_HUMAN	0.0694793	2.80712
2380	1.0894	1.1099	1.1163	1.1204	1.0485	0.99927	1.3473	1.1232	0.98116	1.0296	10484	SC23A_HUMAN;F5H365_HUMAN;F5H6C4_HUMAN	0.406506	1.37317
2383	0.7816	0.74401	0.94906	0.83223	0.72498	0.9252	0.74638	0.7782	0.93122	0.8146	4171	F5H1E9_HUMAN;MCM2_HUMAN;F5H3V0_HUMAN	9.36e-07	1.97536
2384	0.94585	1.0519	0.98564	0.90744	0.91981	1.046	0.94504	0.88985	1.003	0.99365	4641	MYO1C_HUMAN;F5H3W9_HUMAN;F5H6E2_HUMAN;F5H730_HUMAN	0.0109492	1.35938
2389	1.1094	1.0499	1.0157	0.91561	1.096	1.0795	1.1386	1.1965	1.218	1.1671	54495	TMX3_HUMAN;F5H4F7_HUMAN	0.282519	1.40759
2392	0.88244	0.87738	0.93271	1.0155	0.90547	0.84914	0.60037	0.83705	0.93971	0.90439	4673	NP1L1_HUMAN;F5H4R6_HUMAN;F5H1X5_HUMAN;B3KV44_HUMAN	0.865292	1.69146
2393	1.0041	1.7118	0.99973	0.8775	1.1388	1.034	1.1326	0.98315	1.0403	0.99517	5747	E7ESA6_HUMAN;F5H4S4_HUMAN;FAK1_HUMAN;Q8IYN9_HUMAN;B4DH13_HUMAN;F5H4S3_HUMAN;E9PEI4_HUMAN	0.612047	2.2194
2394	0.64859	0.56396	0.94941	0.67615	0.61245	0.80711	0.70905	0.56254	0.87195	0.77374	4288	KI67_HUMAN;F5H4V4_HUMAN	1.03e-06	3.89055
2398	1.1488	1.2262	1.131	1.104	1.1442	1.1443	1.2585	1.1857	0.78363	1.1488	10908	PLPL6_HUMAN;F5H5K9_HUMAN	0.146694	1.87933
2399	0.97103	0.87967	1.1075	1.0391	0.95356	1.0808	0.92631	0.94579	1.0765	1.0218	65008	RM01_HUMAN;F5H5L4_HUMAN	0.000313723	1.53676
2403	1.031	0.98932	0.98615	1.1369	1.0851	0.98517	0.95057	1.0175	1.0679	1.0931	6730	SRP68_HUMAN;F5H5Y3_HUMAN;E7ETK6_HUMAN;Q96K98_HUMAN;F5H281_HUMAN	0.850458	1.19602
2405	1.2069	1.1954	1.1771	1.1087	1.2114	1.3371	1.0604	1.4312	1.0846	0.81449	55269	PSPC1_HUMAN;F5H656_HUMAN	0.0538412	1.75717
2407	0.93804	1.2822	0.8493	0.73511	1.0113	0.823	0.85062	1.121	1.0905	0.95459	9439	Q5JWT2_HUMAN;MED23_HUMAN;F5H685_HUMAN;F5H4T7_HUMAN	0.10483	1.74423
2408	1.0271	0.96932	1.0295	1.0345	1.083	1.0452	1.0073	1.0268	1.0975	1.0288	51520	SYLC_HUMAN;F5H698_HUMAN;B4DJ10_HUMAN	0.384617	1.24584
2410	1.0975	1.1064	1.1952	1.0425	1.0942	1.1182	1.0158	1.1276	1.1622	1.1115	7841	MOGS_HUMAN;F5H6D0_HUMAN;C9J8D4_HUMAN	0.0378667	1.20472
2412	1.1011	1.0687	1.3798	1.0016	0.96933	1.1003	0.59237	1.2269	0.95108	1.0125	1211	CLCA_HUMAN;B4DIN1_HUMAN;C9J8P9_HUMAN;F5H6N3_HUMAN	0.152952	2.32929
2414	0.9745	0.97945	1.0146	1.0851	1.0395	0.91401	0.94498	0.99363	0.96104	0.96762	8890	F5H6W1_HUMAN	0.611243	1.22576
2416	0.9213	0.63577	1.0402	0.91162	0.93127	1.0293	0.88202	0.96049	1.2174	0.92703	51729	WBP11_HUMAN;F5H721_HUMAN	0.0938498	1.91484
2418	1.6492	1.4772	1.2626	1.3277	1.8525	1.7177	1.6099	1.5324	1.4307	1.5721	10313	RTN3_HUMAN;F5H774_HUMAN	0.0336131	1.6234
2421	0.87335	0.77862	0.87256	0.84141	0.89432	0.71769	0.96279	0.85034	0.88273	0.86306	6499	Q5JP73_HUMAN;SKIV2_HUMAN;F5H7B0_HUMAN;F5H6Y7_HUMAN	0.712057	1.36711
2422	0.98621	0.89431	1.0148	0.93265	1.3631	1.1402	1.1939	1.4927	0.98135	0.9137	11128	RPC1_HUMAN;F5H7E9_HUMAN	0.398803	2.23592
2427	1.0486	0.95652	1.0265	1.0637	1.0306	0.94946	1.0672	1.1346	1.0761	1.1307	5836	PYGL_HUMAN;F5H816_HUMAN;E9PK47_HUMAN	0.516636	1.195
2429	0.9761	0.98599	1.1135	1.0016	0.93702	1.121	0.97776	0.96132	1.0835	1.0022	10131	TRAP1_HUMAN;F5H897_HUMAN	1.68e-05	1.4918
2431	0.8182	0.93112	0.82304	0.71503	0.838	0.90216	0.82919	1.0161	1.0311	1.3691	51441	YTHD2_HUMAN;F5H8I7_HUMAN	0.768227	2.09621
2435	1.0495	1.093	1.0461	0.99001	1.0663	1.0424	0.82007	1.0899	1.1564	0.84104	387680	FA21A_HUMAN;E7ESD2_HUMAN;E9PE42_HUMAN;FA21B_HUMAN;Q5T1D7_HUMAN;FA21C_HUMAN;F5H0J6_HUMAN;F5H871_HUMAN;F5H046_HUMAN	0.00482517	1.41012
2438	0.94694	0.93872	0.91465	0.97485	0.96979	0.8278	1.0038	0.88594	0.99363	1.0454	51571	FA49B_HUMAN;Q9NW21_HUMAN	0.262614	1.26287
2442	1.4038	1.0691	1.0768	1.8025	1.8651	1.3821	1.5569	1.8527	1.1894	1.6253	222584	FA83B_HUMAN	0.142719	1.74455
2444	1.0111	1.0813	0.9039	0.81703	1.1511	0.9595	1.0627	1.0068	0.94323	0.92099	286077	FA83H_HUMAN	0.00737681	1.58978
2451	1.1058	1.108	1.0484	0.91181	1.0818	0.95777	0.8998	1.0162	1.099	1.1374	10269	FACE1_HUMAN	0.0120048	1.52567
2455	1.1378	1.2898	1.1716	1.0025	1.1612	1.1048	0.94631	1.0359	0.91768	0.96653	23197	FAF2_HUMAN	0.38262	1.47796
2456	0.89388	0.83753	0.94212	0.8902	1.0043	0.76972	0.99499	0.95503	0.86815	1.0009	51011	FAH2A_HUMAN;C9JGM0_HUMAN	0.161839	1.97903
2461	0.64555	0.6413	0.75329	0.60428	0.53207	0.72428	0.77786	0.57886	0.95136	0.60921	55215	FANCI_HUMAN	0.00187689	5.35465
2462	0.92548	0.90935	0.92599	0.95862	0.92288	0.92742	0.94926	0.9259	0.912	0.9552	2194	FAS_HUMAN	0.000241999	1.0775
2463	1.0994	0.85401	1.1917	0.9844	0.67796	1.1826	1.3861	0.90064	1.2756	1.1905	2195	FAT1_HUMAN	0.00319245	3.75057
2465	0.94199	0.99977	0.95003	0.88173	1.0231	0.96709	0.89231	0.93901	0.92311	0.79405	54751	FBLI1_HUMAN;E7EWE8_HUMAN;E7EN81_HUMAN;E7EPI5_HUMAN;D6RAI6_HUMAN	0.0971971	1.28846
2468	1.0539	1.1453	1.0023	0.9311	1.1014	0.98393	1.0187	1.1723	1.0144	1.1092	2091	FBRL_HUMAN	0.0489633	1.25905
2472	0.91364	0.92386	0.91472	0.86788	0.94206	0.96689	0.91502	0.91443	0.89376	0.89356	7264	FCL_HUMAN;E9PKL9_HUMAN;E9PP14_HUMAN;B4DZW9_HUMAN;E9PLH9_HUMAN	0.0774169	1.12347
2473	0.71997	0.77303	0.81667	0.71482	0.54368	0.94144	0.79657	0.61412	0.93391	0.78354	2222	FDFT_HUMAN;Q6IAX1_HUMAN;E9PNM1_HUMAN;B4DJE5_HUMAN;B7Z1J3_HUMAN;B4DT56_HUMAN;E9PJG4_HUMAN	0.00031321	2.38207
2474	0.76858	0.77534	0.90368	0.6884	0.72863	0.80329	0.79411	0.73402	0.87986	0.76363	2237	FEN1_HUMAN;Q6FHX6_HUMAN	0.000957004	1.48156
2476	0.9075	0.92538	0.82557	0.82967	0.92889	0.52039	0.79031	0.98397	0.8509	0.94446	55612	FERM1_HUMAN;E9PFJ8_HUMAN	0.0817356	2.36284
2479	0.88306	0.90561	0.95091	0.90829	0.86866	1.0748	1.1519	0.78581	1.113	1.0457	9982	FGFP1_HUMAN	2.56e-05	3.07731
2481	0.81958	0.83367	0.94409	0.85981	0.82968	0.81315	0.9526	0.84859	0.92265	0.92734	2274	FHL2_HUMAN;Q6I9R8_HUMAN	0.000232115	1.81423
2484	1.0077	1.2245	0.92383	1.0583	1.0481	0.9523	1.1533	1.1364	0.89341	0.89357	2335	FINC_HUMAN;E7ERA1_HUMAN;E9PE77_HUMAN;E7ERA3_HUMAN	0.202123	1.39152
2485	0.90061	0.87424	1.0447	0.93852	0.8979	0.9312	1.0089	0.88671	1.029	0.78718	81608	FIP1_HUMAN	0.0241934	1.52344
2486	1.0163	0.94866	0.99941	0.75698	1.0493	1.0797	1.0557	1.0268	0.97939	0.8571	51024	FIS1_HUMAN	0.102115	1.48709
2489	0.9723	0.98664	1.0522	0.87709	1.0421	1.0366	1.1395	0.95037	0.85261	0.89789	23307	FKB15_HUMAN	0.99618	1.61824
2490	1.0427	1.1216	1.0025	0.92253	1.015	1.0427	1.1513	1.0443	1.0595	1.0166	2280	FKB1A_HUMAN;Q5W0X3_HUMAN	0.630819	1.24798
2492	1.2875	1.2953	1.2545	1.1891	1.2793	1.3246	1.2119	1.2305	1.2896	1.2327	2286	FKBP2_HUMAN;Q53XJ5_HUMAN	3.96e-06	1.36431
2493	1.0699	1.0501	1.0525	1.0722	1.1585	1.0181	1.09	1.0699	0.9677	1.0499	2287	FKBP3_HUMAN	0.237425	1.19717
2494	0.90426	0.91362	0.89305	0.93899	0.91	0.88372	0.94551	0.92245	0.95573	0.98918	2288	FKBP4_HUMAN	0.0106208	1.23476
2495	0.89023	0.95569	1.0398	0.90442	0.89634	0.969	0.88803	0.79423	0.97833	0.91726	2289	FKBP5_HUMAN;Q5TGM6_HUMAN;F5H7R1_HUMAN	0.000979756	1.46442
2497	1.0066	1.0532	1.1121	0.98639	1.166	0.97878	1.1181	0.89744	1.0966	0.83495	11328	FKBP9_HUMAN	0.57621	1.39649
2498	1.0355	1.0435	1.0431	1.0538	1.0589	1.0493	1.0711	1.0783	0.9993	0.98982	2314	FLII_HUMAN;F5H407_HUMAN	0.265787	1.10297
2500	1.1701	1.101	1.2101	1.0923	1.1124	1.2031	1.1384	1.1791	1.229	1.1398	2318	FLNC_HUMAN	0.0518905	1.1311
2507	0.4534	0.45207	0.61846	0.31648	1.0246	0.62397	0.49902	0.49754	0.64637	0.46197	5738	FPRP_HUMAN	0.0533035	12.4896
2510	1.575	1.3696	1.3529	1.3866	2.8459	1.0935	1.4837	1.6601	1.2919	1.3812	2495	FRIH_HUMAN	0.000737581	4.64893
2516	0.8781	0.90214	0.82089	0.88996	0.89177	0.84344	0.88165	0.93174	0.88632	0.91405	6624	FSCN1_HUMAN	0.109628	1.13504
2518	0.94103	0.9497	1.0396	0.88169	0.937	1.0353	0.95334	0.96428	0.98148	0.96379	8570	FUBP2_HUMAN;E7EP96_HUMAN	0.000347443	1.28338
2521	0.92873	0.9598	1.1243	0.91409	0.95607	1.0158	0.98403	0.93527	0.96911	0.96593	8087	FXR1_HUMAN;B4DXZ6_HUMAN;E9PFF5_HUMAN;E7EU85_HUMAN	0.000581718	1.53811
2522	0.92581	1.035	1.0501	0.96264	0.82736	0.93959	0.88656	0.95718	1.0955	0.88716	9513	FXR2_HUMAN	0.00351011	1.62335
2523	0.93911	0.94702	0.98989	1.072	0.78487	0.89257	0.94857	0.90156	0.86758	0.76055	79443	FYCO1_HUMAN	0.74092	1.40951
2524	0.82722	0.84627	0.8764	0.85246	0.85506	0.92882	0.84618	0.83363	0.83361	0.83146	10146	G3BP1_HUMAN;Q5U0Q1_HUMAN;F5H4D6_HUMAN	2.93e-05	1.54595
2525	0.858	0.84041	0.94488	0.85327	0.86988	0.93178	0.88586	0.84563	0.92917	0.89325	9908	G3BP2_HUMAN;D6RFJ8_HUMAN;D6RB17_HUMAN;D6RAC7_HUMAN;D6RGJ4_HUMAN	2.13e-08	1.51708
2526	0.95404	0.9497	0.94366	0.97858	0.95191	0.9289	0.95707	0.9205	0.92831	0.94897	2597	G3P_HUMAN	0.0152296	1.08582
2529	1.1438	1.133	0.96153	1.0262	1.2237	0.98351	1.0235	1.1773	0.95083	1.069	2539	G6PD_HUMAN;E9PDV8_HUMAN;E7EUI8_HUMAN;E7EM57_HUMAN;E9PD92_HUMAN	8.3e-09	2.31377
2531	0.9704	0.98784	0.95149	0.96367	0.9734	0.93654	0.97157	0.92829	0.94863	0.97803	2821	B4DG39_HUMAN;G6PI_HUMAN	0.00164608	1.11377
2532	0.98962	1.0253	0.99444	0.98403	0.96587	1.0428	0.98226	0.93653	0.96945	1.0562	2582	GALE_HUMAN;Q38G75_HUMAN;E9PH43_HUMAN;Q5QPP4_HUMAN;Q5QPP3_HUMAN;Q5QPP2_HUMAN;Q5QPP1_HUMAN	0.785282	1.12778
2534	1.0702	1.0158	1.0851	1.1261	1.0305	0.98663	1.1359	0.97159	0.8387	1.0062	2590	GALT2_HUMAN	0.221886	1.41207
2537	1.1584	1.1232	1.1644	1.0728	1.1478	1.1687	1.1079	1.1793	1.1816	1.1242	23193	GANAB_HUMAN;F5H6X6_HUMAN;E9PKU7_HUMAN	0.00323557	1.18596
2538	1.1035	1.0839	1.0792	1.0639	1.0746	1.0326	1.1053	1.1593	0.99613	1.0021	26130	GAPD1_HUMAN;B5MDH9_HUMAN;C9IZ08_HUMAN	0.000291421	1.43927
2539	1.3695	1.6094	1.0708	1.2544	1.5501	0.89587	1.4233	1.705	1.2988	1.4074	54433	GAR1_HUMAN	0.0190398	1.90318
2541	0.97078	1.0379	1.0235	0.90815	1.0137	1.0839	1.0732	1.0149	1.0086	0.99426	2782	GBB1_HUMAN;B1AKQ9_HUMAN;B1AKQ8_HUMAN;B1AKQ7_HUMAN	0.0128516	1.27371
2542	1.0005	1.0384	1.0435	0.98434	0.96795	1.0275	0.99111	0.97104	1.0378	0.95444	2783	GBB2_HUMAN;Q6FHM2_HUMAN;C9JXA5_HUMAN;C9JIS1_HUMAN;C9JZN1_HUMAN;E7EP32_HUMAN	0.173373	1.1019
2544	0.95636	0.77572	1.0256	0.92699	0.93493	0.92989	0.88333	0.91366	1.0271	0.91136	8729	GBF1_HUMAN	0.0405566	1.39599
2545	1.1666	1.207	1.2105	1.0663	1.225	1.2248	1.0786	1.1277	1.1676	1.1805	55970	GBG12_HUMAN;Q69YP5_HUMAN	0.100195	1.14883
2549	0.98371	0.99662	0.78779	0.83875	1.1061	0.88102	0.61618	0.9963	0.82882	0.8871	11345	GBRL2_HUMAN;Q6FG91_HUMAN	3.58e-07	3.6663
2552	0.9509	0.87742	0.96415	0.98256	0.95665	0.92248	0.94129	0.96641	0.95938	0.97883	10985	GCN1L_HUMAN	0.539383	1.11983
2555	1.0852	1.0721	0.99264	0.98953	1.0666	1.0599	1.0332	1.1918	0.80992	1.1114	64746	GCP60_HUMAN	0.057132	1.4757
2558	1.0059	0.94047	0.93984	0.9787	1.1098	1.0956	0.91327	1.0951	0.92913	0.99789	178	GDE_HUMAN	0.528224	1.37725
2559	0.95324	0.93214	0.95071	0.97914	0.89986	0.955	0.92135	0.93326	0.6338	0.9197	396	GDIR1_HUMAN;A8MXW0_HUMAN	0.218007	1.65036
2560	0.82666	0.87526	0.87053	0.83099	0.9103	0.87393	0.85855	0.73073	0.84796	0.8877	397	GDIR2_HUMAN;F5H3P3_HUMAN;F5H6Q0_HUMAN;F5H2R5_HUMAN	0.00842615	1.38253
2562	0.90693	0.92492	0.87989	0.96851	0.92893	0.92709	0.9053	0.88803	0.93063	0.97599	5910	GDS1_HUMAN	0.000305207	1.26932
2564	0.82786	0.84122	0.90501	0.8669	0.81084	0.88672	0.88365	0.75225	0.95721	0.8466	25929	GEMI5_HUMAN	3.09e-06	2.02516
2567	1.1006	1.1724	1.3109	1.1058	1.0497	1.1541	1.0947	1.3662	0.88847	1.0597	10243	GEPH_HUMAN;F5H039_HUMAN;F5H2D3_HUMAN	0.244334	1.89966
2568	1.1074	1.0777	1.1696	1.0247	1.1216	1.0731	1.0301	0.90882	0.99668	0.82401	51608	GET4_HUMAN	0.0532071	1.54294
2569	1.2534	1.1203	1.1851	1.1158	1.2862	1.1379	1.178	1.3328	1.1225	1.262	2673	GFPT1_HUMAN	0.00287612	1.34737
2571	1.2847	1.5545	0.95836	1.026	1.3273	0.92182	0.98913	1.2899	1.8665	1.0427	79017	GGCT_HUMAN;E7EU55_HUMAN;B8ZZK2_HUMAN;B8ZZN4_HUMAN	7.99e-07	7.41088
2573	1.1616	1.1197	1.3067	1.3936	1.1418	1.0176	0.91574	1.1507	1.1521	1.0576	9453	GGPPS_HUMAN;C9J7M1_HUMAN;C9J6G3_HUMAN;A8MVQ8_HUMAN	0.14404	1.58746
2574	1.0974	1.0344	1.2543	1.1631	1.1133	1.2177	1.2843	1.0974	1.2376	1.2094	79751	GHC1_HUMAN;E9PJH7_HUMAN;E9PS95_HUMAN;E9PR97_HUMAN;E9PI74_HUMAN;E9PP01_HUMAN;E9PQ36_HUMAN;E9PJD3_HUMAN;E9PNQ3_HUMAN;C9J1H6_HUMAN;E9PL68_HUMAN	0.000691191	1.76028
2575	0.98033	1.0878	0.90917	0.88536	1.0879	0.94687	1.0154	1.0295	0.81377	0.96395	10755	GIPC1_HUMAN	0.012438	1.33686
2577	1.0175	0.90735	0.89991	1.1116	1.0811	0.99749	1.221	0.89813	0.86769	0.96749	2632	GLGB_HUMAN;E9PGM4_HUMAN;F5H378_HUMAN	0.44364	1.59376
2579	1.1541	1.237	1.1612	0.99433	1.1579	1.0471	1.0383	1.0799	1.0987	1.0654	3029	GLO2_HUMAN	0.0305649	1.2523
2580	0.9787	0.98233	0.95784	1.0518	0.97826	0.97113	1.0596	0.92281	0.92525	1.0123	51031	GLOD4_HUMAN	0.0126927	1.14823
2582	0.95299	0.91705	0.91101	0.94215	0.963	0.85081	0.97398	0.96521	0.8859	0.95098	10539	GLRX3_HUMAN	0.000285886	1.26103
2584	1.2425	1.4165	1.0331	1.2429	1.3576	1.006	1.2304	1.4077	1.0478	1.2087	2744	GLSK_HUMAN	0.00110617	1.96998
2587	0.90199	0.91264	0.97952	1.0357	0.93102	0.87553	0.95511	0.87338	0.96241	0.84345	6470	GLYC_HUMAN;A8MYA6_HUMAN;E7EW08_HUMAN	0.0415048	1.49095
2589	0.90292	0.82062	0.95304	0.99587	0.98304	0.78774	0.9094	0.86454	0.9846	1.0785	29926	GMPPA_HUMAN	0.475775	1.36911
2590	0.97028	0.90089	0.93954	0.96742	0.91201	0.98532	1.0088	0.92389	0.85774	0.89984	29925	GMPPB_HUMAN	0.0475528	1.44892
2592	0.96294	0.97384	0.96294	0.56311	0.96623	0.94811	1.0394	1.002	0.82939	0.99457	51292	Q6PKC0_HUMAN;GMPR2_HUMAN;Q86T14_HUMAN	0.715905	1.84582
2594	0.89989	0.88869	1.0696	0.87639	0.86345	0.96271	1.0463	0.9256	1.0425	0.87021	2767	GNA11_HUMAN	0.00699866	1.56171
2597	1.063	1.0916	1.1251	1.0088	1.1602	1.0679	1.0423	1.1348	1.1072	1.0454	2771	GNAI2_HUMAN;F5H4U5_HUMAN;B3KTZ0_HUMAN;B4DYA0_HUMAN;B4E2X5_HUMAN;F5GZL8_HUMAN	0.00023848	1.30724
2598	1.106	1.2075	1.1488	0.80096	1.1314	1.3026	1.1208	1.2632	1.1654	1.1206	2773	GNAI3_HUMAN;Q5TZX1_HUMAN	0.0517144	1.6263
2601	0.85931	0.64099	0.79238	0.81478	0.8269	0.76677	0.47296	0.91807	0.91659	0.9499	2794	GNL1_HUMAN;E9PHP0_HUMAN;E7ENK5_HUMAN;B4DWZ0_HUMAN;E7ETJ1_HUMAN;B0V0L0_HUMAN	0.957212	2.04138
2602	0.80827	0.79194	1.0064	0.75094	0.77507	0.97487	0.85401	0.81936	0.91592	0.96641	26354	GNL3_HUMAN	9.73e-05	2.07758
2603	1.049	1.0233	1.0652	1.0706	0.92577	0.98094	0.8335	1.0121	1.1887	1.0522	10007	GNPI1_HUMAN;D6RFF8_HUMAN;D6R9P4_HUMAN;E7EVU7_HUMAN;D6RAY7_HUMAN;D6RB13_HUMAN;D6R917_HUMAN	0.184024	1.43071
2608	0.9061	0.8139	0.93897	0.92506	0.95168	0.95971	0.9061	0.87204	0.88637	0.92211	2802	GOGA3_HUMAN	0.543537	1.17915
2612	1.416	1.4854	1.4316	1.3688	1.4389	1.0112	0.83127	1.4674	1.399	1.211	51026	GOT1B_HUMAN;F5H6U7_HUMAN	0.245128	1.96134
2615	1.0394	1.0349	1.0017	1.0453	1.047	1.0324	1.1795	1.0772	1.0377	1.0644	2820	GPDM_HUMAN	0.231343	1.28023
2620	0.93026	0.90702	1.0211	0.94596	0.88803	0.97221	0.86413	0.91326	0.8132	1.016	2876	GPX1_HUMAN	0.54452	1.25566
2624	1.0585	1.0105	1.0497	1.0775	1.0423	1.057	1.1284	1.0774	1.0398	1.0603	9380	GRHPR_HUMAN;Q5T945_HUMAN;Q5T946_HUMAN	0.267082	1.11667
2626	1.002	0.97035	1.1053	0.99624	0.97952	1.084	0.94882	1.0105	1.0848	0.99183	3313	GRP75_HUMAN;F5H3L8_HUMAN	5.23e-05	1.21587
2627	1.5153	1.525	1.4542	1.4605	1.5477	1.441	1.4654	1.6053	1.4347	1.463	3309	GRP78_HUMAN	5.84e-05	1.2013
2628	1.1106	1.0917	1.1118	1.034	1.0818	1.212	1.1325	1.1107	1.0787	1.111	80273	GRPE1_HUMAN;B4DWV5_HUMAN	0.697338	1.17215
2630	1.4479	1.4099	1.0141	1.5304	1.5331	0.9965	1.4159	1.4358	1.0395	1.3526	284110	GSDMA_HUMAN	7.41e-08	9.07075
2633	1.3565	1.4818	1.0467	1.0609	1.5047	1.0672	1.1801	1.7214	1.0297	1.3085	2729	GSH1_HUMAN;Q14TF0_HUMAN	4.63e-06	2.11634
2634	1.0422	0.98101	1.0089	1.0935	0.94714	0.9775	1.1876	1.0471	1.0441	0.97183	2937	GSHB_HUMAN;B6F210_HUMAN	0.114665	1.25388
2635	0.9591	1.0027	1.0422	0.96258	1.1136	0.94124	1.0636	0.89955	0.82913	0.68519	2936	GSHR_HUMAN	0.857033	1.62524
2636	0.8616	1.0127	0.89854	0.96676	0.88886	0.9165	0.9665	0.87387	0.8671	0.76597	2932	GSK3B_HUMAN;Q6FI27_HUMAN	0.0474638	1.73544
2642	0.97324	0.97035	0.93961	0.9301	0.94989	0.90724	0.99782	0.98401	1.0197	1.0516	9446	GSTO1_HUMAN;Q5TA02_HUMAN;F5H7H0_HUMAN;Q5TA01_HUMAN	0.608501	1.15912
2643	1.0786	1.1147	0.95803	1.0852	1.0789	1.0039	1.0588	1.0325	1.097	1.0626	2950	GSTP1_HUMAN;A8MX94_HUMAN	0.000104034	1.47073
2644	0.96573	0.94052	1.0143	0.84777	0.9076	1.0302	0.88153	1.001	1.1332	1.054	79709	GT251_HUMAN	0.102673	1.67596
2645	0.78841	0.6251	0.98839	0.82334	0.694	0.90597	0.77875	0.7275	0.96241	0.84876	2969	GTF2I_HUMAN	5.16e-06	1.91445
2648	1.1519	1.174	1.2011	1.1525	1.2886	1.2045	1.1852	1.2486	1.2195	1.2855	6513	GTR1_HUMAN;C9JIM8_HUMAN	7.03e-06	1.74366
2649	1.0065	1.1268	0.98859	0.96598	0.98235	1.0982	1.034	1.0054	1.0436	1.078	2997	GYS1_HUMAN;Q9BTT9_HUMAN;F5H1N8_HUMAN	0.708582	1.16792
2652	0.65302	0.64088	0.64907	0.65534	0.62247	0.63316	0.60346	0.72289	0.82443	0.56829	3024	H11_HUMAN	0.227431	1.76401
2654	1.0041	1.1305	0.88834	0.90315	1.1172	0.85799	0.87287	1.0807	0.87193	0.97163	3009	H15_HUMAN	3.42e-05	1.31761
2657	2.2908	2.129	2.0296	2.2167	2.1407	2.4709	1.911	2.388	2.48	2.1631	3012	H2A1B_HUMAN;H2A1C_HUMAN;H2A3_HUMAN;Q08AJ9_HUMAN	0.511161	1.29775
2658	1.4958	1.5405	1.485	1.4248	1.4836	1.5386	1.5935	1.5311	1.4766	1.6763	94239	H2AV_HUMAN;H2AZ_HUMAN;C9J0D1_HUMAN;A6NN01_HUMAN;A6NKY0_HUMAN;A6NFA8_HUMAN;C9J386_HUMAN	0.397468	1.22349
2660	2.3955	2.3569	2.2187	2.7574	2.5528	2.2757	2.2756	2.6145	2.2665	2.3429	3018	H2B1B_HUMAN;H2B1J_HUMAN;H2B1O_HUMAN;H2B2E_HUMAN;H2B3B_HUMAN	0.299047	1.2428
2663	1.0301	1.2165	0.9072	1.1788	0.91792	1.0762	1.0015	1.0633	1.0008	1.0526	51495	HACD3_HUMAN;B4DRF4_HUMAN	0.316278	2.21286
2665	0.8706	0.85284	0.99694	0.92607	0.81101	1.0074	0.87679	0.86541	0.88325	0.85476	8520	HAT1_HUMAN	0.00140478	2.11425
2668	1.0349	1.0158	1.1104	1.0274	1.0279	1.1022	1.0369	0.99566	1.2497	1.0476	3028	HCD2_HUMAN;Q6IBS9_HUMAN;Q5H928_HUMAN	0.00390104	1.30737
2669	0.88886	0.72735	0.89677	0.88207	0.86261	0.8991	0.81114	0.83885	0.92823	0.88735	3064	HD_HUMAN	0.0826644	1.318
2670	0.90052	0.94359	0.96397	0.90142	0.9253	0.93122	0.74854	0.95118	0.97538	0.85984	3065	HDAC1_HUMAN;Q6IT96_HUMAN;Q5TEE2_HUMAN;B4DSK9_HUMAN;F5GXM1_HUMAN	0.0128298	1.55536
2673	1.0353	0.99419	1.1165	1.0865	0.95376	0.98135	0.95218	1.0978	1.059	1.0338	3068	HDGF_HUMAN;Q5SZ07_HUMAN;Q5SZ08_HUMAN	0.90052	1.17257
2676	1.0601	1.0298	1.0293	1.0501	1.2344	1.0793	1.3023	1.2989	1.1789	1.2883	55127	HEAT1_HUMAN;Q5T3Q7_HUMAN	0.0584517	1.45785
2677	0.77473	0.7697	0.87471	0.74334	0.7453	0.78544	0.80087	0.76516	0.82811	0.83669	54919	HEAT2_HUMAN	5.52e-06	2.00254
2680	1.1264	1.1646	0.92961	0.74108	1.1039	1.0217	1.0725	1.2165	0.74646	0.94379	23593	HEBP2_HUMAN	3.26e-05	2.45439
2681	1.0611	0.82617	0.62839	0.78701	1.1098	0.70875	0.75179	1.0243	0.68506	0.69784	25831	HECD1_HUMAN	1.68e-08	4.97605
2683	0.86815	0.86545	0.84704	0.81169	0.8558	0.85515	0.9791	0.8643	0.95046	0.91333	10973	HELC1_HUMAN	0.362757	1.26168
2687	0.99011	0.99436	1.0543	0.93073	1.075	1.0631	0.86868	1.0014	0.97755	0.99688	1371	HEM6_HUMAN	0.0662079	1.23751
2689	0.79037	0.63612	0.81057	0.77956	0.76437	1.4692	0.98864	0.8139	0.82234	0.70075	8924	HERC2_HUMAN	0.417558	2.30963
2692	1.2236	1.2236	1.0734	1.196	1.1888	1.2144	1.2124	1.1649	1.2723	1.162	3074	HEXB_HUMAN;Q5URX0_HUMAN	0.0174072	1.30678
2693	1.1398	1.0013	1.2979	0.82427	1.0918	1.421	1.1525	0.99988	1.1533	1.1361	26275	HIBCH_HUMAN;B9A058_HUMAN	0.0972373	1.72395
2695	0.97901	1.0079	0.9599	0.93246	0.97066	0.93956	0.94233	1.0218	0.95443	1.0521	3094	HINT1_HUMAN;D6RD60_HUMAN;D6RE99_HUMAN;D6REP8_HUMAN	0.00863075	1.21399
2698	1.5622	1.1765	0.90976	1.0269	1.1217	0.99395	1.482	1.125	0.83278	1.0284	9026	HIP1R_HUMAN;B3KQW8_HUMAN	1.24e-06	3.45241
2701	0.93428	0.88934	0.96745	0.90042	0.92294	1.0423	0.92421	0.94223	1.0036	0.97066	3146	HMGB1_HUMAN;Q5T7C4_HUMAN;E9PFF0_HUMAN;Q5T7C6_HUMAN;F5H351_HUMAN;F5GZ29_HUMAN	0.00676568	1.24446
2702	0.91686	0.95269	1.0723	0.88459	0.94925	1.0441	0.91071	0.90746	0.93868	0.92176	3148	HMGB2_HUMAN;D6R9A6_HUMAN	0.000735319	1.4427
2703	0.81917	0.82401	0.89163	0.9748	0.72238	0.8848	0.72329	0.71486	0.70239	0.85459	3149	HMGB3_HUMAN;E7EQU1_HUMAN;E7ES08_HUMAN;E9PES6_HUMAN	0.366253	1.43239
2706	1.1185	1.0548	1.1547	1.085	1.0899	1.1306	0.98505	1.0601	1.0545	1.0116	3163	HMOX2_HUMAN	2e-06	1.63169
2707	1.5699	1.5307	1.6144	1.4824	1.4771	1.4833	1.6277	1.5854	1.3717	1.548	9987	HNRDL_HUMAN	0.0262374	1.29875
2708	1.3951	1.4066	1.2917	1.0936	1.4366	1.4278	1.4394	1.4146	1.4567	1.2645	3187	HNRH1_HUMAN;E9PCY7_HUMAN;D6RBM0_HUMAN;D6RIU0_HUMAN;D6RIT2_HUMAN;D6RIH9_HUMAN;D6RJ04_HUMAN;D6RDU3_HUMAN;D6RFM3_HUMAN;D6R9T0_HUMAN;D6RAM1_HUMAN;E7EQJ0_HUMAN	0.205788	1.36659
2709	1.6345	1.6385	1.5525	1.4441	1.6957	1.5908	1.5059	1.3448	1.6089	1.5219	3188	HNRH2_HUMAN;B4DFK9_HUMAN	9.14e-05	1.77729
2711	1.0127	0.781	0.97733	1.0006	0.93808	1.0427	1.0379	1.0815	1.0511	1.0517	11100	HNRL1_HUMAN	0.549916	1.38476
2712	1.4425	1.3267	1.4424	1.2897	1.4294	1.4464	1.4026	1.4805	1.4925	1.3176	221092	HNRL2_HUMAN	0.0706676	1.21393
2713	1.6745	1.9933	0.90206	1.3681	2.0692	0.72663	1.5022	1.9207	0.98378	1.3453	3183	HNRPC_HUMAN;HNRCL_HUMAN;B4DSU6_HUMAN	2.25e-07	6.85163
2714	0.94083	0.98891	0.86589	0.89693	0.8472	0.98918	1.0069	0.92077	1.0332	0.94856	3185	HNRPF_HUMAN	0.641937	1.21955
2715	1.2506	0.99769	0.58521	1.2664	1.5068	1.0292	0.90387	1.9063	1.0513	1.1024	27316	HNRPG_HUMAN;Q8N8Y7_HUMAN;RBMXL_HUMAN;B4E3U4_HUMAN	0.172833	7.30422
2716	1.0195	1.0366	1.0988	1.0408	1.0276	1.0736	1.0772	1.0396	1.0015	1.0667	3190	HNRPK_HUMAN;Q6IBN1_HUMAN;Q5T6W1_HUMAN	0.00240621	1.20318
2717	1.1297	1.2367	0.99542	1.1439	1.1808	0.96618	0.97529	1.0984	0.68696	1.0872	3191	HNRPL_HUMAN;A6NIT8_HUMAN	0.000578844	2.27626
2718	1.046	0.97795	1.0706	1.0106	1.0508	1.0778	1.0536	1.0309	1.0771	1.0628	4670	HNRPM_HUMAN	0.149808	1.1021
2719	0.96646	0.91261	1.0321	0.97628	0.97925	1.0679	0.97548	1.0097	1.0202	1.0376	10492	HNRPQ_HUMAN	0.000664573	1.36073
2720	1.54	1.665	1.638	1.653	1.54	1.7443	1.4694	1.5062	1.4911	1.5773	10236	HNRPR_HUMAN;E7ERE4_HUMAN;Q2L7G6_HUMAN;E7ETM7_HUMAN	0.414017	1.3684
2722	1.0869	0.89321	1.0842	1.1287	1.1678	1.0838	1.0869	0.99713	1.0052	0.89589	84376	HOOK3_HUMAN	0.089942	1.52663
2723	1.0495	0.95185	0.95163	0.75259	1.118	1.1709	1.1826	1.1858	1.1596	1.1049	50809	HP1B3_HUMAN;B0QZK4_HUMAN;Q5SWC8_HUMAN	0.756624	1.57563
2724	0.77806	0.83202	0.81386	0.72846	0.78895	0.92308	0.62655	0.76238	0.78434	0.88598	23640	HPBP1_HUMAN	0.0253836	2.49792
2729	0.94065	0.9134	0.98333	0.9692	0.92863	0.99606	0.99556	0.93835	1.0013	1.0074	10808	HS105_HUMAN;B4DYH1_HUMAN;B4DY72_HUMAN;E7EUG1_HUMAN	1.54e-06	1.32906
2732	1.0155	0.97497	1.061	1.0362	0.98587	1.0467	1.056	1.0266	1.0412	1.0149	3320	HS90A_HUMAN	0.0020683	1.10115
2733	0.86645	0.84923	0.89648	0.88093	0.8605	0.89049	0.91865	0.87054	0.90392	0.88338	3326	HS90B_HUMAN	0.000118596	1.13197
2735	1.0646	1.0859	1.1974	1.0307	1.0998	0.91508	0.86126	1.0428	0.9581	1.0536	84263	HSDL2_HUMAN	0.552035	1.48887
2736	0.84447	0.88391	0.83297	0.90874	0.82191	0.83478	0.80356	0.89274	0.74984	0.83869	3306	HSP72_HUMAN	0.568234	1.21191
2737	1.0067	0.9925	1.0247	0.9915	1.0052	0.99677	0.99772	0.98793	0.98863	1.0337	3308	HSP74_HUMAN;F5H3R0_HUMAN	0.272138	1.10446
2739	0.96164	0.97993	0.97203	0.99152	0.99083	0.97457	0.97779	0.98588	0.94064	0.97509	3312	HSP7C_HUMAN;E9PKE3_HUMAN;E7ET08_HUMAN;E9PNE6_HUMAN;E9PN89_HUMAN	0.000144829	1.12396
2740	0.90905	0.80558	0.89104	0.75072	1.1058	0.80412	0.72207	1.1328	1.0276	1.0033	51182	HSP7E_HUMAN	0.218915	1.7346
2741	1.555	1.6907	1.0982	1.4677	1.756	1.1361	1.4334	1.8142	1.1019	1.4282	3315	HSPB1_HUMAN;B4DL87_HUMAN	2.96e-09	3.01958
2743	1.1783	1.1384	0.84883	1.0991	1.1702	1.1174	1.1106	1.2289	1.1169	1.2401	10553	HTAI2_HUMAN;E9PI87_HUMAN	0.00763867	1.72367
2744	0.93778	0.96323	0.92195	1.0978	0.91532	0.77048	0.96689	0.87129	0.90221	0.80997	54497	HTR5B_HUMAN	0.207598	1.49128
2745	1.1379	1.1578	1.1937	1.1689	1.2336	1.184	1.0578	1.1434	1.134	1.1908	27429	HTRA2_HUMAN	0.539456	1.18331
2746	1.3072	1.318	1.0416	1.1141	1.3964	1.1085	1.0964	1.3661	1.0519	1.1553	3099	HXK2_HUMAN;E9PB90_HUMAN	1.21e-06	2.06068
2753	1.1818	0.86461	1.2149	1.3312	1.1527	1.0384	1.1418	1.0894	1.079	1.2431	10848	IASPP_HUMAN;Q6ZNZ8_HUMAN	0.0100481	1.70736
2756	0.97713	0.60037	0.87175	0.85131	0.94232	0.87452	0.9273	1.0245	0.88211	0.96495	3416	IDE_HUMAN	0.135313	2.0484
2757	1.0348	1.0058	1.1398	1.0283	0.94296	1.088	0.92075	0.95036	1.0543	0.98478	3419	IDH3A_HUMAN;B7Z9J8_HUMAN	0.0101175	1.2379
2758	1.0677	1.0093	1.1888	1.0299	1.064	1.0444	1.1127	1.0591	1.1772	0.99547	3420	IDH3B_HUMAN	0.325539	1.24267
2759	1.1059	1.2263	1.1156	1.1442	1.2096	1.0058	1.0444	1.083	1.0778	1.0718	3417	IDHC_HUMAN;Q6FHQ6_HUMAN;C9J4N6_HUMAN	0.032457	1.21923
2760	1.0211	0.95813	1.1631	0.99124	1.0434	1.1286	0.93391	1.0265	1.1228	1.0134	3418	IDHP_HUMAN	0.0182378	1.24541
2762	1.0423	1.0561	1.1169	1.0856	1.0459	1.0795	1.0532	1.0439	1.1096	1.1136	3428	IF16_HUMAN;E7EPR3_HUMAN	2.53e-06	1.5312
2763	0.99218	0.96781	1.0118	1.0461	0.99034	0.9933	0.97924	1.0192	1.0434	1.0248	1964	IF1AX_HUMAN	0.0972933	1.23695
2765	1.0298	0.98652	1.0471	0.97939	0.99023	1.0719	1.0137	1.0414	1.0546	1.0547	1965	IF2A_HUMAN;Q53XC0_HUMAN	0.199863	1.09446
2766	1.0636	1.0696	1.0252	1.1383	1.0484	1.0246	1.0321	1.0801	1.0964	1.1004	8894	IF2B_HUMAN;Q6IBR8_HUMAN;IF2BL_HUMAN	0.46807	1.11097
2768	1.1026	1.0314	1.1101	1.0212	1.0895	1.0002	1.0563	1.0633	1.002	1.0281	10644	IF2B2_HUMAN	0.000134752	1.27445
2769	1.0684	1.0684	1.0171	1.0346	1.1136	1.0312	1.1226	1.0281	1.0222	1.0834	10643	IF2B3_HUMAN	0.176766	1.17845
2770	0.98076	0.94976	0.98199	0.99166	0.99627	0.99145	0.98968	1.0144	0.96498	0.97096	1968	IF2G_HUMAN;IF2GL_HUMAN;D6RHZ4_HUMAN	0.727065	1.06806
2771	0.91096	0.8619	0.95318	0.92533	0.84974	0.94616	0.91835	0.86779	0.89436	0.91596	9669	IF2P_HUMAN	0.0340523	1.12173
2772	0.95142	0.95867	0.97636	0.99965	0.95281	0.938	0.96828	0.95269	0.96306	0.9531	1973	IF4A1_HUMAN	0.0221611	1.09126
2774	1.0565	1.2095	0.9535	1.0707	1.2449	0.98258	1.0361	1.1591	0.94589	1.0532	9775	IF4A3_HUMAN	4.09e-05	1.31611
2775	0.91483	0.87316	0.91958	0.89915	1.0579	0.93304	0.85333	0.84808	0.79863	0.89413	9470	IF4E2_HUMAN;Q53RG0_HUMAN;B8ZZ50_HUMAN;B8ZZJ9_HUMAN;B9A044_HUMAN;C9JEL3_HUMAN	0.563753	1.32464
2776	1.1589	0.99791	1.1593	1.1711	1.0492	0.97185	1.0194	1.228	1.0648	1.2186	1982	IF4G2_HUMAN;B4DZF2_HUMAN;D3DQV9_HUMAN	0.30142	1.37768
2777	1.1121	1.1196	1.1022	1.0992	1.1288	1.0509	1.1283	0.97249	1.1204	0.98288	7458	IF4H_HUMAN	0.209347	1.30973
2778	1.0583	1.175	0.94362	1.0614	1.0909	1.0234	0.94453	1.1321	0.89138	0.97688	1983	IF5_HUMAN	0.000692743	1.39492
2779	0.97708	1.0125	0.94941	0.95352	0.9855	0.95215	0.98296	0.96949	0.95883	0.98955	1984	IF5A1_HUMAN;IF5AL_HUMAN;IF5A2_HUMAN;C9J4W5_HUMAN;C9J7B5_HUMAN	0.0469321	1.09963
2787	1.1508	1.3017	1.0819	1.2995	1.025	0.97271	1.3392	0.97809	1.0745	1.2279	3476	IGBP1_HUMAN	0.145137	1.37861
2792	3.0705	3.723	1.0832	2.0752	3.5845	0.9602	1.771	3.4931	0.91166	2.1449	3557	Q53SC2_HUMAN;IL1RA_HUMAN	5.93e-11	9.70768
2793	1.3367	1.5356	1.0309	1.273	1.5171	0.98535	1.4066	1.4882	1.0529	1.4808	1992	ILEU_HUMAN	4.33e-05	1.63576
2794	1.0572	1.069	1.013	1.0519	1.2036	0.92122	1.0216	1.095	1.0455	1.0694	3608	ILF2_HUMAN	0.00923986	1.34626
2795	1.0954	1.0695	0.96076	0.98857	1.146	1.0662	1.1249	1.1892	0.96258	1.0909	3609	ILF3_HUMAN;C9JFV5_HUMAN	0.0144848	1.27868
2796	0.91784	0.97178	0.96597	0.914	0.92451	0.96677	1.0208	0.92503	1.0367	0.79958	3611	ILK_HUMAN;B7Z418_HUMAN	0.017794	1.51048
2797	0.98809	0.83834	0.94816	0.99239	0.89131	1.0296	0.7805	1.0566	1.1961	1.0789	80895	ILKAP_HUMAN	0.454279	1.564
2798	1.0374	1.0276	1.1853	0.99459	1.1761	0.99001	0.90719	0.9975	1.2214	0.98383	10994	ILVBL_HUMAN;E9PJS0_HUMAN	0.198569	1.34636
2800	0.60814	0.50422	0.71759	0.64716	0.48501	0.70165	0.61798	0.53188	0.7828	0.64167	3838	IMA2_HUMAN	2.65e-08	5.09934
2802	1.0004	1.0255	0.92619	0.92978	1.1087	0.92382	1.0547	1.0885	1.194	0.95341	3840	IMA4_HUMAN	0.178322	1.35631
2803	0.93667	0.95105	1.0599	0.93833	0.94484	0.96152	0.84316	0.94642	0.89865	0.94281	23633	IMA7_HUMAN;F5GYL8_HUMAN;F5H4G7_HUMAN;E9PC31_HUMAN;Q5TFJ7_HUMAN	0.33188	1.25706
2804	0.95822	0.97182	0.97638	0.78408	0.93183	0.9928	0.9614	0.96237	0.97174	0.97552	3837	IMB1_HUMAN;F5H4R7_HUMAN	0.476221	1.2662
2805	0.91965	0.96824	0.96411	0.94415	0.99949	0.91887	0.94249	0.97398	0.92444	0.9615	3615	IMDH2_HUMAN;F5H247_HUMAN	2.37e-06	1.33303
2807	0.93866	0.98177	0.95183	0.93281	0.91864	0.94175	0.9261	0.92133	0.94975	1.0112	3612	IMPA1_HUMAN;E5RIP7_HUMAN;E5RG13_HUMAN	0.807524	1.10079
2812	0.98496	0.98496	1.1157	0.94969	0.88184	1.1617	1.02	0.94763	1.2658	0.83	64423	INF2_HUMAN	0.0114182	1.64929
2814	0.85483	0.83745	0.9311	0.74718	0.83425	0.9039	0.77058	0.79881	0.93128	0.95205	26173	INT1_HUMAN	0.00675949	1.73833
2816	0.93652	0.68393	1.1703	0.93958	0.83309	1.2493	0.99633	0.87478	1.1194	0.99197	65123	INT3_HUMAN	0.000241302	1.87667
2821	1.659	1.5013	0.99699	1.3686	1.6913	0.97646	1.3599	1.9175	0.89267	1.3302	3713	INVO_HUMAN	6.22e-08	4.70308
2822	0.86074	1.0033	0.89031	0.83134	0.79372	0.86428	0.8688	0.88012	0.83905	0.91775	51194	IPO11_HUMAN	0.118955	1.6737
2824	0.85604	0.83868	0.96886	0.92234	0.81813	0.8528	0.92098	0.85566	0.90109	0.90871	79711	IPO4_HUMAN	0.0033708	1.23848
2825	0.89888	0.83997	0.91365	0.94775	0.88239	0.94071	0.93915	0.9178	0.96367	0.93617	3843	IPO5_HUMAN	0.0033773	1.19794
2826	0.94813	1.042	1.0005	1.0023	0.96407	1.0132	0.93264	0.92783	0.99305	1.0168	10527	IPO7_HUMAN	0.0020653	1.28787
2828	0.92305	1.0065	0.96273	0.94544	0.91899	0.82294	0.84942	0.95618	0.88314	0.95252	55705	IPO9_HUMAN	0.630137	1.22305
2829	0.97967	0.99139	0.97954	1.0353	0.97536	0.90703	0.9955	1.0212	0.98532	1.0139	5464	IPYR_HUMAN;Q5SQT6_HUMAN	0.395399	1.16325
2830	1.1453	1.1043	1.2725	1.1182	1.119	1.1709	0.96624	1.1889	1.1828	1.149	27068	IPYR2_HUMAN;E2QRM6_HUMAN;D6R967_HUMAN	0.133922	1.31696
2831	1.1066	1.1066	1.0532	1.0535	1.1295	1.0756	1.0356	1.1317	1.0464	1.0667	8826	IQGA1_HUMAN;F5H7A1_HUMAN	5.18e-09	1.33478
2833	1.2716	1.2397	1.1752	1.3258	1.2438	1.2217	0.97959	1.2995	1.1824	1.387	51124	IR3IP_HUMAN	0.00427327	1.72246
2834	1.0313	1.3665	0.79307	1.1392	1.3975	0.78672	1.1767	1.3223	0.83719	1.0966	3664	IRF6_HUMAN;F5GWX8_HUMAN;B1AJU4_HUMAN	2.11e-06	1.77636
2839	0.99837	1.0399	0.98815	0.50224	0.95855	0.94727	0.97702	1.0195	1.0415	1.101	9636	ISG15_HUMAN	0.718281	2.19218
2841	0.99865	1.0426	1.0731	1.0425	0.97515	0.9486	1.0496	0.99709	1.0315	1.0906	51015	ISOC1_HUMAN;E7ENF9_HUMAN;D6RE73_HUMAN;D6RGE2_HUMAN	0.0171872	1.24505
2845	1.2629	1.4006	1.066	1.1858	1.4158	1.1398	1.1454	1.5031	1.087	1.1872	3673	ITA2_HUMAN	8.01e-06	1.41004
2846	0.80466	0.80945	0.94594	0.82539	0.71286	0.95567	0.76346	0.75853	0.96585	0.81147	3675	ITA3_HUMAN	5.17e-07	2.25967
2847	1.1939	1.1395	1.3257	1.1939	1.6092	1.1128	1.3197	1.3514	1.1614	1.2745	3678	ITA5_HUMAN	0.066541	1.94908
2848	0.92951	0.96653	1.0271	0.94437	0.92585	0.94827	0.92926	0.90716	1.0118	0.99664	3688	ITB1_HUMAN	9.87e-06	1.70024
2849	0.74645	0.7127	0.85233	0.80259	0.74777	0.82178	0.80645	0.71838	0.83782	0.79595	3691	ITB4_HUMAN	1.12e-10	2.70822
2856	0.96243	0.80251	0.86355	0.93508	0.91514	0.74152	0.95345	1.078	0.90548	0.95036	3710	ITPR3_HUMAN	0.0257555	1.71647
2857	1.0916	1.0422	1.1535	0.78638	1.0513	1.2969	1.0961	1.1045	1.2352	1.235	3712	IVD_HUMAN;B3KVI7_HUMAN	0.0577405	1.6675
2861	2.1549	2.4076	1.7308	2.181	2.4622	1.4477	2.8108	2.0344	1.4625	2.4918	3726	JUNB_HUMAN;Q5U079_HUMAN	0.00221658	1.94156
2863	0.96756	1.0844	1.0436	0.90958	0.89786	0.96888	0.9534	1.1019	1.0532	0.82123	23065	K0090_HUMAN	0.179551	1.34177
2865	0.704	0.67591	0.77675	0.74385	0.73279	0.77374	0.73603	0.68813	0.73992	0.74272	23277	K0664_HUMAN;C9J6D7_HUMAN	4.09e-06	1.59151
2867	1.3069	1.1836	1.0809	1.0978	0.99031	1.0991	1.289	1.1312	0.99983	1.2353	57614	K1468_HUMAN	1.45e-06	3.11428
2868	1.0566	1.1543	3.9994	1.2491	1.0502	0.8679	0.73343	1.1067	1.1592	1.0389	57707	K1609_HUMAN;F5GWS3_HUMAN	0.429082	5.45301
2871	1.0138	1.0474	0.89855	0.93286	1.0953	1.0138	1.1285	0.87984	1.0511	1.102	54914	K1797_HUMAN	0.883446	1.30308
2872	0.88374	0.87189	1.0029	0.93452	0.85745	0.98502	0.90288	0.90631	0.9794	0.89307	57805	K1967_HUMAN	8.23e-05	1.39191
2876	0.98036	0.94723	0.92306	1.0694	0.95299	1.0596	0.96827	0.99014	1.0077	0.93735	5213	K6PF_HUMAN	0.85517	1.15854
2877	1.0805	1.089	1.1806	1.0716	1.0321	1.1245	1.1088	1.0204	1.0287	1.0571	5211	K6PL_HUMAN;F5H3H2_HUMAN	0.458372	1.157
2878	1.0397	0.99414	1.0136	1.0934	1.0008	1.0396	1.0647	1.0326	1.0355	1.055	5214	K6PP_HUMAN;Q5VSR7_HUMAN	0.0281949	1.09985
2880	1.0165	1.0217	1.131	1.01	0.98439	1.0437	0.90165	1.0249	1.105	1.0666	204	KAD2_HUMAN;E7EWH4_HUMAN	0.0975139	1.25437
2881	1.1071	1.2404	1.2061	1.0692	1.0337	1.4745	1.0871	0.99499	1.7187	0.99204	50808	KAD3_HUMAN;E7ET30_HUMAN;Q9HC01_HUMAN	0.030215	1.73249
2882	0.94433	0.97251	1.1511	0.99812	0.93817	0.97385	0.9591	0.93249	1.0434	1.0481	205	KAD4_HUMAN	0.00180984	1.44962
2885	1.0556	0.94122	0.94828	1.0699	1.063	1.0913	1.0556	1.0771	1.0595	1.0396	5576	KAP2_HUMAN;Q9BUB1_HUMAN	0.947727	1.16615
2886	1.0072	1.1472	1.0464	0.87702	1.0898	0.8682	0.87094	0.86524	0.98244	0.84409	5566	KAPCA_HUMAN;B4DKB0_HUMAN;C9JK39_HUMAN;B2RB89_HUMAN;KAPCB_HUMAN;B1APG4_HUMAN	0.0638119	1.39902
2888	1.0774	1.1156	0.96174	1.0613	1.1264	1.01	1.0194	1.2442	0.93257	1.0019	1452	KC1A_HUMAN;Q71TU5_HUMAN;E7ETM0_HUMAN;D6REM4_HUMAN	0.00142582	1.34253
2889	1.0432	1.0456	0.72961	0.63241	1.1317	0.61931	0.46565	1.297	0.9751	1.143	1453	KC1D_HUMAN;Q59FJ7_HUMAN;B0QY34_HUMAN;B0QY35_HUMAN	0.196962	2.78535
2893	1.1689	1.1689	1.2061	1.1723	1.1977	1.1571	1.2335	1.1508	1.1306	1.1446	1159	KCRU_HUMAN;B4DFE8_HUMAN;C9JSQ1_HUMAN	0.789841	1.19308
2895	0.96903	0.91108	0.9276	0.9648	0.92482	0.94918	0.96896	0.95902	3.1462	0.96325	51727	B2R6S5_HUMAN;KCY_HUMAN;E7EVE6_HUMAN;Q5T0D2_HUMAN	0.49366	3.45326
2896	0.95117	1.1726	0.89222	1.1275	0.89846	0.9989	0.91872	1.0172	0.99374	0.95424	23028	KDM1A_HUMAN	0.232034	1.4837
2898	0.81738	0.94604	1.5875	0.69882	0.96433	0.83522	0.85136	0.81738	0.74546	0.66482	9817	KEAP1_HUMAN	0.59867	2.38786
2900	0.99679	0.87223	1.0841	1.0016	0.93904	1.0315	1.0364	0.78955	1.023	1.0472	10657	KHDR1_HUMAN;E7ET98_HUMAN	0.0484765	1.37306
2902	0.73467	0.64702	0.78497	0.50358	0.47886	0.81424	0.78258	0.7269	1.0661	0.95892	3832	KIF11_HUMAN	0.18239	6.16314
2913	1.004	1.0033	0.96899	1.0131	0.97279	0.99687	1.0631	1.0744	0.93358	1.0126	3799	KINH_HUMAN	0.213933	1.15084
2916	1.0755	1.0583	0.95232	0.90143	1.0631	0.90726	1.0041	1.0059	0.87187	1.1026	147700	KLC3_HUMAN	9.33e-06	1.91221
2920	3.6826	4.7268	0.91903	2.442	4.766	0.90888	1.9944	4.8665	0.91412	2.111	5655	KLK10_HUMAN	5.36e-07	7.63786
2928	0.99098	1.0091	0.94716	1.0056	1.0018	0.95148	0.98436	0.994	0.92676	0.9959	5315	KPYM_HUMAN;B4DUU6_HUMAN;E9PF79_HUMAN	2.35e-05	1.15769
2930	1.013	1.0866	0.7048	0.94143	0.98895	1.0766	0.9509	1.0562	0.92839	1.2754	6197	KS6A3_HUMAN;F5GYC4_HUMAN	0.383064	1.83925
2938	1.0471	1.0172	1.137	0.99484	1.0185	1.092	0.98342	1.068	1.1438	1.0257	3895	KTN1_HUMAN;Q17RZ5_HUMAN	0.00235874	1.16308
2940	0.86577	0.7804	0.92645	0.87996	0.70607	1.0185	0.85888	0.86084	4.3133	0.69871	3996	L2GL1_HUMAN	0.457201	6.95368
2941	1.0077	1.0228	1.0728	1.0161	1.0545	0.95011	1.1439	0.96587	1.0766	1.09	6741	LA_HUMAN;E9PFH8_HUMAN	0.0074353	1.39822
2944	1.2646	1.4626	1.2546	1.1779	1.3637	1.1884	1.1771	1.4874	1.1459	1.2027	3898	LAD1_HUMAN;E9PDI4_HUMAN	0.0465488	1.41714
2947	0.71131	0.38564	0.77813	0.64966	0.46509	0.87235	0.49374	0.69854	0.86804	0.72927	3911	LAMA5_HUMAN	0.0486981	2.94793
2948	1.0069	0.97508	1.0276	1.0079	1.0411	1.0214	0.98357	1.0514	1.065	0.9001	3912	LAMB1_HUMAN;E7EPA6_HUMAN	0.0361799	1.1832
2949	0.89343	0.79119	0.99389	1.047	0.92305	1.0269	1.0715	0.87271	0.87945	1.1108	3914	LAMB3_HUMAN	1.96e-06	2.91296
2951	1.0264	1.0094	1.0862	1.1198	1.0136	0.96362	1.0982	1.0809	1.2316	1.0023	3915	LAMC1_HUMAN	0.0347254	1.51868
2952	0.75642	0.55445	0.76133	0.76151	0.75484	0.79474	0.78521	0.74149	0.8217	0.80286	3918	LAMC2_HUMAN;F5H430_HUMAN	0.000311368	2.64085
2953	1.1469	1.1706	0.93539	0.93832	0.93864	1.1135	0.99406	1.1145	1.1003	1.1375	3916	LAMP1_HUMAN	0.00222597	2.00162
2954	0.90006	0.98824	0.94117	0.98565	1.0698	0.95286	0.64339	0.9902	0.85617	0.91022	10314	LANC1_HUMAN;Q53TN2_HUMAN;E9PHS0_HUMAN	0.387685	1.83845
2956	0.74933	0.65076	0.99008	0.76319	0.62978	0.69246	0.75231	0.74933	0.8342	0.63338	7112	LAP2A_HUMAN	0.631203	1.82854
2957	0.96155	0.97037	1.0294	0.9421	0.95567	1.1062	1.0284	0.97601	1.1176	0.98489	7112	LAP2B_HUMAN;Q59G12_HUMAN	0.00190391	1.29598
2959	0.86926	0.79213	0.88789	0.84976	0.84351	0.93326	0.91559	0.91491	0.89414	0.87479	23367	LARP1_HUMAN;E5RH50_HUMAN	0.0880319	1.19193
2960	0.85316	0.53746	0.93384	0.93089	0.86814	0.89128	0.90603	0.90158	0.68871	0.85296	113251	LARP4_HUMAN;E9PDG5_HUMAN;Q96J85_HUMAN	0.596511	1.73751
2965	0.88635	0.81493	1.0223	0.90522	0.89532	0.98988	1.049	0.88184	1.1339	0.91328	8140	LAT1_HUMAN	1.49e-05	2.49258
2967	0.97903	1.0292	1.0978	1.0149	0.94751	0.9896	1.0283	0.85769	0.94673	0.89309	51631	LC7L2_HUMAN	0.461628	1.27995
2968	1.0889	0.94898	1.0681	1.0637	1.1156	1.2083	1.111	1.2142	1.0756	1.1136	4012	LCAP_HUMAN	0.603569	1.28811
2969	1.0512	1.0867	1.0001	1.0298	1.0612	0.98466	1.0307	1.0611	1.0136	1.0566	3939	LDHA_HUMAN;E9PH51_HUMAN;F5H308_HUMAN;B4DKQ2_HUMAN;A8MXQ4_HUMAN;D3YTI4_HUMAN;F5GXY2_HUMAN	5.03e-05	1.13765
2970	0.99928	1.0175	0.97231	0.99231	1.0061	0.94476	1.0396	0.99341	0.97934	1.0225	3945	LDHB_HUMAN;Q5U077_HUMAN;A8MW50_HUMAN;C9J7H8_HUMAN	0.0670334	1.10039
2971	0.93603	0.9629	0.9674	0.92169	0.93332	0.97781	0.89418	0.93976	0.99603	0.98055	3956	LEG1_HUMAN	0.00157489	1.20108
2972	1.1135	1.1004	1.083	1.1089	1.1352	1.1158	1.1517	1.0488	1.0886	1.0983	3958	LEG3_HUMAN	0.000706711	1.19317
2973	1.6035	1.5526	1.4996	1.4833	1.6921	1.5288	1.5981	1.7823	1.6005	1.6035	3963	LEG7_HUMAN	0.615492	1.45056
2974	1.1455	1.2251	0.97283	1.1099	1.2079	1.0449	0.95233	1.0913	0.67416	1.1589	29094	LEGL_HUMAN;B9A055_HUMAN	0.0125681	1.9755
2975	1.2643	1.5997	1.5535	1.129	1.3547	1.1788	0.78206	1.2149	1.2088	1.2643	221496	LEMD2_HUMAN;A8MS91_HUMAN	0.233141	2.0455
2976	1.1012	1.0827	1.0363	0.99571	1.0401	1.1901	0.99785	1.1061	1.1716	1.1719	3954	LETM1_HUMAN	0.498548	1.27703
2977	1.3449	1.4093	1.034	1.4503	0.89584	1.1901	1.2239	1.4458	1.2654	1.3625	3959	LG3BP_HUMAN;E7EW56_HUMAN;B4DI70_HUMAN	0.0661902	1.99366
2978	0.91164	0.87813	0.88881	0.85438	0.87423	0.90786	0.91536	0.88095	1.2135	0.95413	2739	LGUL_HUMAN	0.238234	1.42033
2979	0.8691	0.92946	1.0642	0.91509	0.97371	0.99351	0.97821	0.96907	1.0288	0.96803	51474	LIMA1_HUMAN;B4DN52_HUMAN	6.58e-07	1.80639
2982	0.99204	0.98555	1.0088	0.83201	1.0726	1.0635	1.0495	0.99204	0.73233	0.97829	55327	LIN7C_HUMAN	0.643921	1.46464
2983	1.0757	1.0017	1.3967	1.1379	1.0654	1.1177	1.1458	1.066	1.0666	0.99453	8500	LIPA1_HUMAN;F5H1G2_HUMAN	0.289483	1.7146
2986	1.101	1.1444	1.0167	1.0347	1.112	0.95656	1.042	1.0891	0.96352	0.99443	5048	LIS1_HUMAN	5.99e-07	1.42521
2987	1.1212	1.1266	0.98196	1.0281	1.1401	0.97377	1.1008	1.1373	1.045	1.1384	4048	LKHA4_HUMAN;Q59ES1_HUMAN	1.08e-05	1.44326
2989	1.2005	1.1687	1.1026	1.2256	1.2499	1.1468	1.1626	1.2826	1.2083	1.2946	3998	LMAN1_HUMAN	0.428885	1.21449
2990	1.198	1.2407	1.1982	1.1393	1.2264	1.1178	1.1553	1.3363	1.1253	1.1182	10960	LMAN2_HUMAN;D6RBV2_HUMAN;D6RDX1_HUMAN;D6RIU4_HUMAN	0.000981753	1.29084
2991	1.1119	0.9292	1.1018	1.0913	1.0572	1.2107	1.1305	1.0136	1.122	1.0347	91289	LMF2_HUMAN	0.0239501	1.30295
2992	0.93527	0.89785	0.99674	0.94883	0.91114	0.99718	1.0019	0.9088	1.0431	0.94685	4000	LMNA_HUMAN;Q6UYC3_HUMAN;E7EUI9_HUMAN;D6RAQ3_HUMAN;Q5TCJ4_HUMAN	0.000200374	1.2326
2993	0.71673	0.65838	0.79401	0.74566	0.66798	0.84533	0.74249	0.70721	0.82562	0.72391	4001	LMNB1_HUMAN;E9PBF6_HUMAN	1.99e-07	1.86253
2994	0.79562	0.76691	0.85328	0.78682	0.76421	0.85853	0.78966	0.70236	0.86367	0.84768	84823	LMNB2_HUMAN	0.000124429	1.29949
2996	0.93528	0.65206	0.93533	0.94053	0.76718	1.0199	0.93751	0.72695	0.96387	1.0579	55604	LR16A_HUMAN	0.00832423	1.6224
2999	1.004	0.99511	0.93561	0.96646	0.96103	0.92703	1.0607	1.0373	1.0816	0.97653	57470	LRC47_HUMAN	0.850701	1.16674
3001	0.96954	0.91881	1.0309	0.9475	1.0203	1.0126	0.93327	0.92084	0.97355	0.94069	55379	LRC59_HUMAN	0.174196	1.12725
3005	1.3071	1.4165	1.1222	1.1687	1.3766	1.087	1.2475	1.4123	1.1555	1.2504	4035	LRP1_HUMAN	7.96e-07	1.55925
3007	1.1139	1.2602	1.1445	1.1012	1.1024	1.0716	1.1444	1.1884	1.117	1.04	9208	LRRF1_HUMAN	0.322901	1.21173
3013	1.0114	1.0135	1.0708	0.95426	1.0364	0.95001	0.79221	0.99248	1.0425	0.98846	27258	LSM3_HUMAN	0.148209	1.42487
3014	1.064	1.072	1.1871	1.0272	1.0599	1.0095	1.2228	1.0427	1.0773	1.1076	25804	LSM4_HUMAN	0.18632	1.36068
3015	1.0549	1.077	1.0674	0.99232	1.2083	1.1453	1.3203	1.0679	1.1028	1.0555	11157	LSM6_HUMAN;Q4W5J5_HUMAN	0.290741	1.39444
3018	0.8821	0.73229	0.97709	0.84991	0.91933	0.88354	0.68586	0.89148	0.82386	0.9232	26046	LTN1_HUMAN;E7ESL4_HUMAN	0.937567	1.63751
3019	1.1864	1.1853	1.2695	0.96293	1.1742	1.262	1.1359	1.2703	1.3195	1.2018	55004	LTOR1_HUMAN;F5H3Y3_HUMAN;F5GX19_HUMAN;F5H479_HUMAN	0.0623389	1.3703
3021	1.25	1.2947	1.6689	1.2475	1.3278	1.2071	0.95663	1.4599	1.4818	1.1354	8649	LTOR3_HUMAN	0.0972574	1.74456
3024	0.99417	0.67789	1.2282	1.2294	1.4893	1.4201	1.3187	1.2907	0.6529	0.59234	7798	LUZP1_HUMAN	0.462748	2.51427
3028	0.80312	0.6803	0.93061	0.6584	0.86267	0.87097	0.86097	0.7997	0.90827	0.84794	55646	LYAR_HUMAN	0.0107866	2.215
3033	0.99576	0.90385	0.99663	0.94908	0.96436	1.0048	1.3724	1.3733	1.2827	1.086	92140	LYRIC_HUMAN;E5RJU9_HUMAN	0.624913	1.56409
3035	0.85259	0.87282	0.988	0.90451	0.78375	1.049	0.83484	0.79131	1.0219	0.87863	90624	LYRM7_HUMAN;D6R994_HUMAN	0.000476916	2.76489
3040	1.4369	1.3707	1.4606	1.226	1.385	1.4606	1.3263	1.3725	1.4714	1.4325	8402	M2OM_HUMAN;Q6IBH0_HUMAN;F5GY65_HUMAN	0.019426	1.32602
3045	0.94869	0.96116	0.80336	0.96399	0.9971	0.79504	0.99373	0.923	0.99081	0.8741	4124	MA2A1_HUMAN	0.448105	1.33037
3047	0.93178	0.89907	0.9213	1.0477	1.1076	0.80573	1.0935	1.0937	0.74266	1.0785	55700	MA7D1_HUMAN	0.0075138	1.99748
3049	1.0125	1.0233	0.99692	0.99721	1.0281	0.97339	0.99114	1.0203	0.98596	1.0084	23499	MACF1_HUMAN;F5GZL7_HUMAN	9.88e-05	1.11178
3050	1.0255	1.0314	0.98555	1.0156	1.0679	0.98514	1.0407	0.98674	1.0038	1.0036	23499	MACF4_HUMAN	0.109533	1.16887
3054	1.3021	0.81282	1.0325	0.77709	1.2778	1.359	1.2726	1.6977	1.3833	1.1439	84061	MAGT1_HUMAN	0.656861	2.18469
3058	1.1301	1.0668	1.1515	1.1583	1.1651	1.1522	0.96263	1.1345	0.89267	1.1302	4200	MAOM_HUMAN;Q9BWL6_HUMAN	0.890191	1.32602
3059	1.3001	1.5868	0.97103	1.0446	1.488	1.0807	1.0867	1.2762	1.0021	1.1966	4199	MAOX_HUMAN	6.66e-08	3.30196
3063	1.3487	1.6455	0.91579	1.2517	1.2905	1.4683	1.4808	1.298	1.4481	1.2555	9053	MAP7_HUMAN;E9PCP3_HUMAN;F5H1E2_HUMAN;B7Z290_HUMAN;B7Z9U7_HUMAN	0.83261	1.79681
3065	1.0424	1.0498	1.1013	1.0795	0.94833	1.186	1.1694	1.1265	1.1705	1.1164	4082	MARCS_HUMAN	9.79e-06	1.89451
3068	0.97498	0.9883	0.97361	0.92776	0.97847	1.0322	1.0585	0.95375	1.0146	1.0231	27430	MAT2B_HUMAN;E5RJR3_HUMAN	0.00190068	1.36236
3069	0.85808	0.7648	0.9211	0.89617	0.92201	0.95147	0.85838	0.89696	0.91188	0.91628	10514	MBB1A_HUMAN	4e-05	1.72891
3074	1.0592	1.1242	1.1033	1.082	1.0647	1.166	0.98482	1.0615	0.9759	1.1188	64087	MCCB_HUMAN;D6RDF7_HUMAN;D6R9R1_HUMAN	0.00799134	1.54378
3075	0.79458	0.89003	0.95152	0.84066	0.74	0.98523	0.85488	0.75094	0.97782	0.8713	4172	B4DWW4_HUMAN;MCM3_HUMAN	8.9e-06	2.24692
3077	0.7621	0.69948	0.9581	0.82275	0.7443	0.86082	0.77141	0.72253	0.94724	0.8318	4175	MCM6_HUMAN	1.3e-06	2.36119
3078	0.79385	0.6239	0.93779	0.7746	0.73726	0.96705	0.83719	0.82888	0.92781	0.84894	4176	MCM7_HUMAN;F5H776_HUMAN;F5H4S2_HUMAN;A4D2A2_HUMAN	4.64e-05	2.14681
3079	0.72233	0.65602	0.87309	0.7373	0.68457	0.87594	0.77869	0.62365	0.79376	0.74565	79892	MCMBP_HUMAN	7.79e-06	2.32833
3081	0.82255	0.44118	1.1487	0.61545	0.70306	0.8656	0.89578	1.2125	1.1502	0.61595	8379	MD1L1_HUMAN;B3KR41_HUMAN;F5GXH0_HUMAN;C9JP81_HUMAN	0.578694	2.91491
3083	1.1832	1.187	1.1276	1.1176	1.179	1.1669	1.11	1.1769	1.168	1.105	4191	MDHM_HUMAN;E9PDB2_HUMAN	3.4e-07	1.26425
3084	0.86367	0.77359	0.90646	0.87363	0.77522	0.82673	0.91069	0.79759	0.91546	0.92205	23195	MDN1_HUMAN	4.91e-05	2.26894
3094	0.89774	0.89696	0.89217	0.97735	0.87541	0.85783	0.90002	0.89739	0.78318	0.74412	51072	Q5R2V8_HUMAN;MEMO1_HUMAN	0.307733	1.31343
3095	0.95811	0.95808	0.98336	1.0552	0.96636	0.98753	0.9167	0.84312	0.93525	0.8778	79084	MEP50_HUMAN;B4DP38_HUMAN;B4DJP0_HUMAN	0.574861	1.25154
3097	1.1328	1.0717	1.1745	0.86383	1.0345	1.1365	1.0866	1.075	1.2696	1.0222	23184	MESD_HUMAN	0.0045917	1.55829
3100	0.81647	0.7566	0.87334	0.82222	0.72675	0.82017	0.75842	0.76559	0.80943	0.79598	4144	METK2_HUMAN;B4DN45_HUMAN;E9PBA7_HUMAN	0.0201221	1.28215
3104	0.93874	1.1388	0.99093	0.69328	0.92699	0.81201	0.85942	1.2147	0.99044	0.69081	4245	MGAT1_HUMAN;E7EPF6_HUMAN	0.186768	2.00469
3106	0.96527	1.0059	0.94726	0.94143	0.94191	0.93467	0.92065	1.0145	0.94781	0.96784	55110	MGN2_HUMAN;A6NEC0_HUMAN;F5H6N1_HUMAN	0.327397	1.10194
3107	1.2304	1.2406	1.1303	1.063	1.2559	1.1222	1.0045	1.2907	1.1673	1.1655	4257	MGST1_HUMAN;F5H6X2_HUMAN;F5H7F6_HUMAN;F5H760_HUMAN	1.18e-06	1.778
3108	0.96801	0.72758	1.0598	0.974	1.0235	1.1207	0.95491	0.82876	1.0729	0.94238	375056	MIA3_HUMAN	0.08062	1.54031
3112	1.0902	1.0373	1.0139	1.1087	1.0952	1.053	1.2079	1.0172	0.93505	1.1592	4282	MIF_HUMAN	0.00831005	1.33287
3113	0.92076	1.1289	0.89249	0.89873	0.94543	0.88434	1.0117	0.82056	0.95272	1.0835	85377	MILK1_HUMAN;E9PCQ5_HUMAN	0.583415	1.48399
3116	1.0469	0.98858	0.91339	1.0569	0.89171	1.0488	1.1119	0.93602	1.0384	1.0807	50488	MINK1_HUMAN;E9PC14_HUMAN	6.93e-06	1.60243
3118	0.868	0.83419	0.97154	0.91192	0.87371	0.95166	0.92413	0.74805	1.0455	0.99765	4285	MIPEP_HUMAN	0.000200838	1.61935
3119	0.92932	0.96864	1.0174	0.95559	0.81398	0.91832	0.85188	0.9316	0.89807	0.90145	89941	MIRO2_HUMAN	0.367617	1.3434
3122	1.0343	1.0799	1.0176	0.99714	1.0403	1.0809	1.08	1.0096	1.0491	1.0565	5594	MK01_HUMAN;Q1HBJ4_HUMAN;A8CZ64_HUMAN	0.29161	1.21763
3123	1.0673	1.0693	0.96888	0.84684	1.0713	0.92405	1.0686	1.0681	1.1143	1.0034	5595	MK03_HUMAN;A8CZ58_HUMAN;E9PQW4_HUMAN;E9PJF0_HUMAN;E9PBK7_HUMAN;B3KR49_HUMAN	0.0136174	1.64329
3126	1.0445	1.0842	0.98296	0.89991	0.93047	0.87589	0.83401	1.0507	0.97386	0.89124	1432	MK14_HUMAN;B4E0K5_HUMAN	0.000869841	1.78871
3130	1.0336	1.03	1.0576	1.1005	1.0112	1.0845	1.04	0.98358	0.99278	1.0562	103910	ML12B_HUMAN;ML12A_HUMAN;Q53X45_HUMAN	0.214463	1.12055
3131	1.2286	1.2895	1.2031	1.1815	1.2187	1.2851	1.376	1.1931	1.1504	1.169	9761	MLEC_HUMAN;F5H1S8_HUMAN	0.944784	1.19611
3135	1.3841	1.6843	1.182	1.0663	1.5819	1.0389	1.201	1.5768	0.92137	1.4135	81631	MLP3B_HUMAN;MP3B2_HUMAN;Q658J6_HUMAN	2.28e-05	2.45808
3136	0.89781	0.60129	1.011	1.1998	0.64607	0.64084	0.77104	0.94767	0.99619	1.1381	51776	MLTK_HUMAN;D4Q8H0_HUMAN	0.308315	4.18118
3138	1.1088	1.2968	1.07	1.0065	1.2402	1.1088	0.83291	1.2178	1.0659	1.0147	93380	MMGT1_HUMAN	0.01845	1.71663
3148	0.99868	1.0184	0.92994	0.99884	1.0316	0.93701	0.97989	1.0448	0.92138	1.0386	4478	MOES_HUMAN	6.44e-05	1.17519
3151	0.9992	1.0189	1.0646	0.96697	0.94892	1.0406	1.0992	0.94222	1.0897	0.95598	23041	MON2_HUMAN	0.185847	1.16661
3152	0.84259	0.70236	0.9874	0.76751	0.81256	0.91948	0.85886	0.80716	0.97907	0.84203	6566	MOT1_HUMAN;Q5T8R5_HUMAN;Q5T8R3_HUMAN	6.39e-06	2.52681
3155	1.0267	1.0549	0.91994	0.64682	1.4726	1.0267	1.0278	0.97559	1.0242	1.0186	5605	MP2K2_HUMAN	0.176615	2.27668
3158	1.1738	1.1026	1.094	0.99322	1.14	1.1347	1.0698	1.2147	1.1472	1.1428	5250	MPCP_HUMAN	0.00528245	1.28894
3160	1.0676	1.0866	1.1903	1.1092	1.1006	1.0895	1.1948	0.90077	1.1501	1.0772	23203	MPPA_HUMAN;Q5SXM9_HUMAN;B4DKL3_HUMAN	0.0513207	1.45351
3161	0.98822	1.0005	1.0863	0.94339	1.0156	1.1684	1.0932	0.98068	1.2639	0.97373	9512	MPPB_HUMAN;E7ERZ4_HUMAN	0.000985333	1.62068
3163	0.99112	0.92674	0.98407	0.96693	1.0331	0.92966	0.93235	1.0482	1.0335	0.99911	3482	MPRI_HUMAN	0.811211	1.14235
3164	0.94864	1.0064	0.94864	0.83362	0.61856	0.96421	1.0154	0.89089	0.85547	0.99141	23164	MPRIP_HUMAN	0.342761	1.90879
3166	1.098	1.0947	1.0003	0.96494	1.0823	1.0812	0.95276	1.0137	1.0046	1.0332	9578	MRCKB_HUMAN	1.05e-07	1.89544
3170	0.96985	0.76788	1.0639	0.90844	0.9941	1.1096	1.2222	0.79392	1.0979	0.87694	54931	MRRP1_HUMAN;C9JVB6_HUMAN	0.00818481	1.88847
3172	0.86143	0.7863	0.9035	0.89466	0.8107	0.88912	0.94222	0.8694	0.99221	0.96123	51154	MRT4_HUMAN	8.59e-05	1.62359
3175	0.71238	0.50989	0.89341	0.72592	0.6328	0.81052	0.69876	0.65785	0.86873	0.78048	2956	MSH6_HUMAN;F5H769_HUMAN;F5H2F9_HUMAN	2.42e-05	2.30243
3179	0.79665	0.71425	0.88889	0.75119	0.79977	0.92303	0.83191	0.8405	0.87817	0.83409	9219	MTA2_HUMAN;Q68DB1_HUMAN	0.00150033	1.41287
3182	0.90598	0.91188	0.94962	0.8318	1.059	0.99128	0.94833	0.96508	0.82172	0.92069	23788	MTCH2_HUMAN;E9PIE4_HUMAN;E9PNT8_HUMAN	0.00313802	1.62381
3183	0.94755	0.89184	1.0324	1.0902	1.0126	1.0111	0.93176	0.99935	1.0779	1.0295	10797	MTDC_HUMAN;B8ZZU9_HUMAN;Q7Z650_HUMAN;B9A062_HUMAN	0.000369555	2.60583
3187	0.87319	0.84585	0.88836	0.71173	0.9236	0.92687	0.8849	0.92673	0.7365	0.94174	84245	MTNA_HUMAN	0.878644	1.32317
3189	0.96035	0.85928	0.88553	0.86138	1.0543	0.79742	0.82617	1.0014	1.0155	0.94229	2475	MTOR_HUMAN;F5GYA6_HUMAN	0.18378	1.3565
3190	1.0042	1.0319	0.98883	0.96827	0.96564	0.95034	0.94078	0.98126	1.0154	0.97335	136319	MTPN_HUMAN;Q69YG1_HUMAN;C9JL85_HUMAN	5.3e-05	1.28957
3195	1.0197	1.0406	1.0738	1.1109	0.943	1.0109	1.0085	1.0922	1.0263	0.99845	4597	MVD1_HUMAN	0.257117	1.18653
3196	1.0748	1.0631	0.96113	1.1006	1.1086	1.0259	1.1081	1.1438	0.98959	1.1038	9961	MVP_HUMAN;E9PHL5_HUMAN	0.00651352	1.24936
3197	1.0795	1.0386	1.1449	1.2361	1.0763	1.1934	1.1463	1.1059	1.207	1.1656	4599	MX1_HUMAN;E7EWB2_HUMAN	1.03e-06	1.63689
3199	1.098	0.95056	1.117	1.0386	1.0832	1.0016	1.069	1.0589	1.1167	1.0338	399687	MY18A_HUMAN;E9PQN8_HUMAN	0.00160031	1.36919
3200	0.97613	0.65045	1.0713	0.89363	0.94485	1.0518	1.0485	0.86372	1.1211	1.0209	23077	MYCB2_HUMAN	0.0204226	1.72358
3202	0.98497	1.0395	0.87926	0.88689	1.0236	0.84335	0.77307	1.1728	0.94354	0.95914	4615	MYD88_HUMAN	0.00372399	1.66518
3203	0.85992	0.86788	0.8835	0.8336	0.91143	0.8382	0.52545	0.77933	0.81432	0.9013	60314	MYG1_HUMAN;F5H641_HUMAN	0.567824	1.8653
3204	0.99513	0.94406	0.96105	0.99387	0.99696	0.97446	0.99976	1.0011	0.97985	1.0328	4628	MYH10_HUMAN	0.0980165	1.094
3209	1.0194	1.0192	1.0121	1.0368	1.0172	1.0031	1.0204	1.0297	1.0097	1.0521	4627	MYH9_HUMAN;Q60FE2_HUMAN	0.106072	1.04885
3210	1.0618	1.0296	1.0449	0.99196	1.0305	1.0837	1.0747	1.0522	1.0571	1.0917	4637	MYL6_HUMAN	0.12082	1.14894
3213	0.93951	1.2587	0.90531	0.90235	0.83821	0.82588	0.94438	0.97826	0.93951	0.94294	4642	MYO1D_HUMAN	0.571206	1.52407
3214	0.99699	1.0398	0.89501	1.0022	1.1288	0.92144	1.1221	1.0728	0.87884	1.0054	4643	MYO1E_HUMAN;Q4KMR3_HUMAN	0.0043599	1.28442
3216	1.2114	1.2254	1.1418	1.1818	1.2574	1.0278	1.0655	1.3234	0.87567	0.97398	4650	MYO9B_HUMAN	3.24e-05	2.04986
3217	1.1073	1.2045	1.1372	1.1291	1.2079	1.0958	1.1367	1.204	1.1124	1.1472	26509	MYOF_HUMAN;C9JCN0_HUMAN	5.4e-08	1.72151
3219	0.89503	0.87561	1.0014	0.8641	0.93363	0.89285	1.0229	0.96605	0.93074	0.92151	8260	NAA10_HUMAN;A6NM98_HUMAN;A8MWP7_HUMAN	0.012001	1.39458
3220	0.90999	0.80937	0.9752	0.87825	0.9439	0.99105	0.90864	0.92127	0.94496	0.94799	80155	NAA15_HUMAN;F5H5A7_HUMAN	0.0334179	1.26219
3221	0.96958	0.9818	1.0216	1.0029	0.98147	0.84477	0.9772	0.97857	0.98983	0.88336	51126	NAA20_HUMAN;A8MZB2_HUMAN	0.948052	1.25182
3222	0.90177	0.87229	0.6413	0.72854	0.83565	0.41546	0.97772	0.96718	0.95692	0.9158	80018	NAA25_HUMAN	0.500067	2.50036
3228	1.0946	1.0016	1.0287	1.0413	1.0571	1.0108	1.0186	1.2518	1.0844	1.092	55577	B4DLZ5_HUMAN;NAGK_HUMAN;C9JEV6_HUMAN;C9JB48_HUMAN	0.0141119	1.36132
3230	1.1784	1.191	1.0574	1.0419	1.2081	1.0116	1.1378	1.2619	1.073	1.092	10135	NAMPT_HUMAN;Q5SYT8_HUMAN	9.07e-09	1.91499
3231	0.82822	0.78903	0.90014	0.83373	0.81227	0.96617	0.8593	0.80604	0.92326	0.90664	4678	NASP_HUMAN;F5H3J2_HUMAN;Q5T626_HUMAN;Q5T624_HUMAN	6.28e-06	1.58988
3232	1.0534	1.0534	1.2656	1.1571	1.1471	1.2093	1.0547	1.2639	0.98528	1.0123	55226	NAT10_HUMAN;E7ESU4_HUMAN;E9PMN9_HUMAN	0.024993	1.5134
3233	0.64492	0.56421	0.80869	0.64848	0.5942	0.73677	0.72814	0.59725	0.64614	0.68301	89796	NAV1_HUMAN	0.00217839	2.44946
3234	1.1088	1.1101	1.0758	1.041	1.0932	1.0728	0.99764	1.1036	1.2061	1.1426	51706	NB5R1_HUMAN	0.00832205	1.29445
3235	1.0924	1.0488	0.9095	1.1634	1.1464	0.98516	0.89054	1.122	0.82262	0.87667	51700	NB5R2_HUMAN;E9PMI2_HUMAN;E9PIV9_HUMAN;E9PQW2_HUMAN;E9PRM4_HUMAN	0.000213422	1.96579
3236	1.0471	1.0221	1.1341	1.0487	1.0348	1.1006	1.0005	1.0546	1.1469	0.96143	1727	NB5R3_HUMAN;B1AHF3_HUMAN	0.00254097	1.19291
3237	1.007	1.0398	1.232	1.2198	0.96176	1.1776	1.1733	0.80102	0.98725	1.0274	51594	NBAS_HUMAN	0.0314506	1.92218
3238	1.073	0.95838	0.81778	0.91428	1.039	0.67147	0.85196	1.172	0.96968	1.0036	23218	NBEL2_HUMAN	3.34e-05	2.73951
3241	1.0529	0.96243	1.0407	1.1588	1.0014	1.1696	1.0105	1.0558	1.0534	1.2233	22916	NCBP2_HUMAN;E9PAR5_HUMAN;B3KSB0_HUMAN;C9JQX9_HUMAN	0.377819	1.51784
3243	1.1107	0.68575	0.86603	1.0409	1.0608	0.92095	1.1308	0.93673	1.1173	1.1202	10787	NCKP1_HUMAN	0.0370217	2.27911
3244	1.0811	1.123	1.1004	1.0338	1.0611	1.1247	1.0374	1.0376	0.96452	0.97437	56926	NCLN_HUMAN	0.117069	1.26788
3247	1.2385	1.2886	1.1641	1.1236	1.2658	1.0974	0.89165	1.2158	1.1857	1.0785	5447	NCPR_HUMAN;E7EVY7_HUMAN;F5H468_HUMAN;E7EMD0_HUMAN;E7EPN3_HUMAN	5.26e-06	2.07245
3254	1.6739	2.3168	1.3349	2.1996	2.2573	1.3812	2.192	2.1446	1.3702	2.1151	10397	NDRG1_HUMAN;E9PDL6_HUMAN;B7Z446_HUMAN;F5H654_HUMAN;E7ESM1_HUMAN	6.34e-07	1.73556
3256	0.8517	0.84317	1.0059	0.50665	0.88228	0.93022	0.92019	0.66664	0.93105	0.85478	57446	Q5TH30_HUMAN;NDRG3_HUMAN;Q5TH29_HUMAN	0.0977916	2.36833
3264	1.015	1.0071	1.2178	1.1914	1.015	1.049	1.0353	0.85302	1.03	0.97311	55967	NDUAC_HUMAN	0.0243548	2.33018
3265	0.94029	0.98125	0.99793	1.1306	1.04	0.99216	0.7297	0.91759	1.0105	0.89352	51079	NDUAD_HUMAN;B4DF76_HUMAN;E7ENQ6_HUMAN	0.0975637	1.5494
3267	0.9799	1.0506	1.0088	0.96824	1.0614	0.97383	0.95671	1.1425	1.0256	0.84776	4710	NDUB4_HUMAN;B2RUY3_HUMAN;C9JXQ9_HUMAN	0.0512424	1.56329
3271	1.0196	1.0942	1.111	0.71164	1.0701	1.1048	1.0582	0.98206	1.0631	0.88647	25915	NDUF3_HUMAN;A4FU71_HUMAN	0.056946	1.56118
3273	0.91275	0.98388	1.066	1.0132	0.91278	0.84674	1.1365	1.015	0.92728	1.0455	4720	NDUS2_HUMAN	0.0204654	1.41007
3274	0.84145	0.93667	1	0.8802	0.94554	0.93396	0.77189	0.82851	0.99377	0.95405	4722	NDUS3_HUMAN	0.0155148	2.1474
3282	0.82937	0.89598	1.0434	0.77283	0.67537	0.77164	0.79061	0.60574	0.729	1.1772	4738	NEDD8_HUMAN;E9PS38_HUMAN	0.642635	1.94341
3284	0.89965	0.94966	0.69922	0.67037	0.7003	1.0818	0.87276	0.79432	0.89294	0.91665	140609	NEK7_HUMAN	0.716306	1.62582
3285	0.91116	0.7164	0.97556	0.83957	0.39173	1.1015	0.48124	0.90012	0.73465	1.0439	91754	NEK9_HUMAN	0.368211	2.82184
3288	1.0029	0.7906	0.70781	0.7836	0.92018	0.97964	0.82902	0.98592	1.0771	1.0828	9147	NEMF_HUMAN	0.437093	1.57811
3290	0.99877	0.91262	1.2187	1.0582	1.0107	1.1426	1.0725	1.1676	1.5098	1.145	10436	NEP1_HUMAN	0.000321823	3.14889
3291	1.3054	1.3674	1.1603	1.3116	1.4482	1.0522	1.2067	1.2633	1.1934	1.1003	55907	NEUA_HUMAN	0.000101801	1.90781
3295	1.0062	0.82564	1.0446	1.1113	0.9741	1.1226	1.0342	1.0687	1.208	0.9692	9054	NFS1_HUMAN;Q5QP19_HUMAN;F5GYK5_HUMAN;F2Z2E7_HUMAN	0.212464	1.60749
3299	1.1714	1.2492	1.1223	1.1155	1.2584	1.1211	1.0753	1.2932	1.0685	1.1458	4809	NH2L1_HUMAN;Q6FHM6_HUMAN;B1AHD1_HUMAN	0.00032875	1.21029
3301	0.95692	1.1097	0.95761	1.0339	0.82655	0.90501	1.0059	0.6949	0.85335	0.92791	9368	NHRF1_HUMAN;E7EV06_HUMAN	0.665984	1.59692
3302	1.0929	1.4155	0.90563	1.313	1.3539	1.0536	1.4368	0.94707	1.0811	1.0184	116496	NIBAN_HUMAN	0.325414	1.61578
3303	1.296	1.3284	1.008	0.95359	1.4161	0.90754	1.0898	1.3656	0.95637	1.0943	64855	Q5VVW7_HUMAN;NIBL1_HUMAN	3.64e-08	2.23274
3304	1.1641	0.97608	1.016	0.96658	1.1585	1.07	1.3537	1.1457	1.2992	1.2364	60491	NIF3L_HUMAN;Q6X735_HUMAN;Q6X734_HUMAN;E7EXA3_HUMAN;B8ZZI0_HUMAN	0.490639	1.4005
3306	1.0258	0.94056	0.83701	1.1824	1.0504	1.0629	1.2023	1.032	0.98005	0.91469	25836	NIPBL_HUMAN	0.242684	1.43642
3307	1.2648	1.2226	1.3261	1.172	0.69758	1.0388	1.327	1.235	1.2016	1.334	8508	NIPS1_HUMAN	0.441134	2.03059
3308	1.0675	1.0854	1.1356	1.1251	1.0429	1.1621	1.1125	0.94039	1.137	1.0992	2631	NIPS2_HUMAN;C9IYJ3_HUMAN;C9K068_HUMAN	0.0178595	1.25577
3310	1.017	1.092	0.95792	1.1016	1.1542	0.97358	1.0004	0.95099	0.8347	1.1187	56954	NIT2_HUMAN	0.388502	1.60245
3315	0.95728	0.96693	0.97159	0.9821	0.94665	0.93729	0.69972	0.95895	1.002	0.94596	4836	NMT1_HUMAN	0.448592	1.43586
3317	1.0993	0.89374	1.0217	1.0993	1.081	1.0612	1.1287	1.1795	1.2038	1.215	23530	NNTM_HUMAN;E9PCX7_HUMAN	0.665931	1.35946
3319	0.57522	0.50803	0.67654	0.72438	0.45184	0.61928	0.41122	0.58397	0.78086	0.6752	28987	NOB1_HUMAN	0.0230195	2.36789
3320	0.92506	1.5778	0.93961	0.88626	0.97284	0.86398	0.90131	0.92826	1.0157	0.96526	26155	NOC2L_HUMAN	0.0946234	3.04495
3323	0.75292	0.61336	0.8242	0.798	0.68987	0.92744	0.79678	0.72424	0.89757	0.85317	65083	NOL6_HUMAN	1.18e-05	1.99184
3325	0.76201	0.71285	0.71601	1.1298	0.9271	0.93876	1.0049	0.81993	0.98341	0.74433	9221	NOLC1_HUMAN	0.00557293	2.99491
3327	0.94159	0.94159	1.0102	0.85908	0.95973	1.0149	0.94561	0.85936	0.87315	0.83297	283820	NOMO2_HUMAN;NOMO3_HUMAN;NOMO1_HUMAN;F5H826_HUMAN;F5GX42_HUMAN	0.0740476	1.41374
3328	1.1238	1.2824	1.0427	1.1238	1.3071	1.1219	1.1519	1.2488	1.1636	1.2193	4841	NONO_HUMAN;F5GYZ3_HUMAN	0.000594273	1.36409
3330	0.87992	0.91979	0.92562	0.94081	0.70027	1.0267	0.69035	0.93263	0.97313	0.90837	4839	Q3KQS4_HUMAN;NOP2_HUMAN	0.922413	2.87302
3331	1.0764	1.2308	0.88619	1.0879	1.2634	0.93225	0.98878	1.2863	1.0096	1.0883	10528	NOP56_HUMAN;E9PDI8_HUMAN	0.000249578	1.45149
3332	1.0449	1.1865	0.98088	1.0811	1.1474	0.90815	1.1248	1.0813	1.1024	0.85231	51602	NOP58_HUMAN	0.32915	1.3921
3335	1.2127	1.4536	1.1398	1.1975	1.3451	1.0338	0.76197	1.2837	1.213	1.204	4864	NPC1_HUMAN;F5GZD4_HUMAN;B4DET3_HUMAN	0.430403	1.99391
3336	1.0825	1.0436	1.0434	0.91366	1.0482	0.89889	1.1508	1.0963	0.93803	1.0378	55666	NPL4_HUMAN	0.000154224	1.81546
3337	1.1517	1.2214	1.0691	1.1649	1.1915	1.0978	1.2155	1.2805	1.0888	1.2496	4869	NPM_HUMAN;Q9BYG9_HUMAN	0.00502823	1.21906
3338	1.0421	1.0784	1.025	0.76544	1.0601	1.071	1.1058	1.1943	1.3615	1.0896	10360	NPM3_HUMAN	0.439112	1.77872
3344	1.3413	1.3959	1.3816	1.3136	1.2992	1	1.2567	1.1676	1.2014	1.1897	50814	NSDHL_HUMAN;C9JDR0_HUMAN	0.000261548	1.9269
3345	1.0853	1.1267	0.99741	1.0246	0.99459	0.99498	0.9788	1.084	1.4949	0.98944	4905	NSF_HUMAN;F5H2E1_HUMAN	0.0320552	1.52728
3346	1.0208	1.0319	0.97358	1.0004	1.0301	0.93235	1.0308	1.1137	0.98021	1.1214	55968	NSF1C_HUMAN;F2Z2K0_HUMAN	0.160132	1.30348
3347	0.88982	0.94589	0.98967	0.9364	0.86707	0.86691	0.9493	0.92716	0.96536	0.95249	54888	NSUN2_HUMAN;B4DQW2_HUMAN	0.000760155	1.40786
3352	0.98836	0.97579	0.98769	0.94894	0.97682	0.91609	0.9409	1.0024	0.97471	1.0325	10204	NTF2_HUMAN	0.00817531	1.20523
3355	0.93427	0.90205	0.92137	0.88282	0.96432	0.98076	1.0101	0.95072	0.97858	0.93578	57122	NU107_HUMAN;Q6PJE1_HUMAN	0.0120401	1.24719
3356	1.5054	1.6328	1.4451	1.4893	1.3286	1.0547	1.4102	1.986	1.6294	1.5743	9972	NU153_HUMAN;Q4LE47_HUMAN	0.470779	1.883
3357	0.94042	0.94186	0.98545	0.88896	1.0043	0.93403	0.8796	0.98617	0.94042	0.99587	9631	NU155_HUMAN;E9PF10_HUMAN	0.0229735	1.24738
3358	0.96075	1.0103	0.97556	0.94829	0.96334	0.98274	1.0525	0.91921	0.99023	0.9927	23279	NU160_HUMAN	0.0232266	1.25074
3359	0.78778	0.86117	0.84628	0.76973	0.79984	0.80065	0.8369	0.70679	0.9468	0.85316	23511	NU188_HUMAN	0.00858116	1.69738
3360	0.91238	0.93712	0.95522	0.87511	0.93139	0.98762	0.90553	0.935	0.93934	0.91216	23165	NU205_HUMAN	0.000438772	1.18558
3361	1.0686	0.76043	1.324	0.98251	1.008	1.1771	1.3914	1.3298	1.2113	1.118	8021	NU214_HUMAN;F5H131_HUMAN	0.135135	1.82975
3366	1.3086	1.3643	1.2952	1.1918	1.4964	1.2443	1.7779	1.264	1.1303	1.1966	4924	NUCB1_HUMAN;C9JKZ2_HUMAN	0.695327	1.57295
3367	0.91847	0.98813	0.85912	0.94964	1.0176	0.87492	0.96025	1.0076	0.83779	0.96322	4691	NUCL_HUMAN;E7EX81_HUMAN;Q9BQ02_HUMAN	7.14e-07	1.22635
3369	1.0478	0.90143	0.79319	1.0026	0.92792	0.8536	0.92448	1.2972	1.2104	1.0788	390916	NUD19_HUMAN	0.929212	1.63542
3370	0.81424	0.85383	0.95386	0.90895	0.86714	0.8903	0.94125	0.82173	0.93106	0.87561	10726	NUDC_HUMAN	0.000115147	1.42344
3374	0.77974	0.69108	0.72729	0.57436	0.74934	0.86004	0.70643	0.78049	0.67874	0.80214	11163	NUDT4_HUMAN;NUD10_HUMAN;NUD11_HUMAN	0.194076	1.60338
3376	0.73773	0.63922	0.87889	0.75491	0.72852	0.83269	0.76624	0.65988	0.79491	0.75811	4926	Q4LE64_HUMAN;NUMA1_HUMAN	5.13e-05	1.5404
3377	0.81063	0.79043	0.84935	0.8496	0.78585	0.90816	0.95714	0.86177	0.8695	0.77462	79023	NUP37_HUMAN	0.00114847	1.73304
3379	0.99973	0.94351	1.1243	0.95092	1.0118	0.9978	0.80888	1.0222	1.0381	0.90604	10762	NUP50_HUMAN	0.371192	1.64253
3381	1.0611	0.99697	1.0612	1.0939	1.2912	1.0152	1.0788	1.223	1.024	1.0519	79902	NUP85_HUMAN;F5H0W7_HUMAN;B4DPW1_HUMAN	0.371545	1.5963
3382	1.0852	0.69081	1.1556	1.0638	1.0743	1.2591	1.0607	1.2602	1.0865	1.1605	4927	NUP88_HUMAN	0.483088	1.82424
3383	0.87853	0.88517	0.92591	0.92083	0.87879	1.0251	0.86853	0.89603	0.9331	0.9215	9688	NUP93_HUMAN	0.000882698	1.38064
3384	1.111	0.89423	1.0731	1.1241	0.99087	1.235	1.21	1.09	1.3171	1.2243	4928	NUP98_HUMAN	0.0191526	1.47289
3386	0.80584	0.92174	0.90537	0.7971	0.84236	0.85085	0.74449	0.83336	0.9926	0.90564	64359	NXN_HUMAN	0.000834896	1.99851
3388	1.0787	1.0255	1.2008	1.1254	0.99569	1.211	1.1754	1.0758	1.1937	1.1624	4939	OAS2_HUMAN	4.17e-07	1.54368
3389	0.89042	0.95748	1.0158	0.94001	0.88717	0.9599	0.96985	0.82991	0.92779	0.92403	4942	OAT_HUMAN	5.61e-06	2.1204
3390	0.97342	1.0225	1.0946	0.88558	0.85649	1.1135	1.0064	0.99112	0.96676	0.82439	54940	OCAD1_HUMAN;D6RBN5_HUMAN;D6RIT9_HUMAN;D6RG39_HUMAN;D6RDK6_HUMAN	0.400595	1.36105
3391	1.3519	1.3244	1.4242	1.3466	1.3497	1.5032	1.3723	1.4021	1.4814	1.405	132299	OCAD2_HUMAN;D6RD77_HUMAN	2.32e-05	1.44915
3392	1.0455	0.98982	1.1257	1.079	1.0834	1.0705	1.0248	1.0691	1.1046	0.98822	1743	ODO2_HUMAN;B7Z5W8_HUMAN;Q86SW4_HUMAN	0.0568999	1.14316
3393	0.83764	0.84017	0.91948	0.89416	0.83062	0.85391	0.81521	0.90114	1.0014	0.89009	1737	ODP2_HUMAN;Q86YI5_HUMAN;E9PEJ4_HUMAN;F5H7M3_HUMAN;E7ESJ9_HUMAN	0.0230335	1.35098
3394	0.91758	0.92194	1.0223	0.91762	0.95955	1.0422	0.85821	0.92308	1	0.92547	5162	ODPB_HUMAN;B4DDD7_HUMAN	2.83e-05	1.46886
3395	0.98176	1.0407	0.94225	0.95036	0.99944	0.97783	0.98562	0.62279	1.0202	0.97914	23509	OFUT1_HUMAN	0.693551	1.707
3398	0.79102	0.56423	0.93564	0.93002	0.70667	0.9485	0.85363	0.77211	0.90918	0.86106	8473	OGT1_HUMAN;Q548W1_HUMAN	0.000508757	1.68105
3403	0.98241	0.98713	0.91692	0.75432	0.95027	1.0469	0.88322	0.94724	1.0197	0.94579	29095	ORML2_HUMAN	0.00252904	1.62584
3404	1.3171	1.303	1.0923	0.97233	1.331	1.1348	1.2235	1.4915	1.3367	1.3171	94103	ORML3_HUMAN	0.00216991	1.79013
3408	1.089	1.0082	1.008	1.092	1.1647	0.88505	0.91047	1.1403	0.97931	1.0787	5007	OSBP1_HUMAN	0.13329	1.31597
3410	1.1344	1.1457	1.1022	1.0868	1.1791	1.137	1.0786	1.2464	1.0942	1.0646	1650	OST48_HUMAN;E7EWT1_HUMAN	0.00649231	1.17903
3411	0.99475	1.0156	0.93932	0.9383	1.0304	0.88171	1.0479	1.0191	1.0013	1.0415	26578	OSTF1_HUMAN	0.384177	1.22957
3416	0.8579	0.8579	0.87327	0.9275	0.86228	0.91867	0.85502	0.92342	0.66582	0.6115	124641	OVCA2_HUMAN	0.663272	2.03287
3417	1.1651	1.2746	0.9864	1.0184	1.2743	0.8937	1.1188	1.331	1.0044	1.0283	9943	OXSR1_HUMAN;C9JIG9_HUMAN	1.49e-07	2.18049
3420	0.88875	0.75016	1.016	0.79569	0.78246	0.91861	0.59958	0.89708	0.91586	0.88	5286	P3C2A_HUMAN;F5H2B0_HUMAN	0.117227	1.69452
3424	1.1591	1.2085	1.1853	1.2998	1.1778	1.2489	1.1655	1.1408	1.3532	0.96017	8974	P4HA2_HUMAN	0.188276	1.40933
3428	0.84501	0.81261	1.1375	0.82916	0.77264	1.0366	0.85514	0.79673	0.94824	0.84526	29920	P5CR2_HUMAN;E7EUS9_HUMAN;E7EUD8_HUMAN;A6NMB5_HUMAN	0.00013566	2.23192
3429	0.79108	0.73976	0.77519	0.80703	0.77421	0.95713	0.77593	0.78543	0.82384	0.81502	65263	P5CR3_HUMAN	0.459305	1.40389
3430	0.86902	0.76602	0.87141	0.85818	0.91322	0.96354	0.94725	0.90364	0.93579	0.86435	5832	P5CS_HUMAN	0.0975872	1.3052
3431	0.56251	0.29446	0.9332	0.52186	0.39745	0.92808	0.45657	0.24583	0.85856	0.61324	8626	P63_HUMAN;C9D7D0_HUMAN	1.27e-06	10.3312
3432	0.83699	0.77917	0.96924	0.82467	0.82012	0.88554	0.89634	0.9665	1.3379	0.9724	57459	P66B_HUMAN	0.0106234	2.9416
3434	0.9508	0.9113	0.96148	0.94488	0.93934	0.96645	0.76471	0.94122	0.95611	1.1243	5049	PA1B2_HUMAN;Q6IBR6_HUMAN;E9PLP3_HUMAN;A8DPS6_HUMAN;E9PEJ5_HUMAN	0.955113	1.47023
3435	0.85841	0.8145	0.86586	0.82179	0.8663	0.9477	0.86441	0.84532	0.80769	0.81301	5050	PA1B3_HUMAN	0.619371	1.17335
3436	0.72737	0.58849	0.75703	0.73178	0.64209	0.64496	0.76052	0.74387	0.8115	0.56975	5321	PA24A_HUMAN;E7EU42_HUMAN	0.803742	1.49868
3438	0.95823	0.97945	0.91874	0.95207	0.94655	0.97067	1.0199	0.99333	0.97093	0.93763	5036	PA2G4_HUMAN	0.289234	1.14672
3439	0.89567	0.97948	0.81054	0.85319	0.95681	0.75767	0.86061	0.97248	0.79337	0.86753	26986	PABP1_HUMAN;E7EQV3_HUMAN;E7ERJ7_HUMAN;PABP3_HUMAN;Q5VX58_HUMAN	3.01e-08	1.49775
3440	1.0397	0.93292	1.1014	0.99933	0.99593	1.1388	1.0051	1.0152	1.1079	1.047	8106	PABP2_HUMAN	0.449064	1.45436
3441	0.92741	0.83085	0.91014	1.0245	0.95807	1.016	0.85743	0.92083	0.96607	1.0006	11252	PACN2_HUMAN;Q6FIA3_HUMAN	0.234709	1.37502
3442	0.94025	0.84218	1.0231	0.83893	0.98736	1.1386	0.96529	0.82279	1.0213	0.90259	29763	PACN3_HUMAN;E9PIY1_HUMAN;E9PEB0_HUMAN;E9PNM9_HUMAN;E9PJ75_HUMAN	0.00297576	1.71324
3446	1.9752	2.4508	1.3934	1.6719	2.1687	1.3991	1.905	2.2557	1.2252	1.7217	5055	PAI2_HUMAN	1.85e-05	2.72568
3448	0.94116	0.94206	1.0006	0.87408	0.77946	1.0702	1.0493	0.8709	1.032	0.94182	26135	PAIRB_HUMAN;Q5VU21_HUMAN	0.0293931	1.38383
3449	0.94814	0.94149	0.95484	1.0066	0.82884	0.83	0.73641	1.0201	0.86189	1.0256	5058	PAK1_HUMAN;B3KNX7_HUMAN;E9PM17_HUMAN	0.967707	1.43005
3450	0.81373	0.76063	0.87998	0.88379	0.77995	0.88063	0.84457	0.77253	0.84314	0.87449	5062	PAK2_HUMAN	6.04e-05	1.32839
3453	0.77821	0.79742	0.8572	0.87879	0.85568	0.85196	0.86186	0.84018	0.9642	0.70899	23022	PALLD_HUMAN;B3KTG2_HUMAN;B2RTX2_HUMAN;B7ZMM5_HUMAN	8e-05	2.74724
3456	0.77688	0.77333	0.92928	0.80206	0.75719	0.84423	0.90716	0.78061	1.0958	0.77475	9061	PAPS1_HUMAN;Q6IAX6_HUMAN	0.00529771	1.77959
3458	0.9403	0.92377	0.93489	0.9389	0.91314	0.9934	0.94653	0.94796	0.813	1.0121	11315	PARK7_HUMAN	0.675367	1.2449
3459	0.92882	0.80845	1.1146	0.98287	0.86205	1.0701	1.0133	0.82142	1.1221	0.97078	142	PARP1_HUMAN	1.23e-07	2.20773
3460	0.94325	1.5202	1.1005	1.0746	1.0968	0.96451	1.4079	0.794	0.7703	0.87235	143	PARP4_HUMAN	0.1211	2.57238
3464	0.84107	0.69942	0.87424	0.91341	0.80467	0.85504	0.8633	0.74865	0.9036	0.87881	55193	PB1_HUMAN;E7EVG2_HUMAN	1.85e-06	1.82114
3467	0.98751	1.0396	0.98304	0.98318	0.97949	0.89905	1.013	1.0287	0.92391	0.91325	5093	PCBP1_HUMAN;Q53SS8_HUMAN	0.0248976	1.29659
3470	1.1894	1.1935	1.2376	1.1157	1.13	1.2803	1.0409	1.2116	1.236	1.2374	5106	PCKGM_HUMAN	0.159999	1.22999
3471	0.82481	0.81255	0.98127	0.87853	0.83527	0.92865	0.8368	0.74144	0.96318	0.91276	5111	PCNA_HUMAN	1.57e-05	1.69047
3472	1.012	1.0157	1.0057	0.78833	0.98248	1.0534	1.1714	1.0686	0.65725	1.07	57092	PCNP_HUMAN	0.589732	1.78227
3474	0.97581	1.0038	0.93807	0.91925	0.98882	0.95413	1.0026	0.98696	1.0736	0.97365	11235	PDC10_HUMAN;C9J5C3_HUMAN;C9J6F3_HUMAN;C9J363_HUMAN;C9JND6_HUMAN;C9JSA3_HUMAN	0.698404	1.16791
3475	1.0286	1.0405	0.9601	0.98586	1.0329	0.92411	0.97449	1.0641	0.99449	0.97475	10015	E9PFU1_HUMAN;PDC6I_HUMAN	0.000469288	1.36759
3476	0.93251	0.95878	0.99813	1.0309	0.97046	1.1191	1.1187	0.91572	1.015	0.90947	9141	PDCD5_HUMAN;B4DE64_HUMAN	0.00113533	1.57931
3478	0.75662	0.77684	0.80607	0.80274	0.89259	0.66663	0.79415	0.75447	0.84998	0.8858	79031	PDCL3_HUMAN	0.00038102	2.3859
3482	1.196	1.1718	1.1719	1.1036	1.1629	1.1491	1.1002	1.2012	1.1919	1.1435	5034	PDIA1_HUMAN;E7EPA8_HUMAN;F5H8J2_HUMAN	5.57e-06	1.30913
3483	1.2453	1.2701	1.1916	1.1484	1.2448	1.2321	1.2181	1.272	1.2031	1.1793	2923	PDIA3_HUMAN;F5H119_HUMAN	9.23e-05	1.21717
3484	1.319	1.3101	1.2992	1.2365	1.3117	1.295	1.2744	1.3611	1.2678	1.2864	9601	PDIA4_HUMAN	5.81e-05	1.19094
3486	0.81589	0.82642	0.97954	0.71892	0.7692	0.97951	0.72649	0.79397	1.0298	0.85093	26073	PDIP2_HUMAN	0.000240803	1.45518
3487	1.0952	1.1605	1.0703	1.101	1.0847	1.2624	0.99908	1.1157	1.289	1.0178	84271	PDIP3_HUMAN;Q659C6_HUMAN;Q8WUT1_HUMAN	0.00228261	1.51046
3488	1.1837	1.1315	1.2091	1.2275	1.0785	1.2543	1.1645	1.1792	1.2801	1.2057	9124	PDLI1_HUMAN	0.0156114	1.18693
3489	0.94854	0.63233	0.77824	0.76085	0.96943	1.5287	0.71874	0.55046	1.7303	1.1725	64236	PDLI2_HUMAN;C9JS55_HUMAN	0.173363	3.14337
3490	0.99836	1.0382	1.1428	0.90875	0.99772	1.0887	1.011	0.9381	0.93217	1.0712	8572	PDLI4_HUMAN	0.681178	1.25755
3491	1.0125	1.0335	0.95359	1.0154	1.0792	1.0721	1.0921	1.0489	0.90133	0.98573	10611	PDLI5_HUMAN;E9PBF5_HUMAN;F5H7Y0_HUMAN;D6RB78_HUMAN	0.194035	1.28635
3492	0.83803	0.97643	0.76516	0.95281	0.79468	0.96713	0.94975	0.78523	0.65966	0.82048	9260	PDLI7_HUMAN;D6RH06_HUMAN;E2QRM1_HUMAN;D6RF83_HUMAN	0.313085	2.42086
3493	0.84672	0.84719	0.90543	0.83667	0.84322	0.95366	0.86854	0.8725	0.97651	0.93281	23244	PDS5A_HUMAN	8.81e-05	1.6499
3494	1.0026	1.0043	0.94334	1.0778	1.0076	0.88224	0.96529	0.93845	0.90431	1.0282	8566	PDXK_HUMAN;F2Z2Y4_HUMAN;F2Z3F8_HUMAN	0.109227	1.29364
3500	0.95075	0.8362	0.95548	0.90502	0.95745	1.032	0.95284	0.93534	1.0336	0.98167	27043	PELP1_HUMAN;C9JFV4_HUMAN;E7EV54_HUMAN	0.0790332	1.35343
3502	2.3516	2.9337	1.5648	2.1273	3.0208	1.4889	2.1415	3.0577	1.4677	2.1377	5493	PEPL_HUMAN	1.62e-10	3.54555
3505	1.0332	1.0669	1.0439	0.91372	0.91243	0.69675	0.96261	1.0822	1.4011	0.99312	9409	PEX16_HUMAN;E9PMM3_HUMAN;E9PQW0_HUMAN	0.349891	3.16254
3509	0.97697	1.0031	0.88613	0.82889	0.93112	1.0125	1.0682	0.88773	0.97651	0.99004	10471	PFD6_HUMAN;Q5STK2_HUMAN	0.987293	1.28871
3511	1.294	1.1462	1.2074	1.1599	1.9218	1.1128	0.82981	1.2401	0.85918	1.0405	5742	PGH1_HUMAN	0.00767168	2.35897
3513	0.96254	0.93367	0.99445	0.97415	0.9756	0.95693	1.0284	0.90846	0.95468	0.94913	5236	PGM1_HUMAN;F5H857_HUMAN	0.504944	1.18658
3514	1.0478	1.0418	1.049	0.99141	1.1509	0.89111	0.90746	0.99836	0.70519	1.0165	55276	PGM2_HUMAN;F5H6V2_HUMAN	0.0457355	2.07249
3516	0.88758	0.95964	0.9343	0.83952	0.75409	0.96872	0.28816	0.74595	0.8608	0.85567	283871	PGP_HUMAN	0.3823	3.68823
3518	1.1811	1.1351	1.2093	1.1053	1.1594	1.0648	1.1719	1.2237	1.7608	1.1142	10424	PGRC2_HUMAN	0.561761	1.65364
3519	1.0721	1.093	1.0205	0.91282	1.1708	0.90206	1.2646	1.1346	0.62924	0.98879	5875	PGTA_HUMAN	0.0542366	2.00973
3523	1.07	1.0442	1.0384	0.77124	1.0043	1.0783	1.0649	1.0706	1.1709	1.1281	84844	PHF5A_HUMAN	0.684329	1.5182
3526	1.2756	1.9583	1.2027	2.0242	0.73987	1.2541	2.0365	1.2851	1.2034	0.97043	90102	PHLB2_HUMAN;E9PFQ4_HUMAN;E9PGF6_HUMAN	0.446537	2.75251
3527	1.0762	1.1784	0.73355	0.92833	1.1621	0.91827	1.0342	1.1355	1.0464	1.0989	29085	PHP14_HUMAN	0.111201	1.63506
3529	1.2503	1.206	1.3661	1.542	1.2799	1.448	1.0592	1.1514	1.2468	1.5255	170954	PHTNS_HUMAN	0.0135375	3.11446
3530	0.86801	0.60618	0.84961	1.0191	1.0913	0.94697	0.68784	0.80055	0.92786	0.82231	30849	PI3R4_HUMAN	0.872893	1.80029
3531	1.0253	0.93941	0.87584	0.7963	0.96502	0.85564	1.0887	1.0434	1.01	1.0323	79837	PI42C_HUMAN;B4DM11_HUMAN;B3KQV3_HUMAN	0.0664241	1.58244
3537	1.0504	1.2967	1.0504	0.8532	0.8043	1.1074	0.94133	1.152	0.79569	1.1288	51604	PIGT_HUMAN;F5GWY0_HUMAN	0.780476	1.62965
3539	0.90742	0.89332	0.38003	0.93228	0.9671	0.94466	0.76089	0.98814	0.85043	0.98267	5300	PIN1_HUMAN;E7EQR5_HUMAN	0.448023	2.60016
3540	1.0649	1.0754	0.94673	1.1132	1.0786	1.0066	0.87582	1.106	1.0388	1.0193	5303	PIN4_HUMAN	0.517995	1.52665
3541	0.96054	0.93019	1.1178	0.94338	1.0111	0.95934	0.91231	0.9426	1.0533	1.0764	5411	PININ_HUMAN	0.288704	1.44087
3543	0.91294	0.90768	0.90428	0.92843	0.79956	0.84042	0.64778	1.0892	0.81636	0.67636	5306	PIPNA_HUMAN;F5GWE5_HUMAN;F5GWC2_HUMAN	0.0728658	1.79258
3544	1.0192	1.0122	1.0032	1.0603	1.0297	0.99822	1.0147	1.03	0.97843	1.051	23760	PIPNB_HUMAN;C9JW90_HUMAN	0.0378137	1.08367
3550	0.80656	0.58989	0.99858	0.81617	0.71627	1.0949	0.71357	0.69547	0.86516	0.69255	26030	PKHG3_HUMAN	0.00671708	2.65636
3551	1.0936	1.3108	0.84412	1.1007	1.4079	0.8717	1.0958	1.3859	0.88823	0.97788	5317	PKP1_HUMAN	2.84e-05	1.66789
3552	1.1605	1.0093	1.044	0.80231	1.2144	1.0841	1.1674	1.1628	1.1205	1.0886	11187	PKP3_HUMAN	0.00171858	2.0613
3553	1.1336	1.3199	0.71636	0.98108	1.2731	0.73972	1.0181	1.4457	0.83431	1.16	3728	PLAK_HUMAN	3.96e-05	2.07633
3554	0.97774	0.93053	0.86671	1.0078	1.0492	0.83988	0.8873	0.97752	0.84079	1.0042	9373	PLAP_HUMAN;E5RIM3_HUMAN	0.0159145	1.30721
3555	1.3061	1.0991	1.2402	1.3299	1.2744	0.92063	1.9766	1.2419	1.3233	0.82719	196463	PLBL2_HUMAN;F5H5E2_HUMAN	0.400714	2.38954
3556	0.88108	0.80847	0.92059	0.90418	0.91731	0.92858	0.94729	0.87611	0.95145	0.97065	5331	PLCB3_HUMAN	0.00533488	1.24849
3560	0.88155	0.85525	1.0848	1.0279	0.74577	0.95018	0.72226	0.84337	0.93084	0.74436	23646	PLD3_HUMAN	0.619492	3.40444
3561	1.5219	1.7638	1.1922	2.0209	1.7626	1.2059	2.0134	1.8587	1.2267	2.0486	5339	PLEC_HUMAN	1.79e-09	1.71834
3562	0.51241	0.42892	0.78037	0.52515	0.39433	0.53584	0.46658	0.49134	0.62982	0.54344	26499	PLEK2_HUMAN	0.0410684	2.36842
3564	1.1199	1.1975	1.0312	1.1574	1.1062	1.1046	1.1171	1.0551	1.0139	1.086	10226	PLIN3_HUMAN	0.0120931	1.29737
3567	1.002	0.69495	1.045	0.85863	0.98755	1.1169	1.075	1.0138	1.1138	1.0289	8985	PLOD3_HUMAN	0.403442	1.63321
3569	1.1717	1.2005	1.03	1.5511	1.2668	1.0521	1.05	1.2679	1.1982	1.1251	57048	PLS3_HUMAN	0.627792	1.69024
3572	0.97983	1.0411	0.94998	0.94413	1.1297	0.5801	1.0838	0.65032	1.06	0.97686	5361	PLXA1_HUMAN	0.899163	2.08671
3574	0.84614	0.66814	0.60783	0.83434	0.84614	0.69407	0.88533	0.881	0.67574	0.90409	23654	PLXB2_HUMAN;A6QRH2_HUMAN	0.00492475	2.04547
3575	1.0367	1.1089	1.1004	0.9027	1.0246	1.0946	0.93689	0.92631	1.0695	1.0252	51639	PM14_HUMAN;Q53TM1_HUMAN	0.0511279	1.29146
3576	0.97227	1.1363	1.14	1.2919	0.90578	0.98526	0.97423	0.86416	0.81725	0.97227	5371	PML_HUMAN;E9PBR7_HUMAN	0.683218	1.9795
3577	0.92403	0.93672	0.89121	0.83728	1.0328	0.87985	0.99524	0.93094	0.9874	1.012	5373	PMM2_HUMAN;F5H0W0_HUMAN	0.415392	1.25914
3579	0.90817	0.96677	0.92843	0.93232	0.86125	0.88749	0.97553	0.95948	0.87103	0.83947	93100	PNCB_HUMAN;C9JC60_HUMAN;C9J8U2_HUMAN	0.310897	1.21696
3582	0.72188	0.56311	0.96445	0.83543	0.77994	0.92695	0.74353	0.52604	0.85717	0.78279	56902	PNO1_HUMAN	0.000350957	3.2244
3583	1.138	1.1778	0.95839	1.1136	1.1796	0.96803	0.88391	1.2142	0.95068	1.148	4860	PNPH_HUMAN	0.000504311	1.6246
3584	0.85205	0.87001	0.97895	0.97002	0.88723	0.86165	0.68959	0.87703	0.94072	0.90926	55163	PNPO_HUMAN;B4E152_HUMAN	0.0460948	1.66718
3585	1.01	0.99774	1.2028	1.0156	0.94649	1.1035	0.9314	1.0651	1.0882	1.0081	87178	PNPT1_HUMAN	0.00115656	1.50484
3587	0.71177	0.79535	0.86819	0.69726	0.74427	0.77701	0.7304	0.69875	0.81533	0.75601	10940	POP1_HUMAN	0.000700875	2.2004
3593	1.0047	0.96908	1.0387	0.995	0.98742	1.031	0.96911	1.0257	1.0877	0.99724	5499	Q07161_HUMAN;PP1A_HUMAN;A6NNR3_HUMAN;E9PDP1_HUMAN;E9PMD7_HUMAN	0.0235264	1.13585
3594	1.0226	1.0996	0.94808	0.95921	0.9758	0.94317	0.89517	1.1153	1.047	1.0209	5500	PP1B_HUMAN	0.0157582	1.38923
3596	1.0016	0.92306	0.93788	1.009	0.99963	0.95727	1.0993	1.0054	1.0123	1.0588	5510	PP1R7_HUMAN;C9J177_HUMAN;C9JD73_HUMAN;B5MCY6_HUMAN;C9JRC4_HUMAN;B5MBZ8_HUMAN	0.141742	1.28052
3599	1.0152	0.99677	0.94616	0.96784	1.0008	0.95609	1.0019	0.97702	0.98895	1.0178	5516	PP2AB_HUMAN	4.44e-05	1.23172
3600	0.9487	1.1053	1.0707	0.94466	0.93815	0.98111	0.89423	0.94605	0.99363	1.0165	5530	PP2BA_HUMAN;A8W6Z7_HUMAN;E7ETC2_HUMAN;A8W6Z8_HUMAN;E9PK68_HUMAN;E9PPC8_HUMAN;Q8N1F0_HUMAN;PP2BB_HUMAN;Q5F2F8_HUMAN;F5H0F8_HUMAN	0.0334915	1.44336
3601	0.85983	0.6615	0.88661	0.86821	0.88729	0.85605	0.71154	0.86017	1.1506	0.86419	5531	PP4C_HUMAN	0.327399	1.73938
3602	0.96914	0.80264	0.89771	0.94724	0.97453	0.94993	1.0396	0.95047	0.9766	0.94884	9989	PP4R1_HUMAN	0.035326	1.35565
3603	1.0049	1.1202	1.1216	0.97676	1.0152	0.95314	1.0927	0.99008	1.01	1.1334	151987	PP4R2_HUMAN;C9IZ04_HUMAN	0.0280257	1.3696
3605	0.9376	0.91551	0.93467	0.88912	0.93713	0.99127	0.97502	1.0359	0.93463	0.98213	52	PPAC_HUMAN;B5MCC7_HUMAN;C9JNS5_HUMAN;F2Z2Q9_HUMAN	0.984923	1.16508
3607	0.9005	0.91623	0.90848	0.96776	0.97937	0.86984	1.0165	0.80021	0.81734	0.92758	5550	PPCE_HUMAN	0.576962	1.37725
3608	1.2592	1.2605	1.2592	1.3178	1.201	1.2578	1.1773	1.2957	1.1217	1.2433	79717	PPCS_HUMAN;Q5VVM0_HUMAN	0.0147089	1.49452
3610	1.1783	1.1876	1.1499	1.1602	1.1729	1.183	1.1418	1.1753	0.95435	1.1589	5479	PPIB_HUMAN	0.231463	1.36187
3613	0.88012	0.88091	0.99646	0.8727	0.96094	0.96278	1.076	0.87064	0.7238	0.88012	10465	PPIH_HUMAN;Q6FH36_HUMAN;C9JQD4_HUMAN;A6NNE7_HUMAN	0.231017	1.4866
3614	0.98099	0.95204	0.94544	0.99872	0.95101	1.0558	1.0282	0.96377	1.0405	0.97002	51645	PPIL1_HUMAN	0.128248	1.15462
3617	1.0284	1.0486	1.0073	1.0262	0.9477	0.88479	0.99687	1.0824	0.94666	1.0844	5494	PPM1A_HUMAN;E9PKB5_HUMAN	0.00750274	1.4096
3619	0.73211	0.70909	0.77962	0.78389	0.7231	0.85557	0.7145	0.75147	0.74541	0.80859	5496	PPM1G_HUMAN;Q6IAU5_HUMAN;F5H7G7_HUMAN	0.000442736	1.56506
3620	1.0295	1.1406	1.0295	1.0571	1.1321	1.0187	1.0061	0.99145	1.0921	1.0469	51400	PPME1_HUMAN	0.00692952	1.41254
3621	0.93594	0.93594	1.0066	0.89867	0.92048	1.0039	0.86598	0.94127	0.6369	0.91657	5536	PPP5_HUMAN;B4DDZ8_HUMAN;A8MU39_HUMAN	0.936593	1.58047
3622	0.9049	0.86961	1.0888	0.88527	0.92872	0.73394	0.68799	0.93324	1.1505	0.89019	5537	PPP6_HUMAN	0.439556	1.67226
3624	1.4483	1.6411	0.96905	1.4052	1.6682	1.0527	1.314	1.6081	0.99056	1.3254	85441	PR285_HUMAN	2.96e-07	2.02982
3627	0.92791	0.8923	1.0033	1.0289	0.89061	0.97715	0.93575	0.86839	0.95677	0.97062	112464	PRDBP_HUMAN;E9PIE3_HUMAN	1.2e-05	1.42355
3628	1.1144	1.1112	1.0399	1.1019	1.1022	1.0238	1.0768	1.087	1.0985	1.1011	5052	PRDX1_HUMAN	0.000186601	1.30504
3629	1.0846	1.0336	1.0144	1.0736	1.0746	1.082	1.0227	1.0569	1.1095	1.0892	7001	PRDX2_HUMAN;B4DF70_HUMAN;A6NIW5_HUMAN	0.00345889	1.33074
3630	1.0677	0.96974	1.0609	0.97994	1.0927	0.9864	0.94318	1.0613	1.1271	1.0525	10549	PRDX4_HUMAN;E9PEN3_HUMAN	0.00545217	1.31428
3631	1.0874	1.0992	1.0902	1.0222	1.0698	1.0008	1.0933	1.0751	1.0555	0.96836	25824	PRDX5_HUMAN;A6NG06_HUMAN	0.000942283	1.2957
3632	1.0061	0.98809	0.9833	1.0274	0.97383	0.99717	0.9357	0.99009	1.0275	1.0513	9588	PRDX6_HUMAN	0.629856	1.12761
3634	1.1063	1.0077	1.0348	0.9866	1.0503	1.1239	1.0728	1.0923	1.0769	1.0985	10531	PREP_HUMAN;C9JSL2_HUMAN;E9PDX6_HUMAN;E9PDX7_HUMAN;E7ES23_HUMAN	0.0144409	1.26262
3637	0.96533	0.93486	1.0239	0.9918	0.92951	1.026	0.97202	0.94872	1.0339	0.97999	5591	PRKDC_HUMAN;E7EUY0_HUMAN	9.28e-08	1.20616
3638	1.0757	1.0586	1.1326	0.969	1.1388	1.0467	1.1591	1.1027	1.1185	1.0872	8575	PRKRA_HUMAN;C9JMM3_HUMAN	0.721078	1.2024
3639	0.94855	0.97394	0.93356	0.95223	0.95257	0.95226	0.96657	0.9559	0.94071	0.95498	5216	PROF1_HUMAN;Q53Y44_HUMAN	0.244679	1.05702
3640	0.95739	0.85395	1.0164	1.0097	0.97492	0.96597	1.0029	0.97098	0.94834	1.0044	11212	PROSC_HUMAN;B3KMP6_HUMAN;E5RG77_HUMAN;E5RFX7_HUMAN	0.0295531	1.24637
3642	0.90209	0.81044	0.97657	0.91608	0.82878	0.99662	0.89259	0.85696	1.0862	0.96805	27339	PRP19_HUMAN;F5GY56_HUMAN	5.42e-05	1.6622
3643	0.92507	0.89656	1.081	0.96073	0.90512	1.0725	0.84124	0.8987	1.269	0.97323	9128	PRP4_HUMAN;Q5T1M7_HUMAN	0.000607091	1.82477
3645	1.0603	1.0561	1.1823	0.89402	0.96745	1.1258	1.1998	1.113	1.1533	1.0446	24148	PRP6_HUMAN	0.369562	1.34203
3646	1.0005	0.9644	1.0528	0.99703	1.0228	0.99423	1.0005	1.0421	1.0469	1.0002	10594	PRP8_HUMAN	0.00552899	1.20269
3649	0.8682	0.86298	0.94759	0.85303	0.82749	0.91246	0.97585	0.87366	0.87904	0.90779	5634	PRPS2_HUMAN	0.00825792	1.29881
3651	1.0568	1.0616	1.0389	1.0626	1.0517	0.97939	1.0142	1.0321	1.0381	1.0051	5706	PRS10_HUMAN	0.000191082	1.21657
3652	0.95664	0.93374	0.94341	0.95576	0.93722	0.91318	0.91753	0.97837	0.91068	0.95824	5700	PRS4_HUMAN;Q53XL8_HUMAN	0.0177448	1.14991
3653	1.0219	0.97669	0.9598	0.93535	1.0137	1.0438	0.93729	0.99267	1.018	1.052	5702	PRS6A_HUMAN;E9PM69_HUMAN;E9PKD5_HUMAN;E9PMD8_HUMAN;E9PN50_HUMAN	0.00571149	1.27899
3654	1.0115	1.0167	0.9795	1.0065	0.9636	0.97974	0.9847	1.0359	1.0044	0.97696	5701	PRS7_HUMAN	0.00568017	1.16345
3655	1.0233	1.0391	1.0041	0.97181	1.09	1.0322	0.98523	0.9679	1.0332	0.96594	5705	PRS8_HUMAN	0.0546846	1.18413
3657	1.1092	1.1152	1.0771	1.0657	1.0982	1.0487	1.025	1.1406	1.0697	1.1129	5682	PSA1_HUMAN;F5GX11_HUMAN;B4DEV8_HUMAN;B4E0X6_HUMAN	0.000130086	1.23034
3659	1.0801	1.0418	1.0381	1.0537	1.0573	1.0139	1.074	1.07	1.0777	1.0588	5684	PSA3_HUMAN	0.000192144	1.19578
3660	1.0988	1.1189	1.1045	1.054	1.0465	1.0931	1.0531	1.1039	1.0814	1.0773	5685	PSA4_HUMAN;Q567Q5_HUMAN	0.00180811	1.23994
3661	1.0271	1.0273	1.0186	0.95824	0.96972	1.0348	1.0021	0.99658	0.93588	1.0106	5686	PSA5_HUMAN	0.000764791	1.27997
3662	1.0713	1.032	1.0599	1.0386	1.091	1.089	1.0082	1.0565	1.0283	1.0457	5687	PSA6_HUMAN	0.00230823	1.17487
3663	1.0861	1.0541	1.0453	1.0706	1.0577	1.096	1.0469	1.0714	1.0625	1.1014	5688	PSA7_HUMAN;Q5JXJ2_HUMAN	0.000538124	1.19133
3664	1.0612	1.0434	1.0295	1.0283	1.021	1.0771	1.0423	1.0351	1.0784	1.0544	5689	PSB1_HUMAN	0.000223656	1.17767
3665	1.0327	1.0578	1.0336	0.93565	1.023	1.0039	0.9388	1.0254	0.6073	1.0915	5690	PSB2_HUMAN;Q59FJ0_HUMAN	0.187665	1.88572
3671	1.0424	1.0756	1.0876	1.028	1.0592	0.97077	0.96784	1.069	1.0259	0.98963	5717	PSD11_HUMAN	0.0106517	1.22252
3672	1.0018	1.0029	1.0032	0.97089	0.98024	0.96619	1.0412	1.0211	1.0299	0.95864	5719	PSD13_HUMAN;E9PL38_HUMAN	0.168286	1.09979
3673	1.0088	1.0129	1.0197	0.95986	1.0002	0.96677	0.9811	0.97377	0.96723	1.0165	5713	PSD7_HUMAN	0.222319	1.1784
3674	1.018	0.98014	1.0188	0.88759	0.94862	1.0594	1.0723	0.98314	0.97463	1.0287	10213	PSDE_HUMAN	0.157538	1.22624
3677	0.95428	0.78942	0.9047	0.94769	0.92465	0.91	0.93322	1.001	0.87979	1.0328	5707	PSMD1_HUMAN	0.0911064	1.36632
3678	0.87383	0.76768	0.86626	0.84177	0.85544	0.87593	0.90333	0.88892	0.88553	0.85419	5708	PSMD2_HUMAN;F5GZ16_HUMAN;E7EW34_HUMAN;E9PCS3_HUMAN	0.202496	1.2005
3679	1.0083	0.97892	0.98589	0.9945	1.0071	0.96511	1.0515	1.0199	0.90776	0.96768	5709	PSMD3_HUMAN;F5H8K4_HUMAN	0.00246525	1.23425
3680	1.0318	1.0297	1.0376	1.0284	1.0442	0.9751	1.0283	0.9808	1.0392	1.0019	5710	PSMD4_HUMAN;A6PVX3_HUMAN	0.714416	1.11927
3681	1.0394	1.0063	1.0171	0.99768	1.028	1.0443	1.0054	1.0619	1.0135	1.0053	9861	PSMD6_HUMAN;C9IZE4_HUMAN;E9PHI9_HUMAN	0.0495974	1.12681
3682	1.0482	1.0212	1.0133	1.0201	1.0217	1.0535	0.91543	1.109	1.0413	1.0151	5714	PSMD8_HUMAN	0.0125007	1.35838
3683	0.793	0.76512	0.9297	0.79922	0.76943	0.91896	0.74536	0.7551	0.92904	0.82039	10197	PSME3_HUMAN	5.82e-06	1.39179
3684	0.90941	0.90868	0.88584	0.94121	0.77982	0.84997	1.1112	0.98998	0.92589	0.98269	23198	PSME4_HUMAN	0.146863	1.42494
3685	0.83021	0.73431	0.69245	0.79342	0.84976	0.9352	0.81288	0.91479	0.90102	0.95239	9491	PSMF1_HUMAN;Q5QPM7_HUMAN;E7ER20_HUMAN;F5H4Z3_HUMAN;E9PCH7_HUMAN	0.385474	1.6266
3686	0.7463	0.63474	0.81325	0.82935	0.71436	0.73011	0.76885	0.69957	0.79802	0.80461	8624	PSMG1_HUMAN	0.00202755	2.29362
3687	0.74986	0.74966	0.90055	0.45159	0.72387	0.91511	0.94806	0.80813	0.86406	0.88422	56984	PSMG2_HUMAN;F5H4W8_HUMAN	0.169524	2.09938
3689	1.0202	1.013	1.0814	1.0086	1.0325	1.0918	0.9997	1.0269	1.0557	0.99769	5725	Q9BUQ0_HUMAN;PTBP1_HUMAN;A6NLN1_HUMAN	0.00100793	1.24979
3690	0.97922	1.1499	1.2708	0.7919	1.0616	1.0968	0.96343	1.0843	1.0429	1.0179	55037	PTCD3_HUMAN	0.0108472	1.69573
3694	1.0073	1.0139	1.1016	0.84526	1.0337	1.1746	0.60684	1.046	1.1233	1.0286	51651	PTH2_HUMAN	0.0245869	1.9356
3695	0.98885	0.95702	0.90639	0.87031	0.97575	0.91579	1.1249	1.1056	0.93822	1.0867	5781	PTN11_HUMAN	0.056305	1.36561
3696	0.95231	0.79959	1.0204	1.0175	1.0049	0.99019	1.1297	0.99582	0.9916	0.98916	5783	PTN13_HUMAN	0.00162481	2.44033
3697	1.0382	0.99277	1.0205	1.0806	1.0837	1.1141	0.90247	0.97961	1.0005	1.0263	25930	PTN23_HUMAN;B4DST5_HUMAN;E9PHR4_HUMAN	0.165766	1.3852
3701	0.9179	0.90806	1.0711	0.92066	0.90595	1.0765	0.97629	0.8948	1.0666	0.94926	284119	PTRF_HUMAN;B3KRY5_HUMAN	4.01e-07	1.59271
3702	0.95092	0.87128	1.0061	0.99705	0.97516	0.99335	1.0732	0.87324	0.90325	1.0779	22827	PUF60_HUMAN	0.0106487	1.693
3703	0.84558	0.81906	0.90563	0.94886	0.88284	0.9122	0.88471	0.87309	0.89487	0.90025	2618	PUR2_HUMAN	1.29e-05	1.38716
3704	0.82905	0.80905	0.89594	0.90266	0.88583	0.82774	0.85588	0.81558	0.79119	0.87593	5198	PUR4_HUMAN;F5GWT9_HUMAN	0.248342	1.14089
3705	0.98842	0.98704	1.0178	1.0309	0.94788	1.0117	1.0138	0.98778	0.9664	1.0081	10606	PUR6_HUMAN;E9PBS1_HUMAN;D6RF62_HUMAN	0.00396775	1.12706
3706	0.94065	0.95277	0.9556	0.9601	0.92953	0.988	0.99706	0.947	0.9233	0.9821	471	PUR9_HUMAN;E9PBU3_HUMAN;F5GWY2_HUMAN	0.00144244	1.20466
3707	1.1098	1.1508	1.0433	1.0781	1.0942	0.097985	1.0764	1.0897	1.0619	1.0711	5813	PURA_HUMAN	0.0833649	17.7456
3708	0.72007	0.69882	0.85466	0.78683	0.86215	0.73776	0.81877	0.70518	0.82179	0.64772	159	PURA2_HUMAN	0.00613175	1.72347
3709	1.1289	1.1192	1.1294	1.115	1.2212	1.0792	1.0644	1.1081	0.96331	1.1109	5814	PURB_HUMAN	0.06374	1.4908
3714	1.1771	1.1767	1.2369	1.0787	1.1622	1.1675	1.1083	1.12	1.1045	1.1438	8799	PX11B_HUMAN	0.0343639	1.25651
3715	2.0583	3.6328	1.5717	2.1055	2.935	1.3705	1.8964	2.7084	1.1403	1.8747	7837	PXDN_HUMAN	0.000537319	3.18583
3718	1.1814	1.1821	1.1897	1.1124	1.2209	1.1305	1.0926	1.1944	1.1645	1.1214	5091	PYC_HUMAN;B4DN00_HUMAN;E9PRE7_HUMAN	0.000742505	1.21618
3719	1.2384	1.1552	1.097	1.1752	1.2429	1.1059	1.1471	1.3013	1.0931	1.2209	5834	PYGB_HUMAN	3.52e-06	1.48916
3720	0.83458	0.76519	0.88645	0.84303	0.81382	0.87916	0.89211	0.81634	0.89931	0.87715	790	PYR1_HUMAN	0.00012335	1.21812
3722	0.85612	0.81809	0.90442	0.92491	0.85612	0.88093	0.903	0.86836	0.78735	0.88765	1503	PYRG1_HUMAN	0.00617179	1.25248
3726	0.92492	0.90276	0.84741	0.90909	0.98926	0.82594	0.83073	0.94254	0.77649	0.81496	9320	Q14CF1_HUMAN	2.33e-06	1.76409
3730	0.98332	0.98588	0.97741	0.99176	0.97006	0.95539	0.94225	1.0193	0.97894	0.9782	654364	Q32Q12_HUMAN;NDKB_HUMAN;Q6FHN3_HUMAN	0.0528123	1.09366
3731	0.93915	0.92792	1.0164	0.97161	0.84863	1.0454	0.96801	0.88234	1.0865	0.92806	4000	Q3BDU5_HUMAN	0.000762946	1.2803
3732	0.99496	0.99736	0.95157	0.87917	0.97398	0.98698	0.97721	1.1537	1.0784	0.99342	29934	SNX12_HUMAN;Q3SYF1_HUMAN;A6NMW4_HUMAN	0.624829	1.31226
3735	0.95863	1.2065	1.0611	0.97981	1.0601	0.98211	1.1705	0.89885	1.0362	0.98084	57590	Q53S17_HUMAN;WDFY1_HUMAN;Q9H8N9_HUMAN	0.0220611	1.93918
3736	1.1896	1.1953	1.1948	1.232	1.1768	1.2095	1.1421	1.1743	1.0227	1.1641	5899	Q6ZS74_HUMAN;Q53T32_HUMAN;RALB_HUMAN;C9J6B1_HUMAN;C9JQB3_HUMAN	0.376202	1.24993
3738	1.2056	1.2211	1.2399	1.1164	1.2257	1.1949	1.0918	1.1364	1.1883	1.0962	9217	Q53XM7_HUMAN;VAPB_HUMAN;A6NLV9_HUMAN	0.00592105	1.23731
3739	1.1876	1.2671	1.1064	0.87659	1.0459	1.0502	1.2523	0.99625	1.109	1.0346	529	Q53Y06_HUMAN;VATE1_HUMAN;A8MUE4_HUMAN;A8MUN4_HUMAN;C9J8H1_HUMAN	0.000467309	2.02569
3740	1.2865	0.71826	1.1456	0.84164	1.2865	1.1548	1.1469	1.8424	1.165	1.3145	950	Q53Y63_HUMAN;SCRB2_HUMAN;E7EM68_HUMAN	0.0857639	4.85173
3742	0.58933	0.55577	0.59127	0.49433	0.59971	0.59602	0.49723	0.60391	0.74273	0.54156	6133	Q53Z07_HUMAN;RL9_HUMAN;D6RAN4_HUMAN;E7ESE0_HUMAN	0.0019241	1.62209
3745	1.0065	1.0603	1.1428	0.97337	1.0653	1.0732	0.96837	1.0096	1.0768	1.0146	58477	Q549N5_HUMAN;SRPRB_HUMAN	0.000584059	1.29722
3746	0.72391	0.68991	0.77799	0.6753	0.65621	0.82726	0.64826	0.68064	0.72425	0.67136	6201	Q57Z92_HUMAN;RS7_HUMAN;B5MCP9_HUMAN	0.0055099	1.31574
3747	1.0813	1.0612	1.0105	0.69343	1.1684	0.99675	1.094	1.0823	1.0877	1.0496	9168	Q596K9_HUMAN;TYB10_HUMAN	0.319607	1.68496
3748	1.2053	1.4316	1.144	1.1307	1.4231	1.04	1.3655	1.2023	1.046	1.1519	54472	Q59FB9_HUMAN;Q6FIE9_HUMAN;TOLIP_HUMAN;E7EN89_HUMAN;B3KXC6_HUMAN;F2Z2Y8_HUMAN;E9PQ25_HUMAN;E9PP67_HUMAN	4.23e-06	2.35587
3750	0.99282	0.99806	1.0844	1.023	1.0146	0.81713	1.1395	1.0578	0.80554	1.0958	6642	SNX1_HUMAN;Q59GU6_HUMAN;A6NKH4_HUMAN	0.096228	1.41458
3751	1.0616	1.0445	0.87745	0.97161	1.0691	1.0881	1.0576	0.99826	1.1882	0.9973	6601	SMRC2_HUMAN;Q59GV3_HUMAN	0.822611	1.52072
3753	0.93487	0.89858	1.0404	0.92088	0.70974	0.88523	0.92874	0.91276	1.0016	0.99176	6891	Q5HY71_HUMAN;Q5JNW1_HUMAN;TAP2_HUMAN;E7ENX8_HUMAN;E7EUZ6_HUMAN;E7EQ98_HUMAN;E7ESQ3_HUMAN;B0V2J7_HUMAN;Q9UP03_HUMAN	0.477243	1.57945
3754	1.1837	1.12	1.1512	1.1102	1.2726	1.1498	1.1799	1.1958	1.097	1.1	833	Q5HYE4_HUMAN;SYCC_HUMAN;B4DKY1_HUMAN;A8MVQ3_HUMAN	0.000543043	1.42097
3756	0.65061	0.65841	0.66536	0.59386	0.59062	0.67996	0.5889	0.64056	0.69218	0.55544	6202	Q5JR94_HUMAN;RS8_HUMAN;Q5JR95_HUMAN	0.000447957	1.30057
3760	1.1863	1.1483	1.1863	1.2278	1.1224	1.2006	1.1274	1.1912	1.1568	1.1264	7165	Q5JWU6_HUMAN;Q5U0E0_HUMAN;Q6FGS1_HUMAN;TPD54_HUMAN	0.00236645	1.26996
3761	1.0995	1.1499	1.0483	1.0439	1.1159	1.0053	0.86926	1.1454	1.0828	1.1259	6185	RPN2_HUMAN;Q5JYR6_HUMAN;A6NKT1_HUMAN	0.0370383	1.43812
3762	1.0495	1.0109	1.0598	1.0081	1.0957	0.98432	1.0355	1.0886	1.1546	1.077	6738	RO60_HUMAN;Q5LJ99_HUMAN;Q5LJA0_HUMAN;Q5LJ98_HUMAN	0.801641	1.17299
3767	1.061	1.0329	1.0171	1.0446	1.0724	1.0061	1.062	1.0616	1.2893	1.0771	56681	Q5SQT9_HUMAN;SAR1A_HUMAN;E9PBN0_HUMAN	0.597126	1.28148
3770	0.82096	0.81438	0.88936	0.87344	0.81747	0.88329	0.85442	0.77212	0.84701	0.81901	203068	Q5SU16_HUMAN;TBB5_HUMAN;Q5JP53_HUMAN;E7EWR1_HUMAN;E7ENH1_HUMAN	0.000485397	1.21492
3772	1.1206	1.112	1.0891	0.89509	1.1627	1.0244	1.0821	1.1091	1.1206	1.0327	11079	Q5T094_HUMAN;RER1_HUMAN;Q5T091_HUMAN;Q5T092_HUMAN	0.00772509	1.41773
3774	1.1887	1.2328	0.90977	1.1613	1.1629	1.0935	1.1316	1.4865	1.3122	1.2247	10006	Q5T2R9_HUMAN;A6NFN2_HUMAN;ABI1_HUMAN;A8MPR9_HUMAN;B6VEX3_HUMAN;F5H1G9_HUMAN;E9PHV7_HUMAN	0.247573	1.63393
3775	0.65547	0.60564	0.64971	0.62011	0.64728	0.59689	0.63828	0.66813	0.68651	0.58296	6232	Q5T4L6_HUMAN;RS27_HUMAN;Q5T4L4_HUMAN	0.000534791	1.36454
3776	1.0784	1.0549	1.1005	1.0055	1.0822	1.0383	1.0048	1.0494	1.0963	1.0742	6301	Q5T5C7_HUMAN;SYSC_HUMAN	0.0370606	1.2074
3781	0.71053	0.68451	0.6968	0.61103	0.71046	0.71122	0.65673	0.7109	0.70148	0.66279	6130	Q5T8U4_HUMAN;RL7A_HUMAN;Q5T8U2_HUMAN	0.000462379	1.38731
3782	1.0608	0.99037	0.90388	0.99089	0.99379	1.0008	1.0571	1.1142	0.91724	0.91847	6836	SURF4_HUMAN;Q5T8U7_HUMAN;Q5T8U5_HUMAN;F5H7X6_HUMAN	0.00229933	1.44743
3788	2.5252	2.5634	2.4142	2.1187	2.5722	2.6554	2.3752	2.5889	2.6538	2.1151	440686	Q5TEC6_HUMAN	0.0628535	1.43984
3795	1.0435	1.0384	0.97232	0.8961	1.0807	0.90695	0.93991	1.2122	1.0959	1.0286	8428	Q5U0E6_HUMAN;STK24_HUMAN;E9PCB9_HUMAN;F5H2G3_HUMAN	0.0125572	1.4803
3799	1.1534	1.1555	1.2233	1.1506	1.1652	1.2139	1.0931	1.1879	1.1299	0.95073	5033	Q5VSQ6_HUMAN;C9JL12_HUMAN	0.142118	1.2867
3800	1.0506	1.0009	1.1008	1.014	1.0427	1.0324	1.0456	1.0841	1.1411	1.0668	7170	Q5VU66_HUMAN;Q5VU58_HUMAN;Q5VU72_HUMAN;Q5VU59_HUMAN;Q5VU61_HUMAN;D6R904_HUMAN	0.454503	1.14007
3801	0.61088	0.61317	0.61656	0.54563	0.63175	0.6425	0.48999	0.60276	0.65502	0.53713	6135	Q5VVD0_HUMAN;RL11_HUMAN;Q5VVC8_HUMAN;Q5VVC9_HUMAN	9.71e-05	1.65832
3803	1	1.0082	1.0432	1.0099	1.0297	1.0135	1.0528	0.9572	1.0382	0.98968	6418	Q5VXV3_HUMAN;SET_HUMAN;Q5VXV2_HUMAN;A6NGV1_HUMAN;B2REB8_HUMAN	0.0046326	1.17773
3805	0.95388	1.1117	0.92329	0.98344	0.91211	1.1153	0.88652	0.95602	1.1873	0.99838	84991	Q5W009_HUMAN;SPF45_HUMAN;E9PDG1_HUMAN;Q5W010_HUMAN;Q5W011_HUMAN	0.0106448	1.85342
3806	0.92475	0.96679	0.83416	0.8871	0.93905	0.84836	0.83929	0.94937	0.92006	0.90772	7178	Q5W0H4_HUMAN;TCTP_HUMAN;E9PJF7_HUMAN;B4DKJ4_HUMAN;Q8TBK7_HUMAN	0.000459716	1.31138
3810	1.1331	1.1101	1.0052	0.91893	1.0607	1.1901	0.84155	1.1747	1.0037	1.1307	6812	Q68CM6_HUMAN;STXB1_HUMAN;F5H5Q4_HUMAN	0.0114036	1.68879
3812	0.91904	0.95593	0.82984	0.93658	0.96863	0.82939	0.81729	0.99205	0.78479	0.93636	6181	Q6FG96_HUMAN;RLA2_HUMAN	0.000456822	1.46855
3813	1.2486	1.2644	1.2024	1.1317	1.3194	1.363	1.4325	1.1464	1.1025	1.2284	9341	Q6FGG2_HUMAN;VAMP3_HUMAN	0.970221	1.29932
3814	0.88009	0.83719	0.86337	0.76892	0.83918	0.88004	0.87841	0.82525	0.87799	0.92766	6227	Q6FGH5_HUMAN;RS21_HUMAN;Q9BYK1_HUMAN	0.0532944	1.27363
3815	1.0827	1.0831	1.0149	1.0709	0.93461	0.95552	1.1273	1.1515	1.0734	1.0163	6455	Q6FGM0_HUMAN;SH3G1_HUMAN	5.49e-05	2.02865
3820	0.9874	0.92594	1.0735	1.0244	0.89965	0.97198	1.0171	0.8812	0.938	0.94381	8774	Q6FHY4_HUMAN;SNAG_HUMAN	0.212604	1.25023
3821	1.0711	1.0493	1.1351	1.0066	1.0246	1.164	0.9969	0.97384	1.1808	1.0711	8802	SUCA_HUMAN;Q6IAL5_HUMAN	0.0406374	1.29607
3822	0.56348	0.61617	0.48578	0.44611	0.63141	0.52177	0.53197	0.58164	0.43205	0.49568	6144	Q6IAX2_HUMAN;RL21_HUMAN	6.01e-06	1.91725
3824	1.2352	1.1856	0.98487	1.1275	1.1401	1.1319	1.2106	1.5371	1.2325	1.3748	9550	Q6IB33_HUMAN;VATG1_HUMAN	0.00633317	1.8242
3825	1.1048	1.1336	1.0934	1.1634	1.1048	1.1313	1.0729	1.1256	1.0334	1.1437	10923	Q6IBA2_HUMAN;TCP4_HUMAN;F5H1H8_HUMAN	0.492808	1.1258
3826	0.9861	0.96908	1.0382	0.96939	0.93466	1.0324	1.0507	0.9969	1.0071	0.98924	10247	Q6IBG0_HUMAN;UK114_HUMAN;E5RI71_HUMAN	0.0219284	1.43859
3827	1.0139	0.99624	1.0156	1.0237	1.0488	1.0343	1.0686	0.90202	0.97302	1.0427	2193	Q6IBR2_HUMAN;SYFA_HUMAN;B4E363_HUMAN	0.385015	1.24873
3829	1.1801	1.2148	1.1266	1.1776	1.2153	1.1099	1.101	1.1624	0.92789	1.1532	391	Q6ICQ8_HUMAN;RHOG_HUMAN	0.0380541	1.44586
3831	1.1817	1.1531	1.1138	1.1767	1.1526	1.1466	1.1291	1.0637	1.1744	0.98068	100302736	Q6JUT2_HUMAN;TMED7_HUMAN;Q8NBU8_HUMAN	0.0180035	1.4543
3835	1.0635	0.98349	1.1692	1.0658	1.1014	1.147	0.96648	1.0633	1.0919	1.0699	7307	Q701P4_HUMAN;U2AF1_HUMAN;Q71RF1_HUMAN	0.0681901	1.22519
3836	0.73493	0.78255	0.94045	0.70638	0.72251	0.8798	0.8355	0.66761	0.68597	0.80154	5982	RFC2_HUMAN;Q75MT5_HUMAN	0.00486641	2.26287
3838	2.3021	2.5679	1.9587	2.3202	2.5851	1.9275	2.3022	2.5582	1.8226	2.0051	57142	RTN4_HUMAN;Q7L7Q6_HUMAN	4.01e-05	1.56891
3840	1.065	0.99938	1.1187	1.045	1.05	1.1373	1.0898	1.0499	1.2175	1.0419	4140	Q86TT8_HUMAN;MARK3_HUMAN	0.0180218	1.21826
3842	1.0511	1.0361	1.1525	1.0828	1.0573	0.91313	1.0222	0.8166	1.2029	0.49538	6427	SRSF2_HUMAN;Q8NAK9_HUMAN;F5GYB8_HUMAN;B3KX15_HUMAN	0.516945	2.42824
3844	0.60659	0.63786	0.64051	0.51133	0.65974	0.80135	0.6247	0.59697	0.57562	0.65726	10190	TXND9_HUMAN;Q8TB70_HUMAN;B8ZZX4_HUMAN	0.00125335	3.10096
3849	1.0698	1.1841	1.0957	1.0418	1.1472	1.0687	0.88472	1.1658	1.0047	1.0544	7384	QCR1_HUMAN	0.0325722	1.33839
3850	1.1326	1.1986	1.1117	1.0845	1.1882	1.1325	0.99439	1.2185	1.0501	1.0706	7385	QCR2_HUMAN	0.00527177	1.25313
3852	1.1784	1.1127	1.0675	0.85493	1.088	1.1806	1.1846	1.2507	1.0645	1.243	27089	QCR8_HUMAN	0.120633	1.61627
3854	1.0671	1.1074	1.1808	0.95275	1.159	1.0677	1.0997	1.0466	1.1075	1.0407	125988	QIL1_HUMAN	0.0750938	1.23936
3855	0.88201	0.82184	0.88049	0.8039	0.77506	1.0223	0.89392	0.74834	0.80422	0.9069	9444	QKI_HUMAN	0.425861	1.37304
3856	1.3095	1.3443	1.0833	0.87212	1.3431	0.97375	1.2889	1.3392	1.1202	1.3099	9540	QORX_HUMAN	7.15e-05	2.42272
3859	0.57178	0.60196	0.22941	0.49827	0.6701	0.45553	0.42949	0.59068	0.53812	0.37441	553117	R39L5_HUMAN;RL39_HUMAN	0.00985396	3.44157
3860	1.3271	1.3162	1.1894	1.0161	1.4434	1.0639	1.1801	1.4624	1.0587	1.1373	10890	RAB10_HUMAN	1.71e-07	2.29741
3861	1.001	1.1812	1.0573	0.99769	1.0479	1.001	1.1688	1.0795	0.97062	1.0126	201475	RAB12_HUMAN	0.00270584	1.55254
3863	1.1196	1.103	1.1124	1.1039	1.083	1.1292	1.0655	1.1432	1.0599	1.0898	51552	RAB14_HUMAN	0.00725659	1.12331
3864	1.0295	1.086	1.0406	0.98189	1.0045	1.094	0.89756	1.0077	1.1054	0.99531	22931	RAB18_HUMAN;F5H4U3_HUMAN;Q5W0J0_HUMAN	0.0172708	1.2622
3865	1.169	1.1262	1.1168	1.0952	1.1847	1.1479	1.0933	1.115	1.1626	1.162	81876	RAB1B_HUMAN;E9PLD0_HUMAN;RAB1C_HUMAN	3.93e-05	1.43721
3866	1.1805	1.2489	1.0655	1.2068	1.2035	1.095	1.1411	1.2016	1.0946	1.1416	23011	RAB21_HUMAN	4.55e-05	1.3679
3867	0.80612	1.4729	1.414	1.3262	0.82758	0.60306	0.91526	0.75645	0.97439	0.52809	51715	RAB23_HUMAN	0.349841	3.00751
3870	1.1408	1.1592	1.1504	1.0969	1.121	1.0509	1.0377	1.1375	0.93688	1.1156	5862	RAB2A_HUMAN;E9PKL7_HUMAN;B4DMQ5_HUMAN;F5H399_HUMAN	0.00455799	1.42025
3873	0.77876	0.84537	0.97202	0.77495	0.88838	0.99469	0.87513	0.94398	1.0599	0.86433	10981	RAB32_HUMAN	3.32e-05	1.8597
3875	1.1661	1.282	1.1316	1.1425	1.2318	0.97972	1.0934	1.115	1.0904	1.0668	9545	RAB3D_HUMAN;RAB3A_HUMAN;RAB3C_HUMAN	8.65e-05	1.59648
3879	1.0805	1.0809	1.0881	1.0356	1.1569	1.092	1.0258	1.1866	1.0813	1.0589	5878	RAB5C_HUMAN	0.00052668	1.25717
3882	1.1939	1.1877	1.1552	1.0888	1.1648	1.1482	1.0906	1.1791	0.98874	1.0748	7879	RAB7A_HUMAN;C9J8S3_HUMAN;C9J592_HUMAN;C9J4V0_HUMAN	1.51e-06	1.81726
3883	1.0994	1.2064	1.1641	1.0615	1.1093	1.0785	1.0676	1.0139	1.1109	1.0912	4218	RAB8A_HUMAN;F5GY21_HUMAN;Q59EP4_HUMAN;B3KTE3_HUMAN	0.264582	1.31265
3887	1.4428	1.619	1.2124	1.5339	1.4723	1.238	1.6752	1.4906	1.1173	1.7028	1382	RABP2_HUMAN;Q5SYZ4_HUMAN	0.0005593	1.52403
3892	0.97952	0.90799	1.101	0.91432	0.96172	1.0932	0.97238	0.93997	1.1248	1.0436	10111	RAD50_HUMAN	0.00256167	1.29771
3893	0.79831	0.84763	0.81473	0.78232	0.80946	0.81598	0.83958	0.75135	0.76778	0.80645	5905	RAGP1_HUMAN	0.243748	1.15111
3896	0.82126	0.77426	0.94428	0.8484	0.80572	0.85322	0.80827	0.83744	0.9051	0.8888	5902	RANG_HUMAN;B4DE76_HUMAN;C9JJ34_HUMAN;C9JXG8_HUMAN	0.00353083	1.29044
3897	1.0567	1.0529	1.0914	1.0346	1.0427	1.1419	0.99611	1.0395	1.2612	1.0636	5908	RAP1B_HUMAN;F5H7Y6_HUMAN;E7ESV4_HUMAN;F5H147_HUMAN;F5GX62_HUMAN;B4DW94_HUMAN;F5H004_HUMAN;RP1BL_HUMAN;F5H6R7_HUMAN;B4DW74_HUMAN;F5GYB5_HUMAN;F5H500_HUMAN;F5H0B7_HUMAN;F5H491_HUMAN;F5GWU8_HUMAN;F5H077_HUMAN	0.0742043	1.26613
3904	1.1743	1.1454	1.1694	1.0638	1.1712	1.118	1.2026	1.146	1.1708	1.1151	9230	RB11B_HUMAN;B4DMK0_HUMAN;RB11A_HUMAN	1.72e-06	1.50639
3909	0.95113	0.83532	1.0662	1.0441	0.98205	1.0087	0.94261	1.0492	0.97045	0.99566	23085	RB6I2_HUMAN;F5H185_HUMAN;F5H327_HUMAN	0.00420932	1.61783
3910	0.92019	0.87759	1.0007	0.932	0.90344	0.9469	0.92221	0.93635	0.93085	0.75522	5928	RBBP4_HUMAN	0.0402637	1.58945
3911	1.3776	2.0072	0.96197	1.0778	1.3585	0.78687	1.566	1.1157	0.78919	1.397	5930	RBBP6_HUMAN	0.0184083	2.59319
3915	0.97103	0.88398	0.96982	1.0367	1.1686	1.0364	0.81967	1.0227	0.92067	1.0715	10137	RBM12_HUMAN	0.870263	1.4257
3917	1.0385	0.78538	1.0695	1.0196	1.0458	1.1815	1.1448	1.0998	1.0629	1.0668	58517	RBM25_HUMAN;E9PQU5_HUMAN	0.164735	1.50437
3921	0.85045	0.97101	0.84817	0.85909	0.90394	0.77648	0.8985	0.89315	0.88868	0.90935	5935	RBM3_HUMAN	0.00119607	1.47878
3924	0.94818	0.87856	1.0344	1.0594	0.9418	1.0112	0.97094	1.0228	0.9584	1.0749	9584	RBM39_HUMAN;E9PCZ6_HUMAN	0.00512824	1.5051
3925	1.0253	1.2514	0.80408	1.0391	1.1952	0.64002	0.9911	1.0721	0.61481	0.95027	5936	RBM4_HUMAN;E9PB51_HUMAN;RBM4B_HUMAN;E7EQS3_HUMAN;D6R9K7_HUMAN;E9PM61_HUMAN;E9PLB0_HUMAN	0.000408551	2.03543
3929	1.0766	1.043	1.0855	0.97045	1.0672	1.0042	1.0314	1.1181	1.1894	1.2015	5903	RBP2_HUMAN;E9PGT0_HUMAN	0.711977	1.28259
3930	1.054	1.0091	1.1221	0.89136	0.9552	1.1392	0.93807	1.1156	1.0811	0.77238	9978	RBX1_HUMAN	0.00647252	1.47492
3931	0.93533	0.88053	1.0341	0.94191	0.93533	1.0683	0.92832	0.89527	0.97269	0.96882	55920	RCC2_HUMAN	0.000681803	1.3415
3938	1.1228	1.1421	1.1349	0.88996	1.0723	1.074	1.1384	1.0931	1.1436	1.0858	51109	RDH11_HUMAN;B4DDW0_HUMAN	0.0563228	1.51816
3940	1.1434	1.1868	1.0467	1.0128	1.1425	1.1781	1.0992	1.1609	1.0112	0.93	112724	RDH13_HUMAN	0.0200659	1.40903
3941	0.90938	0.8947	1.0429	0.95046	0.8923	1.0353	0.95263	0.83123	0.89453	1.0077	5965	RECQ1_HUMAN	0.000720767	1.90993
3944	1.1373	1.1107	1.1731	0.7922	1.0611	1.3359	1.0537	1.0607	1.1634	1.1227	7905	REEP5_HUMAN	0.134057	1.68632
3946	0.95848	0.91251	0.91518	0.91799	0.93413	0.9257	0.88307	0.95211	0.88578	0.94376	5976	RENT1_HUMAN	5.83e-05	1.32979
3947	1.0104	0.99858	0.9786	1.0938	0.95925	0.94004	0.95921	0.77753	1.0845	0.53223	26019	RENT2_HUMAN	0.68998	2.11901
3949	0.90557	0.86253	1.0596	0.88928	0.90519	1.0016	0.77534	0.8334	1.016	0.83978	5947	RET1_HUMAN;F2Z2F2_HUMAN;E7EWV0_HUMAN	0.00247087	1.36663
3950	0.86173	0.89484	0.89035	0.67931	0.94533	0.88306	0.77729	0.94338	0.78235	0.77432	54884	RETST_HUMAN	0.0550838	1.40309
3957	1.0675	1.1632	0.88339	0.83209	1.0601	0.87232	1.0786	1.1357	0.96436	1.1453	54884	REV__KPCZ_HUMAN;REV__E9PCW2_HUMAN;REV__A8MU64_HUMAN;REV__E9PBE1_HUMAN;REV__KPCI_HUMAN	0.0681131	1.48145
3962	1.2003	3.735	1.2698	1.2279	1.2508	1.2096	1.1193	1.2416	1.1675	1.1733	54884	REV__APC2_HUMAN;REV__B5MDS5_HUMAN	0.393506	3.45258
4043	0.69518	0.75965	0.95205	0.69166	0.69736	0.92074	0.48794	0.75657	0.84584	0.78889	5983	RFC3_HUMAN;C9JU95_HUMAN;A8MX32_HUMAN	0.000373548	3.1062
4044	0.74154	0.64196	0.89872	0.80339	0.66596	0.94912	0.90895	0.67065	0.81123	0.79287	5984	RFC4_HUMAN;C9JZI1_HUMAN;C9J8M3_HUMAN	6.94e-06	2.62152
4045	0.78013	0.68633	0.80144	0.74267	0.80292	0.99238	0.91217	0.76867	0.91129	0.90439	5985	RFC5_HUMAN;A8MZ62_HUMAN;E9PBA2_HUMAN	0.000408351	2.64818
4052	0.85495	1.0288	0.86282	1.0171	0.87603	0.94423	0.82901	0.88431	0.93128	0.96737	6009	RHEB_HUMAN;C9J931_HUMAN	0.0122454	1.48219
4053	1.1375	1.0672	1.0622	1.1257	1.18	0.97485	1.0663	1.1661	1.0449	1.0799	392	RHG01_HUMAN;E9PCG8_HUMAN;E9PNR6_HUMAN	6.6e-05	1.44463
4054	0.90968	1.3744	1.0025	1.191	0.9124	0.89676	1.5596	0.63372	0.90112	0.95001	394	RHG05_HUMAN	0.202727	2.46102
4056	0.95114	0.93508	1.0064	0.91558	0.91017	1.0549	0.93781	0.89299	0.73556	0.94711	387	RHOA_HUMAN;Q5JR05_HUMAN;C9JX21_HUMAN;C9JNR4_HUMAN;Q5JR07_HUMAN	0.82635	1.43415
4057	0.84254	0.84929	0.82394	0.94935	0.88855	0.83287	0.94923	0.92393	0.97082	0.92966	60626	RIC8A_HUMAN	0.000752035	1.42797
4058	0.6168	0.48268	0.81228	0.5879	0.43182	0.78212	0.64108	0.35957	0.76495	0.63907	55183	RIF1_HUMAN	0.0724502	4.72448
4059	0.91989	0.61128	0.95615	0.80821	0.74359	0.87593	0.68201	0.78025	1.0608	1.069	9610	RIN1_HUMAN;E9PNR2_HUMAN;E7EM96_HUMAN	0.392766	1.93168
4061	1.0775	1.0528	1.027	1.1045	1.1429	0.94994	1.0427	1.0698	0.92059	1.0279	6050	RINI_HUMAN	0.000710533	1.462
4064	0.73765	0.77343	0.87396	0.78745	0.65877	0.81704	0.86757	0.6636	0.76754	0.69363	6240	RIR1_HUMAN;E9PD78_HUMAN;E9PL69_HUMAN;F5H861_HUMAN	0.00220079	2.15841
4068	0.61821	0.64508	0.55188	0.51044	0.6377	0.5764	0.52599	0.6797	0.58443	0.56816	6134	RL10_HUMAN;C9J7T6_HUMAN;RL10L_HUMAN	1.48e-07	1.75817
4069	0.69771	0.66238	0.70022	0.64361	0.67556	0.73899	0.65122	0.66565	0.73499	0.67643	4736	RL10A_HUMAN	0.000315377	1.29899
4070	0.82997	0.81441	0.82053	0.81039	0.80741	0.81216	0.83252	0.80514	0.8895	0.8239	6136	RL12_HUMAN	0.0232478	1.10478
4071	0.57387	0.59024	0.51265	0.45719	0.60762	0.49642	0.49014	0.60828	0.5331	0.54618	23521	RL13A_HUMAN	1.21e-05	1.93954
4072	0.71354	0.68588	0.65795	0.61111	0.6955	0.69785	0.64381	0.694	0.89075	0.63945	6138	RL15_HUMAN;E7EQV9_HUMAN;E7ENU7_HUMAN;B4DLP4_HUMAN;E7EX53_HUMAN;Q642I1_HUMAN	0.0165845	1.49269
4073	0.55073	0.53101	0.53571	0.4683	0.57755	0.51278	0.48427	0.59714	0.35475	0.52723	6139	RL17_HUMAN;B4E3C2_HUMAN	0.00156584	2.2833
4074	0.63995	0.60587	0.516	0.48357	0.63803	0.60518	0.49769	0.64248	0.7006	0.52495	6141	RL18_HUMAN;E7EW92_HUMAN	0.000738589	1.75664
4075	0.58877	0.62087	0.53054	0.53388	0.63323	0.5245	0.52109	0.61741	0.80186	0.53513	6142	RL18A_HUMAN;B4DM94_HUMAN	0.0114066	1.64325
4076	0.58049	0.61664	0.57704	0.50849	0.61528	0.55748	0.52168	0.56819	0.44236	0.44366	6143	RL19_HUMAN	0.000525085	1.72369
4077	0.93747	0.96173	0.93881	0.90053	0.90274	0.99381	1.0177	1.0047	0.94978	0.97643	26156	RL1D1_HUMAN;E9PE52_HUMAN	6.32e-06	1.81198
4078	0.95401	0.86678	0.9768	0.88655	0.96839	1.0311	1.0572	0.94722	0.9478	0.89337	6146	RL22_HUMAN	0.680197	1.21969
4079	0.65767	0.68685	0.63326	0.60973	0.69701	0.62615	0.53189	0.69349	0.61657	0.61923	9349	RL23_HUMAN;C9JD32_HUMAN;B9ZVP7_HUMAN	1.2e-06	1.77576
4080	0.58878	0.56959	0.55036	0.53768	0.59663	0.57961	0.49587	0.59744	0.62325	0.56255	6152	RL24_HUMAN;C9JNW5_HUMAN;C9JXB8_HUMAN	0.000241621	1.62912
4081	0.67722	0.66486	0.62634	0.56176	0.66728	0.67044	0.598	0.65015	0.66925	0.61503	6155	RL27_HUMAN	1.5e-06	1.52574
4082	0.67877	0.64698	0.74921	0.56339	0.66768	0.7365	0.5436	0.61955	0.79283	0.5776	6159	RL29_HUMAN	0.000623614	1.45848
4083	0.67588	0.66023	0.64618	0.54312	0.65984	0.69556	0.58557	0.66757	0.68691	0.59896	6122	RL3_HUMAN;F2Z3A5_HUMAN;B5MCW2_HUMAN;Q49AJ9_HUMAN	6.54e-06	1.60285
4084	0.6451	0.55229	0.62082	0.48747	0.58751	0.63803	0.54378	0.65655	0.70805	0.53011	6160	RL31_HUMAN;B7Z4C8_HUMAN;B7Z4K2_HUMAN;Q6IRZ0_HUMAN;B7Z4E3_HUMAN;C9JU56_HUMAN;B8ZZK4_HUMAN	0.000156582	1.73709
4085	0.66169	0.56519	0.58784	0.52287	0.58009	0.63398	0.56929	0.67793	0.67225	0.58575	6164	RL34_HUMAN	0.000293335	1.73927
4086	0.56487	0.53392	0.42892	0.40143	0.59592	0.52523	0.52856	0.59994	0.5969	0.49303	11224	RL35_HUMAN;F2Z388_HUMAN	0.00397082	2.05032
4087	0.63882	0.60908	0.59807	0.54397	0.65668	0.6146	0.52255	0.64308	0.61961	0.60646	6165	RL35A_HUMAN;C9K025_HUMAN	3.67e-06	1.75428
4088	0.68349	0.64013	0.6527	0.57309	0.69461	0.6671	0.61195	0.68013	0.66069	0.62263	25873	RL36_HUMAN	4.15e-05	1.63302
4089	0.64963	0.65466	0.62308	0.48486	0.68007	0.58089	0.4545	0.68746	0.64773	0.56646	6169	RL38_HUMAN	5.33e-06	2.14044
4090	0.65532	0.64213	0.64712	0.54791	0.63406	0.65888	0.53797	0.60563	0.66041	0.5498	6128	RL6_HUMAN	1.01e-07	1.49326
4091	0.63316	0.6574	0.60294	0.5027	0.61995	0.58268	0.52433	0.64974	0.6041	0.56139	6129	RL7_HUMAN;A8MUD9_HUMAN	3.8e-06	1.71959
4093	0.62773	0.57467	0.62365	0.47084	0.61434	0.64089	0.54071	0.64112	0.63772	0.56794	6132	RL8_HUMAN;E9PKU4_HUMAN;E9PKZ0_HUMAN;E9PIZ3_HUMAN;E7EW01_HUMAN	5.15e-05	1.81586
4094	0.91667	0.92956	0.80938	0.92647	0.94357	0.79436	0.86081	0.95083	0.87022	0.91942	6175	RLA0_HUMAN;Q3B7A4_HUMAN;RLA0L_HUMAN	0.000137193	1.37507
4097	0.8278	0.68441	0.95173	0.79383	0.84129	1.0521	0.74355	0.87994	0.91853	0.80467	51073	RM04_HUMAN	0.0290483	1.73046
4099	0.82351	0.83986	0.93232	0.81708	0.80761	0.98457	0.96238	0.81151	0.93672	0.89752	65003	RM11_HUMAN;A6NLT0_HUMAN	0.00015508	1.66842
4100	1.0046	1.0226	1.0785	1.0329	0.9008	1.1386	0.93522	0.92832	1.2115	0.97508	6182	RM12_HUMAN	0.00442995	1.34492
4102	0.80237	0.78972	0.91894	0.73084	0.80237	0.95992	0.81274	0.78397	0.9657	0.82746	64928	RM14_HUMAN	2.04e-05	1.52422
4103	0.9298	0.88817	1.0538	0.942	0.9464	1.0577	0.98514	0.93289	1.1191	0.88172	29088	RM15_HUMAN;E5RHF4_HUMAN	5.96e-05	1.6262
4104	0.77283	0.68166	0.90468	0.81361	0.74189	0.88651	0.80347	0.78593	0.88371	0.89239	54948	RM16_HUMAN;E9PI14_HUMAN	0.000505004	1.48926
4105	0.81877	0.76202	1.0136	0.85364	0.79924	0.97108	0.83813	0.71882	1.1269	0.86948	63875	RM17_HUMAN;E9PKV2_HUMAN	9.86e-05	1.95415
4111	0.78956	0.81915	0.97148	0.89692	0.77095	0.91478	0.88894	0.72262	0.96892	0.89296	79590	RM24_HUMAN	9.2e-06	1.80872
4112	0.96959	1.002	1.0482	1.1127	1.001	1.1518	1.0121	0.9373	1.1092	0.88213	51264	RM27_HUMAN;D6RAN8_HUMAN	0.00138753	1.59992
4115	0.80272	0.66604	0.90933	0.8207	0.74118	0.85204	0.82755	0.86154	0.94096	0.86833	51253	RM37_HUMAN;E9PB99_HUMAN	0.00424907	1.54901
4116	0.86481	0.75506	1.0341	0.9594	0.88364	1.079	0.81893	0.85386	1.0149	0.94713	54148	RM39_HUMAN;C9JG87_HUMAN	0.00306835	2.7586
4118	0.87829	0.89335	0.95474	0.78673	0.88039	1.0401	0.8119	0.84959	1.0392	0.97582	64975	RM41_HUMAN	0.00598379	1.46047
4119	0.85545	0.90661	0.93091	1.009	0.8757	0.73835	1.2158	0.88109	1.1675	0.83409	65080	RM44_HUMAN	0.0620245	2.50675
4120	0.92887	0.96468	1.071	0.9505	0.89639	0.94004	0.84905	0.9602	1.054	0.77467	84311	RM45_HUMAN	0.00098776	1.79665
4121	0.9996	0.95055	1.1349	0.95995	1.1147	1.1508	0.91579	1.0022	1.1591	0.77107	26589	RM46_HUMAN	0.00639308	1.50324
4123	0.83254	0.75833	1.0247	0.85499	0.85944	0.7397	0.6852	0.86251	0.99648	0.87677	740	RM49_HUMAN	0.0426504	1.7548
4126	0.96025	0.95718	0.99515	0.47883	0.96332	1.0551	0.90325	1.0128	0.91726	1.0592	116540	RM53_HUMAN	0.317048	2.21206
4128	0.93335	0.95232	1.1167	0.77924	0.8674	1.0914	1.0562	0.9004	1.1422	0.94917	128308	RM55_HUMAN	0.0404767	4.32996
4138	0.66259	1.2313	0.70867	0.59834	0.58094	0.76972	0.94418	0.82166	0.93945	0.73612	60528	RNZ2_HUMAN;E9PGJ0_HUMAN;E7ES68_HUMAN	0.193692	3.04981
4140	1.1299	1.0995	1.1983	1.1575	1.0852	1.2077	1.1092	1.1529	1.2512	1.1603	3178	ROA1_HUMAN;RA1L2_HUMAN	0.000496076	1.27456
4141	1.5711	1.5317	1.608	1.3514	1.5535	1.5719	1.6306	1.579	1.6851	1.4968	3181	ROA2_HUMAN	0.301852	1.24693
4142	2.0575	2.4606	2.5502	2.4464	2.3531	1.968	2.8222	2.1359	1.2848	1.4177	220988	ROA3_HUMAN	0.660768	2.19661
4143	0.89201	0.78758	0.97184	0.86876	0.985	0.84963	0.77323	0.8159	0.95134	0.92115	6093	ROCK1_HUMAN	0.737406	1.27741
4144	0.86771	0.78756	0.86628	0.91665	0.95679	0.96181	0.84386	0.83628	0.96086	0.89239	9475	ROCK2_HUMAN;E9PF63_HUMAN	0.0540371	1.35906
4146	0.68319	0.6618	0.76417	0.74263	0.72146	0.76126	0.78226	0.58521	0.75517	0.73122	25885	RPA1_HUMAN;B9ZVN9_HUMAN	3.23e-05	2.21428
4150	0.90341	0.8738	0.96487	0.96099	0.89079	0.93251	0.91613	0.76173	0.92612	0.89949	9533	RPAC1_HUMAN;E7EQB9_HUMAN;E9PBA4_HUMAN;D6RDJ3_HUMAN	0.000203858	1.71377
4152	0.80063	0.70462	0.93493	0.78713	0.78568	0.92217	0.9075	0.62143	0.85905	0.82062	26015	RPAP1_HUMAN	0.00326223	1.59596
4154	0.80053	0.8849	0.82482	0.75025	0.86724	0.79193	0.87592	0.88252	0.86047	0.81416	5430	RPB1_HUMAN	0.0013111	1.81671
4161	1.0779	1.1267	1.0662	1.0311	1.0605	1.003	1.0403	1.0322	1.0963	1.0617	6184	RPN1_HUMAN;F5H6I5_HUMAN;B7Z4L4_HUMAN	0.121329	1.12951
4165	0.91538	0.93412	1.0762	0.98343	0.96951	0.96313	0.80935	0.93248	0.97277	0.99895	55197	RPR1A_HUMAN	0.00493438	1.6732
4166	1.2652	1.2515	1.3514	1.2312	1.3797	1.2873	1.3111	1.141	1.1817	1.2239	58490	RPR1B_HUMAN	0.344015	1.55125
4168	1.2367	1.3006	1.1962	1.2124	1.4573	1.2984	1.2367	1.0519	1.2454	1.073	10670	RRAGA_HUMAN;RRAGB_HUMAN;Q5VZM0_HUMAN	0.78317	1.3854
4171	0.8213	0.92059	0.61876	0.73658	0.94348	0.57702	0.73064	0.93883	0.67484	0.74474	6238	RRBP1_HUMAN	5.02e-07	1.80202
4175	0.92794	0.98467	0.91392	0.9453	0.95824	0.97887	0.99211	0.96482	0.95106	0.95782	23223	RRP12_HUMAN;E9PCK7_HUMAN;F5H456_HUMAN	2.38e-05	1.51694
4177	1.008	1.085	1.0086	0.94263	0.97577	1.0501	1.1545	1.0949	0.9629	1.0308	22894	RRP44_HUMAN;F2Z2C0_HUMAN	0.300316	1.25402
4178	1.1579	1.1073	1.2593	1.3251	1.1506	1.2826	1.3416	1.1716	1.1724	1.1808	22984	RRP5_HUMAN;F5H7X0_HUMAN	0.000287194	1.84636
4179	0.68715	0.67185	0.82619	0.73026	0.70038	0.93002	0.77039	0.65345	0.85387	0.71861	27341	RRP7A_HUMAN	6.8e-07	2.61904
4182	0.71759	0.69789	0.7836	0.58477	0.71621	0.80603	0.62446	0.7068	0.52726	0.67363	6204	RS10_HUMAN;Q5TZB9_HUMAN	0.0372903	1.69019
4183	0.59323	0.56642	0.61425	0.48889	0.60107	0.61672	0.5401	0.57587	0.57839	0.55925	6205	RS11_HUMAN	8.58e-05	1.47782
4184	0.9196	0.93037	0.90931	0.92757	0.88012	0.9081	0.92395	0.89625	0.91152	0.89579	6206	RS12_HUMAN	0.00480689	1.13135
4185	0.65877	0.65474	0.67051	0.58811	0.64577	0.68274	0.5799	0.6355	0.77047	0.59604	6207	RS13_HUMAN	0.000196567	1.48246
4186	0.8234	0.76623	0.83068	0.73231	0.82267	0.87443	0.73787	0.8283	0.79362	0.73325	6208	RS14_HUMAN;E5RH77_HUMAN	0.000679703	1.23231
4187	0.67974	0.65488	0.70889	0.63728	0.67366	0.64723	0.42256	0.64705	1.0803	0.61371	6209	RS15_HUMAN	0.175732	2.55656
4188	0.69033	0.70696	0.65987	0.61632	0.69239	0.67455	0.63413	0.69305	0.67094	0.62231	6217	RS16_HUMAN;Q6IPX4_HUMAN	5.13e-08	1.46513
4189	0.74827	0.74808	0.84474	0.6445	0.72819	0.81255	0.65523	0.69257	0.86001	0.67137	6218	RS17_HUMAN;RS17L_HUMAN	4.75e-06	1.40419
4190	0.71713	0.71289	0.63005	0.63458	0.72052	0.69437	0.59737	0.69826	0.7192	0.62146	6222	RS18_HUMAN	1.25e-05	1.50664
4191	0.7899	0.71868	0.83417	0.69159	0.73331	0.8425	0.71302	0.71045	0.82564	0.70738	6187	RS2_HUMAN;E9PQD7_HUMAN;E9PM36_HUMAN	1.4e-07	1.26309
4192	0.80116	0.72012	0.88011	0.6518	0.7517	0.83979	0.61806	0.73664	0.87553	0.72062	6230	RS25_HUMAN	3.42e-05	1.46292
4193	0.61731	0.61835	0.54345	0.55183	0.6317	0.59712	0.57321	0.63333	0.62711	0.57867	6231	RS26_HUMAN;RS26L_HUMAN	0.000218983	1.49224
4194	0.84603	0.71005	0.8472	0.9594	0.8811	0.81897	0.83729	0.7936	0.8072	0.70977	51065	RS27L_HUMAN;C9JLI6_HUMAN	0.0637524	1.47611
4195	0.70298	0.7354	0.65101	0.68137	0.82854	0.66162	0.65991	0.76044	0.6714	0.64966	6235	RS29_HUMAN;A8MZ73_HUMAN	5.3e-06	1.43583
4196	0.68641	0.6946	0.6679	0.62345	0.67905	0.66646	0.60154	0.68764	0.66168	0.61402	6188	RS3_HUMAN;E9PL09_HUMAN;E9PPU1_HUMAN;E9PL45_HUMAN;F2Z2S8_HUMAN	2.31e-09	1.44965
4197	0.70428	0.67579	0.71371	0.6375	0.66343	0.75078	0.59232	0.72694	0.76128	0.68061	6189	RS3A_HUMAN;D6RAT0_HUMAN;D6RG13_HUMAN;E9PFI5_HUMAN;D6RB09_HUMAN;F5H4F9_HUMAN;D6R9B6_HUMAN	0.000325844	1.41884
4198	0.7653	0.72341	0.81787	0.68667	0.75808	0.81725	0.61727	0.72633	1.1837	0.74592	6193	RS5_HUMAN	0.0898795	1.91764
4200	0.96604	1.0445	1.044	0.89338	0.90958	1.0171	0.95439	0.99683	1.0679	1.0593	6251	RSU1_HUMAN;B0YJ73_HUMAN;A8KA46_HUMAN;F2Z2H2_HUMAN	0.0662985	1.3479
4201	0.88423	0.82646	1.0093	0.97925	0.89293	1.0513	0.7538	0.87644	1.0628	0.92777	51116	RT02_HUMAN;Q5T8A0_HUMAN	0.000666181	1.72019
4203	0.93701	0.81833	1.1998	1.1595	1.0026	1.0577	0.44694	0.81569	1.0709	0.97647	64968	RT06_HUMAN	0.36235	2.68448
4206	1.0267	0.92882	1.0723	0.73426	0.94642	1.2963	1.2019	1.0469	1.2543	1.1106	55173	RT10_HUMAN	0.128439	2.30179
4209	0.93157	0.93794	1.1541	0.56324	0.89997	1.0639	0.47887	0.94231	1.1618	0.95792	63931	RT14_HUMAN	0.030046	2.69172
4211	0.90088	0.94015	0.97899	1.0605	0.85761	1.0833	1.0308	0.79788	0.95924	0.726	51373	RT17_HUMAN;E9PE17_HUMAN	0.629373	7.64595
4212	0.91735	0.93516	1.1046	0.98532	0.94652	1.0204	0.80487	0.91332	0.94746	0.92914	56945	RT22_HUMAN;Q9H3I1_HUMAN	0.000705603	1.77706
4214	1.006	0.99537	1.1843	1.1025	0.932	1.1122	1.0416	1.0339	1.1134	1.1331	64951	RT24_HUMAN;A6NI76_HUMAN	0.000167172	1.3894
4218	0.83704	0.70528	1.0667	1.021	0.68967	0.76832	0.85633	0.83704	1.025	1.0035	10884	RT30_HUMAN	0.0315725	1.72793
4221	1.0845	1.2452	0.89597	0.7673	1.0653	1.1587	1.221	1.1863	1.1969	1.0694	92259	RT36_HUMAN	0.228448	1.74667
4223	1.0175	1.0012	1.0277	0.9483	1.0502	1.0206	1.0651	1.0155	1.0199	1.0287	51493	RTCB_HUMAN;E9PCW3_HUMAN	0.295291	1.13811
4226	1.2906	1.2398	1.338	1.2205	1.3117	1.3204	1.2353	1.2506	1.4502	1.3059	6625	RU17_HUMAN	0.098105	1.1882
4227	0.93636	0.8452	0.97453	0.93112	0.91469	1.0053	1.0238	0.98581	1.1115	1.0447	6627	RU2A_HUMAN	0.0272407	1.41999
4231	0.99995	0.99287	1.0648	1.0568	1.0153	1.0506	1.0674	1.0085	0.96498	1.0036	8607	RUVB1_HUMAN;E7ETR0_HUMAN	0.0185079	1.15934
4232	1.0034	1.0145	1.0579	1.0624	0.95154	0.99382	1.0412	0.99446	1.0734	1.0465	10856	RUVB2_HUMAN;B3KQ59_HUMAN	0.00169717	1.18346
4233	1.1601	1.2777	1.1988	1.1971	1.1128	1.0115	1.1768	1.0202	1.1366	1.0984	6635	RUXE_HUMAN;RUEL1_HUMAN;A6NHK2_HUMAN	0.58421	1.35824
4235	0.97219	0.97451	0.89194	0.92735	0.91505	0.93352	0.96338	1.0097	0.88539	1.04	6273	S10A2_HUMAN	0.0158645	1.24137
4238	1.7499	2.6477	1.2126	1.5587	2.6094	1.2687	1.547	2.9768	1.3395	1.745	6279	S10A8_HUMAN	2.34e-07	8.28963
4239	1.7818	2.6677	1.2136	1.3813	2.4373	1.228	1.5755	2.6493	1.2527	1.7319	6280	S10A9_HUMAN	4.25e-10	8.4616
4241	1.4332	1.5828	1.2483	1.4625	1.5154	1.2586	0.75289	1.6625	1.3687	1.4052	6282	S10AB_HUMAN	0.00490424	2.78487
4243	1.1722	1.236	1.0421	1.0329	1.2321	1.2446	1.1714	1.4293	1.2639	1.0054	57402	S10AE_HUMAN	0.142354	1.54494
4244	1.152	1.255	1.0566	1.0073	1.2298	1.1232	1.1815	1.2077	1.1344	1.1589	140576	S10AG_HUMAN	0.0616255	1.2459
4245	1.0805	0.91386	1.2581	1.1391	1.1382	1.2261	1.1443	1.084	1.2132	1.1021	6560	S12A4_HUMAN;F5H3C0_HUMAN;F5H0S9_HUMAN;F5H066_HUMAN;S12A6_HUMAN;A0AV76_HUMAN	0.00780327	1.82898
4247	1.7687	1.1217	1.2596	1.3221	1.8714	0.74747	2.0812	1.4805	1.0064	1.2098	10999	S27A4_HUMAN;Q96G53_HUMAN	0.000260259	4.7139
4249	0.9297	0.94538	0.8857	0.8713	0.94491	0.88904	0.75977	1.0196	0.97955	0.88511	347734	S35B2_HUMAN;F5H7Y9_HUMAN	0.103766	1.40121
4252	1.143	1.2136	1.0947	1.1144	1.2891	1.143	1.2473	1.1368	1.2161	1.093	22908	SAC1_HUMAN;E9PGZ4_HUMAN	0.681433	1.20375
4254	0.92332	0.94175	0.92151	0.91623	0.95869	1.0534	0.99732	0.92893	0.94675	0.91838	10055	SAE1_HUMAN;B3KNJ4_HUMAN;F5GXX7_HUMAN	0.00990078	1.90347
4255	0.98682	0.89197	1.0281	0.96033	0.90919	1.0049	1.0021	1.0327	1.0662	0.97816	10054	SAE2_HUMAN	0.165724	1.34299
4256	0.95854	1.0088	0.8975	0.93132	1.0032	0.91985	1.0043	0.94694	0.92532	0.99707	191	SAHH_HUMAN;F5H737_HUMAN	0.0500455	1.12401
4257	0.98234	0.98302	0.91721	1.0402	0.93375	0.91805	0.91177	1.0394	0.74795	0.95169	10768	SAHH2_HUMAN;B4E168_HUMAN	0.0044271	1.55144
4259	1.1626	1.0119	1.144	1.0168	1.2574	1.0034	1.3047	1.165	1.1175	1.2086	54809	SAMD9_HUMAN;C9JKF1_HUMAN	0.38275	1.30955
4260	0.97503	0.93693	1.039	1.1241	1.026	1.0613	0.79272	1.0058	0.73349	1.103	25939	SAMH1_HUMAN	0.443961	1.53254
4264	1.7261	1.8675	1.0678	1.9626	1.8611	1.1017	1.5505	1.8121	1.2777	1.9494	79098	SARG_HUMAN	0.000703249	3.18964
4265	0.99173	0.98047	1.0598	0.98532	0.95981	1.0849	0.84629	0.98436	1.023	0.93521	84324	SARNP_HUMAN	0.0979583	1.28195
4266	0.97415	0.7853	1.004	0.93623	1.0149	1.0663	0.93297	0.95797	1.1254	0.92502	9733	SART3_HUMAN;F5H0B8_HUMAN	0.0480678	1.43308
4268	1.014	1.0218	0.98384	0.98519	0.93774	1.0151	1.0213	1.0202	1.0306	1.012	51119	SBDS_HUMAN	0.0880602	1.1822
4269	0.78221	0.85964	0.78863	0.75857	0.78191	0.76789	0.72606	1.0505	0.87393	0.92295	55206	SBNO1_HUMAN	0.0355085	1.9056
4271	1.1821	1.2756	1.1534	1.0883	1.1821	0.984	0.94554	1.1462	1.1802	1.1411	23478	SC11A_HUMAN	0.0511669	1.39613
4273	0.91618	0.76501	0.90834	0.84818	0.91008	1.0069	0.91618	0.94931	1.0224	1.0798	9919	SC16A_HUMAN;A4QN19_HUMAN	0.343071	1.41148
4281	1.2514	1.4689	1.1362	1.0655	1.2744	1.1005	1.2151	1.5216	1.1585	1.2572	10066	SCAM2_HUMAN	0.00395608	1.79831
4283	2.3719	2.2021	1.6775	1.7881	2.4225	1.19	1.7597	2.6087	1.8879	1.9649	8796	SCEL_HUMAN;F5H651_HUMAN	1.33e-05	5.40723
4284	1.0881	1.1853	1.0441	0.99633	1.126	1.0928	1.069	1.1133	1.0158	1.0881	23256	SCFD1_HUMAN;B7Z4U7_HUMAN	0.0947341	1.18967
4286	1.4828	1.2754	1.586	1.3945	1.7777	1.195	1.4844	1.4719	1.8239	1.5012	29957	SCMC1_HUMAN	0.889899	1.52628
4288	1.1119	1.166	1.2333	1.0184	1.1256	1.1643	1.2847	1.1184	1.0309	1.0307	5019	SCOT1_HUMAN;E9PDW2_HUMAN	0.683341	1.40812
4289	1.1266	1.1174	1.2131	1.0701	1.1607	1.0068	1.1306	1.1356	1.1661	1.0353	23513	SCRIB_HUMAN;E7EMI2_HUMAN	0.727038	1.20491
4297	0.99721	1.0076	0.96992	0.95416	0.98207	0.90723	1.1062	1.0393	0.96663	1.0482	6396	B4DXJ1_HUMAN;SEC13_HUMAN;A8MV37_HUMAN;E9PHR5_HUMAN;A8MXL6_HUMAN	0.384992	1.2333
4300	1.054	1.0159	0.99879	1.2014	1.1142	1.1172	1.0839	1.1103	1.07	1.0211	11231	SEC63_HUMAN;E7EQH7_HUMAN	0.575706	1.31262
4301	0.83297	0.86618	0.92307	0.7639	0.59369	0.69929	0.27945	0.87407	0.87253	0.82557	81929	SEH1_HUMAN	0.481995	3.30317
4309	1.0165	1.028	1.0554	0.98225	1.0804	1.0656	1.0711	1.0277	1.0538	0.94647	4735	SEPT2_HUMAN;B5MCX3_HUMAN;C9J2Q4_HUMAN	0.00696516	1.25022
4310	0.92636	1.0055	1.0419	0.91646	0.91209	1.0222	0.87308	0.90902	1.0237	0.94823	10801	SEPT9_HUMAN	0.00012023	1.36321
4311	1.1912	1.1902	1.183	1.2095	1.2343	1.1585	1.2036	1.23	1.1479	1.1726	26227	SERA_HUMAN;Q5SZU1_HUMAN	0.175024	1.11473
4312	1.2104	1.2487	1.254	1.2466	1.2688	1.1549	1.2651	1.1423	1.2415	1.2573	29968	SERC_HUMAN	0.0310829	1.23629
4313	1.1017	1.0335	1.1617	1.1114	1.0755	1.1651	1.0598	1.1077	1.1213	1.076	871	SERPH_HUMAN;B4DN87_HUMAN;E9PPV6_HUMAN;E9PKH2_HUMAN;E9PR70_HUMAN	0.212854	1.16587
4316	1.1413	1.1479	1.1809	0.97335	1.0418	1.216	1.2034	1.1677	1.3648	1.3351	7536	SF01_HUMAN;C9JJE2_HUMAN	0.0304155	1.58298
4317	1.0126	0.87251	1.0753	1.0696	1.0056	1.103	1.1145	0.91256	1.0866	1.0581	10291	SF3A1_HUMAN;F5H048_HUMAN;E9PAW1_HUMAN	0.00829733	1.27735
4319	1.0965	1.0448	1.1429	1.1096	1.0613	1.2473	1.5312	1.0032	1.2177	1.0376	10946	SF3A3_HUMAN;E7EUT8_HUMAN	0.0801672	1.68921
4320	1.0421	0.90352	1.1202	1.0118	0.96635	1.1253	1.0458	1.001	1.0826	1.0422	23451	SF3B1_HUMAN	0.00203669	1.24546
4321	0.91678	0.74793	0.97891	0.87975	0.88194	1.0724	0.87569	0.94655	1.1359	0.963	10992	SF3B2_HUMAN;E9PPJ0_HUMAN	0.0104379	1.51873
4322	1.0292	1.0336	1.0703	1.0377	1.0241	1.044	1.0128	1.1229	1.0573	1.0407	23450	SF3B3_HUMAN	0.0665543	1.15494
4324	1.0763	1.0469	1.1524	0.99127	1.2044	1.1136	0.9253	0.97827	1.1937	0.93412	83443	SF3B5_HUMAN	0.0402471	1.49684
4325	1.1611	1.2889	0.98059	1.0114	1.5493	1.0262	1.1815	1.13	0.97507	1.2902	6421	SFPQ_HUMAN	0.0820954	1.58891
4326	1.2364	1.1748	1.3055	1.213	1.2474	1.2469	1.2364	1.2484	1.2266	1.2018	94081	SFXN1_HUMAN;D6RFI0_HUMAN;D6RDG7_HUMAN	0.21977	1.11125
4329	1.0444	1.0999	0.99846	1.0413	0.97227	0.99082	1.0324	1.1373	1.0859	0.91348	6451	SH3L1_HUMAN	0.395538	1.31596
4332	0.88355	0.86478	0.78284	0.9106	0.91398	0.92636	1.0186	0.99641	0.93403	0.89992	51100	SHLB1_HUMAN	0.00915449	1.63057
4337	1.0063	0.992	0.97213	1.0672	1.0226	0.94363	0.78309	0.94825	1.0775	1.0895	54187	SIAS_HUMAN	0.695736	1.4218
4339	0.84514	0.79365	0.94656	0.92609	0.76727	1.0771	0.80168	0.7433	0.86324	0.67946	25942	SIN3A_HUMAN	0.00829071	1.86766
4343	0.92748	0.88816	1.0077	0.98304	0.85603	0.91168	0.95853	0.91585	0.97291	0.95588	23517	SK2L2_HUMAN;F5H7E2_HUMAN	0.000400495	1.49886
4347	0.94546	0.90833	0.98828	0.90325	0.91277	1.1075	0.9854	0.92292	1.0772	0.95376	81892	SLIRP_HUMAN	1.67e-06	1.97124
4348	1.018	0.9854	0.98672	0.96252	1.0625	0.9449	1.0012	0.96562	0.96226	0.95372	9748	SLK_HUMAN	7.08e-06	1.38205
4353	0.95747	0.88659	1.0758	0.92798	0.89684	1.1023	1.0022	0.93159	1.0917	0.96092	8243	SMC1A_HUMAN	1.36e-06	1.73132
4354	0.80002	0.77866	0.91252	0.90341	0.78724	0.91658	0.82279	0.77734	0.89925	0.84663	10592	SMC2_HUMAN	7.67e-07	1.66512
4355	0.94223	0.7143	1.0747	0.98137	0.9361	1.147	1.0047	0.84092	1.0514	1.0064	9126	SMC3_HUMAN	0.000613808	1.60577
4356	0.75463	0.6449	0.84885	0.76504	0.74057	0.86771	0.7813	0.73504	0.90509	0.80907	10051	SMC4_HUMAN;E9PD53_HUMAN;F5H0U7_HUMAN	1.16e-05	1.70178
4358	1.0275	1.1287	1.0228	1.028	1.0449	1.1472	0.97433	1.0854	1.1719	1.0267	8467	SMCA5_HUMAN;F5GZI1_HUMAN	0.000291061	1.49239
4359	0.95514	0.88725	0.95146	0.84866	1.0481	1.1642	1.1424	0.94704	0.98703	0.96144	6605	SMCE1_HUMAN	0.341762	1.92522
4360	1.1341	1.1322	1.1481	1.0436	1.1367	1.1391	1.1009	1.1926	1.1879	1.2733	6632	SMD1_HUMAN	0.259325	1.24699
4361	1.1944	1.1783	1.178	1.2355	1.2173	1.2495	1.2133	1.1765	1.189	1.2956	6633	SMD2_HUMAN	0.0232554	1.18222
4362	0.98896	1.0225	0.90572	0.92464	1.0187	1.0159	0.79971	1.0601	1.0054	1.0174	23049	SMG1_HUMAN	0.388819	1.65585
4364	0.77231	0.56554	0.97558	0.70623	0.70683	0.90557	0.8866	0.64059	0.92171	0.71211	23347	SMHD1_HUMAN	8e-05	2.33208
4365	0.93158	1.0171	0.94708	0.90918	0.9563	0.97411	0.97469	0.81944	0.9964	0.89434	6599	SMRC1_HUMAN	0.00149597	1.51928
4370	1.0964	1.0247	1.0996	1.0245	1.0141	1.0262	1.0299	1.1222	1.062	0.9391	8775	SNAA_HUMAN	3.87e-06	1.57065
4372	0.93312	0.93341	0.87916	0.92371	0.92996	0.89871	0.91285	0.95257	0.87794	0.91521	27044	SND1_HUMAN;E7ESM6_HUMAN	4.62e-05	1.18265
4373	0.91821	0.91433	0.9348	0.91821	0.9191	1.0182	1.3043	0.76174	1.2769	0.77238	11267	SNF8_HUMAN;D6RFY6_HUMAN;D6RJ86_HUMAN	0.430305	1.71226
4376	1.5278	1.6335	1.5142	1.6576	1.5182	1.5247	1.4247	1.5777	1.3793	1.5783	6626	SNRPA_HUMAN	0.720084	1.25745
4378	1.0728	1.0166	1.239	1.2068	1.0955	1.2368	1.1435	1.0266	1.102	1.0953	9092	SNUT1_HUMAN	0.000469537	1.67779
4379	0.87061	0.63449	0.81668	0.81293	0.72003	0.91915	0.88832	0.85083	1.0682	0.96185	22938	SNW1_HUMAN;E9PGQ7_HUMAN	0.430786	3.72741
4381	1.0513	1.0642	1.3253	0.86878	0.92461	0.8849	0.74699	1.2582	0.70861	0.94361	112574	SNX18_HUMAN	0.363608	4.06726
4382	1.0189	1.0053	0.99856	1.0221	1.0422	1.0275	0.99526	1.0308	1.0316	0.97144	6643	SNX2_HUMAN;B4DEK4_HUMAN;D6RC15_HUMAN	0.318502	1.07284
4384	0.93981	0.98483	0.85193	0.98403	0.9444	0.9992	0.955	0.95938	0.8908	0.98879	8724	SNX3_HUMAN	0.206933	1.17287
4387	1.087	1.1874	1.1932	1.0615	1.4298	1.1325	0.68755	0.96191	1.1137	1.1294	27131	SNX5_HUMAN;E9PBC7_HUMAN;Q5QPE5_HUMAN;Q5QPE4_HUMAN	0.5296	2.07956
4388	1.1865	1.2733	0.9849	1.2589	1.2074	1.1656	1.1752	1.1619	1.157	1.2339	58533	SNX6_HUMAN;B4DJS7_HUMAN;C0H5W9_HUMAN	0.472846	1.85968
4391	1.031	1.0727	1.0159	1.0873	1.0603	0.80436	1.0944	1.0073	0.66575	0.98252	6647	SODC_HUMAN;A8MST3_HUMAN	0.0535212	1.76222
4392	1.1659	1.1065	1.0482	1.0836	1.1894	1.123	1.1372	1.2013	1.2644	1.1579	6648	SODM_HUMAN;F5GYZ5_HUMAN;B4DL20_HUMAN;F5H4R2_HUMAN;F5H3C5_HUMAN;B4E3K9_HUMAN	0.00370265	1.44161
4396	1.4964	1.4578	1.5795	1.5162	1.4608	1.64	1.6436	1.544	1.6143	1.4793	11198	SP16H_HUMAN	0.000192553	1.50458
4403	1.5025	1.6018	1.0094	1.3644	1.7202	0.99392	1.5779	1.7445	1.0445	1.3211	6317	SPB3_HUMAN	2.09e-09	6.2987
4405	1.2596	1.3222	0.99382	1.2756	1.3222	0.99663	1.2848	1.3686	1.0104	1.2487	5268	SPB5_HUMAN;E7EMX5_HUMAN	4.91e-08	1.55129
4406	1.2422	1.3176	1.0902	1.1268	1.2504	1.0335	1.3127	1.4373	1.178	1.3129	5269	SPB6_HUMAN	0.0631006	1.39071
4413	0.96361	0.98377	0.7039	0.9985	0.8484	1.0684	1.1437	0.97627	0.9941	0.94747	285590	SPD2B_HUMAN	0.857998	1.73846
4414	0.89836	0.89624	0.91349	0.95253	0.80501	0.93318	0.9368	0.8612	0.95838	0.90068	6723	SPEE_HUMAN	0.0043534	1.19052
4420	1.8732	2.3211	1.0916	1.4258	2.6824	1.2267	1.74	2.8169	1.2636	2.0097	6699	SPR1B_HUMAN;E7ETD7_HUMAN	1.31e-07	8.11955
4423	1.047	1.0403	1.0538	1.0932	1.0213	0.97817	0.97963	1.002	0.98683	1.1113	6697	SPRE_HUMAN	0.872616	1.83751
4427	0.96194	0.88739	1.0152	1.0111	0.7022	0.9937	0.79635	0.9512	0.98447	1.0173	6611	SPSY_HUMAN;B4DE40_HUMAN	0.288321	1.44873
4428	1.1929	1.3784	2.159	1.4219	1.358	1.1941	1.0756	1.1356	1.2703	1.1248	6827	SPT4H_HUMAN	0.435863	2.03468
4429	1.2025	1.2075	1.035	1.1922	1.3525	1.4736	0.98649	1.075	1.2082	1.3029	6829	SPT5H_HUMAN;B4DJK4_HUMAN	0.920061	1.49378
4430	1.0005	0.96688	1.0175	0.98379	1.0353	1.0736	0.96206	1.0308	1.0454	0.98093	6830	SPT6H_HUMAN	0.00175193	1.23193
4431	0.97823	0.9655	0.98926	0.9292	1.0302	0.97819	0.98245	1.0204	0.99897	0.98635	6709	SPTA2_HUMAN;A6NG51_HUMAN	0.0352027	1.1093
4432	1.2116	1.2125	1.0891	1.0983	1.1898	1.0443	1.0364	1.2888	1.2403	1.1835	10558	SPTC1_HUMAN	0.0523466	1.54438
4434	1.368	1.7537	1.1733	1.2006	1.7844	1.0542	1.0744	1.4914	1.0815	1.0639	6712	SPTN2_HUMAN;A4QPE4_HUMAN	7.07e-07	2.28088
4435	1.342	1.4211	1.2608	1.2662	1.4422	1.2655	1.1493	1.3991	1.2395	1.2665	58472	SQRD_HUMAN	3.25e-07	1.58096
4436	0.89315	0.84554	0.97283	0.82918	0.88987	1.1009	0.96088	0.75887	1.0432	0.85802	23350	SR140_HUMAN;E7ET15_HUMAN;C9JB80_HUMAN	0.00520788	1.48201
4438	1.0588	1.1483	1.0339	1.0471	1.0752	0.99135	1.013	1.1982	0.94718	1.0643	6714	SRC_HUMAN	0.0224231	1.26502
4439	1.1639	1.0677	1.114	1.0834	1.2479	1.1773	1.2351	1.2521	1.1167	1.1107	2017	SRC8_HUMAN;Q96H99_HUMAN;Q8N707_HUMAN	0.603298	1.21242
4441	0.99559	1.0795	1.0813	0.94726	1.0488	1.12	0.9596	0.99544	1.0117	1.1481	6727	SRP14_HUMAN	0.146262	1.32583
4442	1.1921	1.2137	1.2614	1.1323	1.1863	1.1377	1.0205	1.2047	1.1103	1.2671	6728	SRP19_HUMAN;D6RA36_HUMAN;Q05D77_HUMAN	0.876865	1.27075
4443	1.0409	1.1291	1.1528	1.1703	1.0152	0.90682	0.85434	0.97585	1.1903	0.92906	6729	SRP54_HUMAN	0.657346	2.21258
4444	1.0123	1.1627	0.94164	0.9848	1.1623	0.99942	1.0017	0.99713	0.90819	1.0394	6731	SRP72_HUMAN	0.102262	1.28024
4445	0.99379	0.98524	1.0162	0.9364	1.1056	1.0565	1.1087	1.0131	0.98016	1.0276	6734	SRPR_HUMAN;E9PJS4_HUMAN	0.131824	1.33712
4447	0.95732	1.1266	0.86717	1.0329	1.1224	0.91709	1.1093	1.106	0.88309	1.0488	23524	SRRM2_HUMAN;F5GWZ7_HUMAN	9.62e-06	1.70444
4448	1.0059	0.93815	1.0382	0.8653	0.99548	1.0023	0.96834	1.0412	1.067	1.0023	51593	SRRT_HUMAN	0.219681	1.2331
4449	1.2684	1.3135	1.0289	1.1213	1.3318	1.1244	1.1943	1.3745	1.1046	1.2753	6426	SRSF1_HUMAN	1.02e-05	1.63602
4450	1.0595	0.97457	1.1317	1.0996	1.0331	1.2151	1.1489	1.1085	1.1604	1.0379	6430	SRSF5_HUMAN	0.000139902	1.80719
4451	1.1948	1.3143	1.2306	1.2297	1.3083	1.1426	1.1568	1.2471	1.1783	1.0831	6431	SRSF6_HUMAN	0.0370778	1.21346
4457	1.1435	1.1435	1.1169	1.07	1.1398	1.041	1.1266	1.2494	1.1477	1.1124	6748	SSRD_HUMAN	0.00190282	1.3511
4458	1.4634	1.4382	1.6161	1.4518	1.3276	1.6018	1.3671	1.4552	1.6761	1.5143	6749	SSRP1_HUMAN	0.000164393	1.74896
4461	2.1694	3.1056	1.0413	1.6666	3.3689	1.0191	1.645	3.2973	1.0847	1.7427	6820	ST2B1_HUMAN	1.05e-08	9.89795
4463	0.9479	0.84143	0.94281	0.90076	0.89038	1.0201	0.92872	0.98799	0.89176	1.0545	10617	STABP_HUMAN;F5GZ23_HUMAN;C9JK83_HUMAN	0.778096	1.25322
4468	0.93244	0.85578	1.0485	1.0117	0.92804	1.0705	0.90269	0.89775	0.99386	0.9287	6772	STAT1_HUMAN	0.000419159	1.53486
4470	0.83107	1.1006	0.80205	0.86713	0.78983	0.72623	0.8217	0.87243	0.81281	0.59562	6774	STAT3_HUMAN	0.271335	1.84782
4471	0.71327	0.70113	0.70655	0.70669	0.81717	0.64841	0.71217	0.93175	0.7335	0.69183	6780	STAU1_HUMAN;Q5JW29_HUMAN;Q5JW30_HUMAN	0.683844	1.98658
4472	1.1899	1.1813	1.0716	1.1926	1.2634	1.1599	1.1736	1.2219	1.105	0.9953	6786	STIM1_HUMAN;E9PNJ4_HUMAN	0.679533	1.40232
4473	0.98812	0.96671	0.97142	1.0197	0.96167	1.0064	0.95059	1.0286	1.0939	0.97853	10963	STIP1_HUMAN;F5H0T1_HUMAN	0.683227	1.15076
4478	0.99536	1.459	0.78102	1.2959	1.5184	0.85459	0.91303	0.99536	1.251	0.79275	6789	STK4_HUMAN	0.318744	1.94412
4479	1.0131	1.1236	1.0994	1.0177	1.011	1.254	1.0156	0.9595	0.88953	0.86739	2040	STOM_HUMAN;B1AM77_HUMAN	0.849589	1.62914
4481	1.2069	1.1403	1.1099	0.88872	1.2717	0.82113	1.0734	1.2614	1.0039	1.05	6801	STRN_HUMAN	2.05e-05	2.52908
4482	1.4279	0.63351	1.4844	0.85438	2.7193	1.2931	2.347	1.3005	1.1704	1.1691	29966	STRN3_HUMAN	0.922913	4.29243
4484	1.0505	0.98382	0.92468	0.80252	0.97026	1.04	0.80059	1.161	1.0275	1.022	3703	STT3A_HUMAN;E9PNQ1_HUMAN	0.531941	1.7407
4485	1.0738	0.96923	1.0034	1.017	1.0887	1.2979	1.0832	1.1294	1.082	1.076	201595	STT3B_HUMAN	0.778756	1.3391
4487	1.0108	1.1119	1.2528	0.82596	0.89981	1.2357	0.82677	0.91993	1.0991	1.0057	6810	STX4_HUMAN;A8MXY0_HUMAN;C9JFM5_HUMAN	0.0201355	3.50571
4490	0.98216	0.91244	0.98994	1.208	0.90299	1.148	0.51894	0.89058	0.95351	1.0579	9482	STX8_HUMAN	0.83893	2.32782
4492	1.0106	1.0005	1.0728	1.0191	0.97132	1.0624	0.86296	0.94986	1.1735	0.95056	8801	SUCB2_HUMAN;C9JVT2_HUMAN;E9PDQ8_HUMAN;F5H4S7_HUMAN	0.0249254	1.35985
4494	0.91569	0.95076	1.0053	0.89245	0.90934	0.9817	0.96137	0.94445	0.92225	1.0351	10910	SUGT1_HUMAN;F5H5A9_HUMAN	0.0106523	1.3859
4498	1.4332	1.6558	1.5526	1.3062	1.6989	1.3712	1.1988	0.99595	1.5463	1.738	6840	SVIL_HUMAN;F5H2Q5_HUMAN;F5GY75_HUMAN	0.981309	1.74507
4499	0.97466	0.98188	0.97466	1.0465	0.86837	1.1234	1.0318	0.92284	1.0026	0.94331	23075	SWP70_HUMAN;E7EMB1_HUMAN	0.220728	1.29369
4500	1.0088	0.84423	1.0975	1.0207	0.99301	1.0851	1.0972	1.0567	1.0865	1.0581	16	E7ETK8_HUMAN;SYAC_HUMAN	0.026697	1.3
4504	0.98191	0.96532	1.0213	1.0176	0.94767	1.0016	0.92147	1.0003	0.9573	1.001	1615	SYDC_HUMAN	0.0521514	1.14587
4506	1.052	0.98052	1.0421	1.0354	1.0616	1.0972	1.0684	1.0819	1.0644	1.0709	2058	SYEP_HUMAN;E7EMN0_HUMAN;F5H7I7_HUMAN	0.557435	1.119
4507	0.961	0.99535	0.99906	0.98322	0.95971	0.96193	0.88869	0.94425	0.96445	1.0034	10056	SYFB_HUMAN;F5H6Y1_HUMAN	0.683	1.12908
4509	1.0613	0.98069	1.0062	1.0205	1.0457	0.95527	0.91244	1.0691	0.96756	1.0217	2617	SYG_HUMAN	0.00193729	1.41872
4510	1.0483	1.0275	1.0476	1.0688	1.0626	1.0316	1.0523	1.0669	1.0516	1.0753	3376	SYIC_HUMAN;F5H1M4_HUMAN	0.0600662	1.05267
4511	1.0214	0.8285	1.0983	1.0521	0.99718	1.111	0.95647	1.0467	1.0854	1.0357	55699	SYIM_HUMAN	0.133542	1.34098
4513	0.97852	0.99464	0.96561	1.0154	0.97055	0.9929	0.99534	1.0145	0.99247	1.0121	3735	SYK_HUMAN;E9PDU1_HUMAN	0.000530035	1.25654
4515	1.019	0.92444	1.0506	1.0527	1.0281	0.9904	1.0899	1.0698	1.0767	1.0857	4141	SYMC_HUMAN;A6NC17_HUMAN;E7ET05_HUMAN	0.0433096	1.24791
4517	0.83174	0.78476	1.0448	0.85454	0.7911	0.95143	0.87196	0.56112	0.99572	0.87238	8189	SYMPK_HUMAN;Q4LE61_HUMAN	0.00138371	1.86199
4518	1.0315	1.0102	0.96866	1.0955	1.0714	1.0259	0.97397	1.0522	0.94613	1.0486	4677	SYNC_HUMAN	0.331856	1.15787
4519	0.70088	0.76841	0.73288	0.56592	0.5803	0.69431	0.70797	0.65892	0.72643	0.82332	23224	SYNE2_HUMAN	0.624131	1.45483
4520	0.99613	0.9725	0.96572	0.9978	1.0464	0.92616	0.84824	1.022	1.0039	1.0246	5859	SYQ_HUMAN;B4DWJ2_HUMAN;B4DNN3_HUMAN	0.486345	1.23361
4521	0.98248	0.96528	0.97488	0.99199	0.97777	1.011	1.0173	0.97675	1.0136	0.99111	5917	SYRC_HUMAN;F5H3T8_HUMAN	0.0955004	1.1625
4523	1.0107	1.1474	0.95227	1.0039	1.034	0.9229	1.0889	1.0082	1.0012	1.057	6897	SYTC_HUMAN;B4DEG8_HUMAN;E7ERI3_HUMAN	0.0934243	1.24325
4526	0.94637	0.90764	0.94046	0.97408	0.96522	0.95466	0.96546	0.89685	0.90654	0.94346	7407	SYVC_HUMAN;B0V043_HUMAN	0.197645	1.09087
4528	1.1729	1.138	1.1352	1.1723	1.2387	1.11	1.1764	1.3127	1.1666	1.1854	7453	SYWC_HUMAN	0.187836	1.18261
4530	0.98168	0.97214	1.0132	0.98675	0.9712	1.0159	1.039	0.99661	1.0345	1.0211	8565	SYYC_HUMAN	0.0281811	1.22823
4531	1.0285	0.81218	1.292	0.97184	0.95917	1.2177	1.3588	1.0229	1.0231	1.0339	51067	SYYM_HUMAN	0.145088	1.7911
4537	0.96096	0.95317	0.99777	0.86779	0.89679	0.95977	0.96215	1.0862	0.55585	1.061	2962	T2FA_HUMAN;E7EUG6_HUMAN;F5H761_HUMAN	0.644136	1.95412
4538	0.96737	0.67332	1.0134	0.92538	0.95858	1.1514	0.9418	0.87577	0.99852	0.92769	2963	T2FB_HUMAN	0.0684703	1.71003
4540	2.4932	4.4043	2.0331	4.3793	4.0138	1.9401	3.485	3.6187	2.1176	4.0302	4070	TACD2_HUMAN	1.73e-05	2.82436
4541	0.95916	0.84031	0.98456	0.89912	0.9782	0.75709	0.97609	1.0144	0.98066	0.97879	51204	TACO1_HUMAN	0.614115	1.69287
4542	0.99271	1.0133	1.0159	1.0296	0.98773	0.92578	0.99897	1.1136	0.99678	0.82238	23435	TADBP_HUMAN;B1AKP7_HUMAN;B4DJ45_HUMAN	0.604209	1.41261
4546	1.1314	1.1398	1.0493	0.99411	1.1598	1.058	1.0761	1.1731	1.0334	1.0687	6888	TALDO_HUMAN;F2Z393_HUMAN	1.81e-08	1.62457
4549	0.90042	0.71083	1.4046	0.64879	1.0034	1.712	0.70601	0.88442	0.77601	0.92993	51347	TAOK3_HUMAN	0.241708	2.80146
4552	1.317	1.4501	1.0784	1.278	1.5307	1.0867	1.2842	1.3938	1.0673	1.1801	85456	TB182_HUMAN	3.5e-07	1.74899
4554	0.86459	0.84814	0.88707	0.93102	0.83868	0.92392	0.86618	0.81385	0.93684	0.80403	84790	TBA1C_HUMAN;F5H5D3_HUMAN;E9PGK3_HUMAN	0.0109226	1.27896
4555	0.91276	0.93964	0.9277	0.97865	1.007	0.83468	0.88538	0.90241	0.87009	1.0683	7280	TBB2A_HUMAN;F5H8C9_HUMAN;E7EX69_HUMAN	0.114269	1.5517
4557	0.90866	0.91703	0.89416	0.92447	0.89818	0.94033	0.9052	0.85951	0.78062	0.90531	10383	TBB2C_HUMAN	0.827765	1.20459
4558	0.95453	1.0382	0.83801	1.0457	0.80802	0.9908	0.78902	0.93145	1.0431	1.0463	10381	TBB3_HUMAN	0.387118	1.46233
4559	0.8848	0.9056	0.76249	0.97348	0.90513	1.0996	1.0923	0.32426	0.14923	0.873	10382	TBB4_HUMAN;B4DJ43_HUMAN;B4DFH6_HUMAN	0.664761	7.36849
4560	0.90779	0.8564	0.96095	0.97437	0.90677	0.96356	0.96443	0.87969	0.97959	0.9047	84617	TBB6_HUMAN;B4DP54_HUMAN	2.84e-05	1.3194
4563	0.94785	1.0439	0.98355	0.92015	0.94178	0.9847	0.6732	1.1265	1.066	1.0216	1155	TBCB_HUMAN;A8MVD5_HUMAN	0.077883	1.67335
4565	0.86735	0.86162	0.91607	0.73958	0.83459	1.0202	0.89211	0.81756	0.76587	0.95902	6904	TBCD_HUMAN;F5H8C7_HUMAN	0.652338	1.37943
4568	0.82465	0.85158	0.80558	0.93735	0.86371	0.88999	0.93288	0.72409	1.0092	0.82397	7283	TBG1_HUMAN;TBG2_HUMAN	0.137932	1.45225
4572	0.94124	0.93783	0.99961	0.93426	0.87404	0.96138	1.0236	0.93467	1.0296	1.021	6917	TCEA1_HUMAN;E5RIS7_HUMAN	0.113075	1.21852
4573	1.017	0.98622	1.0253	1.0053	0.99945	1.0463	1.0335	1.0148	1.0269	1.0576	6950	TCPA_HUMAN;E7EQR6_HUMAN;F5H282_HUMAN;E7ERF2_HUMAN	0.0314651	1.07257
4574	0.98401	0.98228	1.0116	0.99866	0.99251	1.0148	0.97844	0.97358	0.98683	0.9909	10576	TCPB_HUMAN;F5GWF6_HUMAN	0.000157043	1.15003
4575	0.9775	0.97836	1.0339	0.98906	0.97109	0.93353	0.98372	1.0052	0.99626	1.0094	10575	TCPD_HUMAN;F5H5W3_HUMAN	0.269702	1.1144
4576	0.9932	1.0109	1.0281	1.017	0.99987	1.0096	0.99474	0.99781	0.99403	1.0375	22948	TCPE_HUMAN;E7EWW2_HUMAN;E7ENZ3_HUMAN;E9PCA1_HUMAN;B7ZAR1_HUMAN;B4DYD8_HUMAN	0.00188104	1.15927
4577	1.0053	0.98219	1.0008	1.0238	1.0372	1.0017	1.0452	0.98173	0.99567	1.0302	10574	TCPH_HUMAN;F5GZK5_HUMAN;A8MWI8_HUMAN	0.0858682	1.0664
4578	1.0076	1.0025	1.0124	1.0218	1.0041	1.0199	1.0089	1.0368	1.055	1.0264	10694	TCPQ_HUMAN	0.0136747	1.14271
4580	1.0199	1.0181	1.0284	0.97741	1.0208	1.0382	1.0743	1.0319	1.0536	1.0223	908	TCPZ_HUMAN;A6NCD2_HUMAN	0.159155	1.09913
4581	0.92752	0.7818	1.013	0.90742	0.96401	1.0485	1.0249	0.85866	1.0333	0.93417	10915	TCRG1_HUMAN	0.0141267	1.34114
4583	0.9048	0.88767	0.91924	0.88702	0.87483	0.89832	0.85076	0.94887	0.98268	0.92623	10728	TEBP_HUMAN	0.449459	1.15506
4584	1.0985	0.77013	0.95734	0.71417	1.1621	1.0683	1.0472	1.2019	1.0821	1.0854	9524	TECR_HUMAN;B3KSQ1_HUMAN	0.321405	1.82464
4586	0.34236	0.29358	0.49203	0.31402	0.24938	0.41898	0.22105	0.21676	0.41791	0.33823	84951	TENS4_HUMAN	0.000490938	4.87786
4587	1.1582	1.22	1.0231	1.1142	1.1783	0.98242	1.0581	1.1789	0.97017	1.1229	7415	TERA_HUMAN	5.22e-08	1.78041
4591	1.0889	0.88297	1.0927	1.0889	1.1593	1.1127	1.1728	1.0406	1.1951	1.2149	2959	TF2B_HUMAN;B1APE2_HUMAN;B1APE1_HUMAN	0.0727278	1.42751
4592	0.80479	0.61629	0.91105	0.86148	0.95602	0.95273	0.71773	0.80349	0.96399	0.7281	2975	TF3C1_HUMAN	0.0979645	1.56418
4597	0.85178	0.62326	0.79677	0.6399	1.768	0.9059	0.90549	1.243	0.81491	0.6975	10342	TFG_HUMAN;C9JJP5_HUMAN;C9JUE0_HUMAN;C9JTY3_HUMAN	0.432961	2.88809
4599	0.84735	0.84529	0.94765	0.87128	0.79847	0.93483	0.84589	0.89325	0.98064	0.92149	7037	TFR1_HUMAN;F5H6B1_HUMAN	1.72e-06	2.02683
4601	2.7909	3.3602	1.436	1.6319	3.2781	1.3951	1.448	3.2265	1.4057	1.5999	7051	TGM1_HUMAN	8.97e-09	4.24471
4604	0.92236	0.9394	0.94829	0.94892	0.88113	0.95011	1.0316	0.89971	0.95599	0.95593	39	THIC_HUMAN	0.0119001	1.17343
4605	1.1121	1.2385	1.1591	1.1939	1.0907	1.1744	0.98434	1.0926	1.1927	1.0918	38	THIL_HUMAN	0.0814807	1.36505
4606	1.187	1.2783	1.2664	1.1648	1.1423	1.1856	1.171	1.1345	1.3533	1.0732	10449	THIM_HUMAN	0.684057	1.48968
4607	1.0822	1.1007	0.95103	1.0778	1.1973	0.99387	1.0757	1.1963	0.99832	1.051	7295	THIO_HUMAN;B1ALW1_HUMAN	2.72e-05	1.37872
4609	0.82351	0.94233	0.71895	0.7283	1.0531	0.67731	1.0734	0.73453	0.71955	0.8135	57187	THOC2_HUMAN	0.253388	1.5848
4610	0.88724	0.54154	0.8518	0.77848	0.77157	0.98277	0.69339	1.0427	0.82024	0.44423	10189	E9PB61_HUMAN;THOC4_HUMAN	0.410458	2.34721
4613	0.85008	0.60711	0.75888	0.74354	0.79173	0.91638	0.87138	0.87481	0.87578	0.92967	7064	THOP1_HUMAN	0.257728	1.66411
4614	1.2706	1.5903	1.0035	1.048	1.4418	0.8766	1.0526	1.5986	1.0272	1.0408	7263	THTR_HUMAN;E7EN05_HUMAN	5.16e-07	4.33265
4616	0.77356	0.68204	0.86929	0.79591	0.71003	0.85941	0.72096	0.76011	0.92834	0.86225	25917	THUM3_HUMAN	0.00110203	2.11236
4621	0.7955	0.7208	0.97842	0.85711	0.75317	0.93813	0.83158	0.80533	0.93489	0.78939	10155	TIF1B_HUMAN	1.1e-05	1.65184
4622	0.99676	1.0037	0.902	1.0853	1.0735	1.0252	0.9832	1.1097	0.96569	1.0733	57103	TIGAR_HUMAN	0.345431	1.2765
4624	0.96173	0.96181	1.0009	0.96124	0.82182	1.1568	0.39628	0.98967	1.1288	0.90591	51025	TIM16_HUMAN	0.184111	2.91915
4626	1.0112	1.0883	1.1726	1.1654	0.94419	1.0943	0.88514	1.0881	1.15	0.9749	10469	TIM44_HUMAN	0.00478386	1.69453
4631	0.90232	0.94387	1.0573	1.0386	0.92468	0.959	0.88934	0.91637	0.90847	0.9278	261726	TIPRL_HUMAN	0.00454139	1.50845
4633	0.96339	0.99357	0.95835	0.96527	0.9952	0.93453	0.97473	0.96687	0.93458	0.95983	7094	TLN1_HUMAN	0.0148852	1.06492
4636	1.1753	1.3062	1.2178	1.2327	1.2867	0.93867	0.83054	1.1433	0.85789	1.117	55831	TM111_HUMAN;C9JLM9_HUMAN	0.297266	1.57271
4641	1.0328	0.6134	0.99922	0.70833	1.1602	1.3271	1.0328	1.1242	1.2353	1.0827	374882	TM205_HUMAN	0.377538	2.16351
4642	0.78043	0.72127	1.063	0.7508	0.7809	0.89727	0.74531	0.74873	0.47086	0.85893	54867	TM214_HUMAN	0.948381	2.25757
4646	1.1617	1.3775	1.1596	1.1652	1.2271	1.2874	1.043	1.1432	1.0896	1.0813	56889	TM9S3_HUMAN	0.0187409	1.36548
4652	1.2542	1.2352	1.2704	1.1878	1.2782	1.3478	1.1502	1.2281	1.0898	1.2199	222068	TMED4_HUMAN;C9JUN6_HUMAN	0.0307257	1.33951
4654	1.1663	1.1559	1.1132	1.0683	1.2311	1.1066	1.0779	1.1475	1.1697	1.1814	54732	TMED9_HUMAN	0.00141018	1.29879
[truncated: 126 more rows]
