# Supplementary material for: A protein phosphatase network controls the temporal and spatial dynamics of differentiation commitment in human epidermis
Source: eLife. 2017 Oct 18;6:e27356. doi: 10.7554/eLife.27356 (PMC5667932; doi:10.7554/eLife.27356)
Supplement: Supplementary file 3. [file elife-27356-supp3.xlsx]

## Sheet: phosphoproteomics PKC and contr
Supplementary File 3	Phosphoproteomics data for 4h and 8h upon suspension induced differentiation normalized to 0h
Proteins	Protein names	Gene names	Ratio H/L normalized t4	Ratio H/L normalized t8
O43719	HIV Tat-specific factor 1	HTATSF1	0.253505	-0.0507415
Q9UBF8;Q9UBF8-2;Q9UBF8-3	Phosphatidylinositol 4-kinase beta	PI4KB	0.232906	0.219463
Q06265-2;Q06265;Q06265-4;Q06265-3	Exosome complex component RRP45	EXOSC9	2.2809	1.38045
O95671;O95671-2	N-acetylserotonin O-methyltransferase-like protein	ASMTL	-0.259375	0.525067
Q9Y2J2;Q9Y2J2-2;Q9Y2J2-3	Band 4.1-like protein 3	EPB41L3	0.685357	0.488309
Q9Y2J2;Q9Y2J2-2;Q9Y2J2-3	Band 4.1-like protein 3	EPB41L3	0.874679	0.315914
P05412	Transcription factor AP-1	JUN	1.14196	0.806365
Q14315;Q14315-2	Filamin-C	FLNC	-0.196856	0.0866479
P31947;P31947-2	14-3-3 protein sigma	SFN	2.00205	1.96698
P55287	Cadherin-11	CDH11	-1.28644	-0.983646
Q9UBI6	Guanine nucleotide-binding protein G(I)/G(S)/G(O) subunit gamma-12	GNG12	0.708143	0.28889
Q9UHB6-4;Q9UHB6;Q9UHB6-2;Q9UHB6-3	LIM domain and actin-binding protein 1	LIMA1	1.88166	-0.539918
O75369-8;O75369;O75369-9;O75369-2;O75369-3;O75369-6;O75369-7	Filamin-B	FLNB	1.05617	1.43984
Q9UKX7;Q9UKX7-2	Nuclear pore complex protein Nup50	NUP50	1.08943	0.807272
Q96A00;Q96A00-2	Protein phosphatase 1 regulatory subunit 14A	PPP1R14A	-0.877155	-0.61191
P23528	Cofilin-1	CFL1	1.30685	1.36927
Q9H792	Pseudopodium-enriched atypical kinase 1	PEAK1	0.144177	-0.136252
Q9NSC5;Q9NSC5-2;Q9NSC5-5	Homer protein homolog 3	HOMER3	1.61221	1.57095
Q9H792	Pseudopodium-enriched atypical kinase 1	PEAK1	0.0448837	0.208767
P46821	Microtubule-associated protein 1B;MAP1 light chain LC1	MAP1B	0.601792	0.293959
P08559-4;P08559-2;P08559;P08559-3	Pyruvate dehydrogenase E1 component subunit alpha, somatic form, mitochondrial	PDHA1	1.08257	0.976364
P35580-4;P35580-3;P35580-2;P35580	Myosin-10	MYH10	0.162468	0.155231
P68402;P68402-4;P68402-2;P68402-3	Platelet-activating factor acetylhydrolase IB subunit beta	PAFAH1B2	0.265077	0.817378
P16383;P16383-2	GC-rich sequence DNA-binding factor 2	GCFC2	-0.28648	-0.0316954
P29692-3			1.16717	1.1978
P51149	Ras-related protein Rab-7a	RAB7A	0.602837	0.33754
Q9Y4I1-3;Q9Y4I1;Q9Y4I1-2	Unconventional myosin-Va	MYO5A	1.03886	0.15004
Q16512-2;Q16512	Serine/threonine-protein kinase N1	PKN1	1.4117	-0.0300446
P78559-2;P78559	Microtubule-associated protein 1A;MAP1 light chain LC2	MAP1A	0.6291	0.397365
Q9UKS6	Protein kinase C and casein kinase substrate in neurons protein 3	PACSIN3	1.55429	1.61287
P51610;P51610-4;P51610-2	Host cell factor 1;HCF N-terminal chain 1;HCF N-terminal chain 2;HCF N-terminal chain 3;HCF N-terminal chain 4;HCF N-terminal chain 5;HCF N-terminal chain 6;HCF C-terminal chain 1;HCF C-terminal chain 2;HCF C-terminal chain 3;HCF C-terminal chain 4;HCF C-terminal chain 5;HCF C-terminal chain 6	HCFC1	1.01164	0.553361
Q6PKG0;Q6PKG0-3	La-related protein 1	LARP1	0.831877	0.566766
P31943;P55795	Heterogeneous nuclear ribonucleoprotein H;Heterogeneous nuclear ribonucleoprotein H, N-terminally processed;Heterogeneous nuclear ribonucleoprotein H2	HNRNPH1;HNRNPH2	0.69635	0.485324
Q9ULH1-2;Q9ULH1	Arf-GAP with SH3 domain, ANK repeat and PH domain-containing protein 1	ASAP1	0.387693	-0.543783
O15021;O15021-1;O15021-3;O15021-2	Microtubule-associated serine/threonine-protein kinase 4	MAST4	1.80364	2.80275
P20020;P20020-4;P20020-3;P20020-6	Plasma membrane calcium-transporting ATPase 1	ATP2B1	0.278936	0.677982
P46821	Microtubule-associated protein 1B;MAP1 light chain LC1	MAP1B	1.00978	-0.371516
O14974;O14974-2;O14974-3;O14974-5;O14974-4	Protein phosphatase 1 regulatory subunit 12A	PPP1R12A	1.43531	1.26586
Q9NR33	DNA polymerase epsilon subunit 4	POLE4	0.551393	0.398022
Q15678	Tyrosine-protein phosphatase non-receptor type 14	PTPN14	0.531868	0.418892
P02545;P02545-3;P02545-4;P02545-5	Prelamin-A/C;Lamin-A/C	LMNA	-0.496285	0.925088
Q14566	DNA replication licensing factor MCM6	MCM6	0.98703	1.51374
P10412;P16402;P16403	Histone H1.4;Histone H1.3;Histone H1.2	HIST1H1E;HIST1H1D;HIST1H1C	1.38858	2.07731
Q13459;Q13459-2	Unconventional myosin-IXb	MYO9B	0.0721744	0.236952
P61978-2;P61978;P61978-3	Heterogeneous nuclear ribonucleoprotein K	HNRNPK	0.16337	0.301471
Q9H0N0	Ras-related protein Rab-6C	RAB6C	-0.493378	-0.174638
Q9NR09	Baculoviral IAP repeat-containing protein 6	BIRC6	0.228603	0.243182
Q7L8J4	SH3 domain-binding protein 5-like	SH3BP5L	-0.298921	-0.0698758
P18031	Tyrosine-protein phosphatase non-receptor type 1	PTPN1	-0.180692	-0.378307
Q9Y281	Cofilin-2	CFL2	0.706553	0.839073
Q14566	DNA replication licensing factor MCM6	MCM6	1.32262	2.07765
P30279	G1/S-specific cyclin-D2	CCND2	-0.139697	0.445197
Q9BXK5;Q9BXK5-4	Bcl-2-like protein 13	BCL2L13	1.17319	1.93685
Q99460;Q99460-2	26S proteasome non-ATPase regulatory subunit 1	PSMD1	1.38654	1.21735
Q15811;Q15811-8;Q15811-9;Q15811-4;Q15811-2;Q15811-7;Q15811-10;Q15811-3;Q15811-11;Q15811-12;Q15811-6;CON__ENSEMBL:ENSBTAP00000001528	Intersectin-1	ITSN1	0.411426	0.362554
Q09666	Neuroblast differentiation-associated protein AHNAK	AHNAK	0.343692	0.435415
P58107	Epiplakin	EPPK1	0.946132	1.81644
Q92945	Far upstream element-binding protein 2	KHSRP	0.512379	0.675003
Q92845;Q92845-3;Q92845-2	Kinesin-associated protein 3	KIFAP3	0.718	0.00705194
Q14103;Q14103-3;Q14103-2;Q14103-4	Heterogeneous nuclear ribonucleoprotein D0	HNRNPD	0.340619	0.466236
P17096;P17096-3	High mobility group protein HMG-I/HMG-Y	HMGA1	1.49098	0.511063
Q9NZI8	Insulin-like growth factor 2 mRNA-binding protein 1	IGF2BP1	-0.483218	-0.565567
Q12906;Q12906-3;Q12906-2;Q12906-5;Q12906-7;Q12906-6;Q12906-4	Interleukin enhancer-binding factor 3	ILF3	1.38852	1.10528
Q86W92-2;Q86W92;Q86W92-4;Q86W92-3	Liprin-beta-1	PPFIBP1	0.381394	-0.0408827
Q8NEY1;Q8NEY1-3;Q8NEY1-2;Q8NEY1-5;Q8NEY1-4;Q8NEY1-7;Q8NEY1-6	Neuron navigator 1	NAV1	0.670206	1.16157
Q99460;Q99460-2	26S proteasome non-ATPase regulatory subunit 1	PSMD1	1.10205	1.31649
Q9BVC5	Ashwin	C2orf49	-0.336756	-0.651133
P49756	RNA-binding protein 25	RBM25	0.403268	0.708585
O60716;O60716-2;O60716-3;O60716-5;O60716-9;O60716-10;O60716-11;O60716-13;O60716-17;O60716-18;O60716-19;O60716-21;O60716-4;O60716-6;O60716-7;O60716-8;O60716-12;O60716-14;O60716-15;O60716-16;O60716-20;O60716-22;O60716-23;O60716-24;O60716-25;O60716-26;O60716-27;O60716-29;O60716-28;O60716-30;O60716-31;O60716-32	Catenin delta-1	CTNND1	0.648742	1.13014
O75569	Interferon-inducible double stranded RNA-dependent protein kinase activator A	PRKRA	-0.454961	-0.781752
Q09666	Neuroblast differentiation-associated protein AHNAK	AHNAK	0.610133	0.509949
P78344;P78344-2	Eukaryotic translation initiation factor 4 gamma 2	EIF4G2	0.0319597	0.844064
Q96PE2	Rho guanine nucleotide exchange factor 17	ARHGEF17	0.703632	0.246834
Q9Y4K4	Mitogen-activated protein kinase kinase kinase kinase 5	MAP4K5	0.608336	0.28238
P55196-5;P55196;P55196-1;P55196-3;P55196-6;P55196-2	Afadin	MLLT4	0.493852	0.604925
Q5SZL2;Q5SZL2-4	Centrosomal protein of 85 kDa-like	CEP85L	0.208392	0.299831
P49790	Nuclear pore complex protein Nup153	NUP153	1.04327	0.210888
P17275	Transcription factor jun-B	JUNB	1.47093	2.14026
P05412;P17535	Transcription factor AP-1;Transcription factor jun-D	JUN;JUND	0.513794	0.291132
P27816;P27816-6;P27816-2;P27816-5;P27816-4	Microtubule-associated protein 4	MAP4	0.313362	1.40632
Q9UIG0;Q9UIG0-2	Tyrosine-protein kinase BAZ1B	BAZ1B	0.652601	0.645425
P28066	Proteasome subunit alpha type-5	PSMA5	1.17843	1.20777
P08559-4;P08559-2;P08559;P08559-3;P29803	Pyruvate dehydrogenase E1 component subunit alpha, somatic form, mitochondrial;Pyruvate dehydrogenase E1 component subunit alpha, testis-specific form, mitochondrial	PDHA1;PDHA2	-0.159573	-0.28079
Q9UPN3;Q9UPN3-2;Q9UPN3-3;Q9UPN3-4;Q9UPN3-5	Microtubule-actin cross-linking factor 1, isoforms 1/2/3/5	MACF1	1.80033	2.14127
Q96B36-3;Q96B36;Q96B36-2	Proline-rich AKT1 substrate 1	AKT1S1	-0.270556	-0.238953
Q86VQ1	Glucocorticoid-induced transcript 1 protein	GLCCI1	-0.191574	-0.112225
P05387;P05386;P05386-2	60S acidic ribosomal protein P2;60S acidic ribosomal protein P1	RPLP2;RPLP1	0.510354	0.580821
Q9BXU8	Ferritin heavy polypeptide-like 17	FTHL17	-0.104279	0.671475
P05387	60S acidic ribosomal protein P2	RPLP2	0.236217	0.728922
P61978-2;P61978;P61978-3	Heterogeneous nuclear ribonucleoprotein K	HNRNPK	0.587941	0.400538
Q96JY6-5;Q96JY6-3;Q96JY6;Q96JY6-4;Q96JY6-2	PDZ and LIM domain protein 2	PDLIM2	-0.944999	0.356482
P53621-2;P53621	Coatomer subunit alpha;Xenin;Proxenin	COPA	0.225645	0.498149
P56524	Histone deacetylase 4	HDAC4	-0.322577	0.0230424
O00567	Nucleolar protein 56	NOP56	0.686254	0.283092
Q00839;Q00839-2	Heterogeneous nuclear ribonucleoprotein U	HNRNPU	0.526069	0.785592
Q9Y520-7;Q9Y520;Q9Y520-5;Q9Y520-4;Q9Y520-6;Q9Y520-3;Q9Y520-2	Protein PRRC2C	PRRC2C	0.560911	0.552869
O43847-2;O43847	Nardilysin	NRD1	-0.500667	-0.240486
Q96PY5-3;Q96PY5	Formin-like protein 2	FMNL2	-0.545972	-0.66125
O95819-3;O95819-5;O95819;O95819-2;O95819-4	Mitogen-activated protein kinase kinase kinase kinase 4	MAP4K4	-0.769526	-0.498056
Q8WVC0;Q8WVC0-2	RNA polymerase-associated protein LEO1	LEO1	-0.809726	-0.404878
P50851;P50851-2	Lipopolysaccharide-responsive and beige-like anchor protein	LRBA	1.42013	0.579856
Q8TDY2;Q8TDY2-2	RB1-inducible coiled-coil protein 1	RB1CC1	0.115166	0.548733
Q8TDY2;Q8TDY2-2	RB1-inducible coiled-coil protein 1	RB1CC1	0.115166	0.548733
P48634	Protein PRRC2A	PRRC2A	0.471656	0.474877
Q92917	G patch domain and KOW motifs-containing protein	GPKOW	0.11703	-0.0537482
Q14155-5;Q14155-1			0.136323	0.0564448
P05387;P05386;P05386-2	60S acidic ribosomal protein P2;60S acidic ribosomal protein P1	RPLP2;RPLP1	0.275722	0.48944
Q9Y2X7-3;Q9Y2X7	ARF GTPase-activating protein GIT1	GIT1	1.38499	-1.19205
O75475;O75475-2;O75475-3	PC4 and SFRS1-interacting protein	PSIP1	-0.141939	-0.39227
Q8NDI1;Q8NDI1-2;Q8NDI1-3	EH domain-binding protein 1	EHBP1	-0.0440326	0.108089
Q96E09	Protein FAM122A	FAM122A	0.213254	0.176833
P53396;P53396-2	ATP-citrate synthase	ACLY	-0.296563	-0.397828
O60502;O60502-3	Bifunctional protein NCOAT;Protein O-GlcNAcase;Histone acetyltransferase	MGEA5	0.8292	0.89103
Q9ULH1-2;Q9ULH1	Arf-GAP with SH3 domain, ANK repeat and PH domain-containing protein 1	ASAP1	0.0299829	-0.543783
Q96SB3	Neurabin-2	PPP1R9B	-0.192183	-0.258598
Q9UI10-2;Q9UI10;Q9UI10-3	Translation initiation factor eIF-2B subunit delta	EIF2B4	0.111966	0.201006
P55196-5;P55196;P55196-1;P55196-3;P55196-6;P55196-2	Afadin	MLLT4	0.948152	1.13534
P06748;P06748-2;P06748-3	Nucleophosmin	NPM1	-0.145286	0.0817487
O14497;O14497-2;O14497-3	AT-rich interactive domain-containing protein 1A	ARID1A	-0.110682	-0.0712393
P47755	F-actin-capping protein subunit alpha-2	CAPZA2	-0.0110209	0.0618453
P42684;P42684-3;P42684-6;P42684-2;P42684-5;P42684-10;P42684-7;P42684-4	Abelson tyrosine-protein kinase 2	ABL2	-0.0250156	-0.398798
Q9NYF8;Q9NYF8-2;Q9NYF8-3;Q9NYF8-4	Bcl-2-associated transcription factor 1	BCLAF1	0.240498	0.458487
Q8TF01;Q8TF01-2	Arginine/serine-rich protein PNISR	PNISR	0.929412	1.23033
Q7Z417	Nuclear fragile X mental retardation-interacting protein 2	NUFIP2	0.0894982	-0.045759
Q9UHY1	Nuclear receptor-binding protein	NRBP1	0.51541	0.511873
O75448;O75448-2	Mediator of RNA polymerase II transcription subunit 24	MED24	-1.09286	-0.852146
Q92934	Bcl2 antagonist of cell death	BAD	0.439144	0.428571
Q8TDM6;Q8TDM6-4;Q8TDM6-2	Disks large homolog 5	DLG5	-0.511259	-0.551987
O60271;O60271-2;O60271-4;O60271-3;O60271-5;O60271-9	C-Jun-amino-terminal kinase-interacting protein 4	SPAG9	0.291721	0.535058
Q53SF7;Q53SF7-2;Q53SF7-3;Q53SF7-4	Cordon-bleu protein-like 1	COBLL1	0.889396	0.686344
P27816;P27816-6;P27816-2	Microtubule-associated protein 4	MAP4	0.760178	0.98972
Q8TB72;Q8TB72-3;Q8TB72-2	Pumilio homolog 2	PUM2	-0.140714	-0.127636
Q5SW79;Q5SW79-3;Q5SW79-2	Centrosomal protein of 170 kDa	CEP170	-0.106591	0.00230647
Q8TF01;Q8TF01-2	Arginine/serine-rich protein PNISR	PNISR	0.931834	1.32164
Q15366-2;Q15366;Q15366-3;Q15366-6	Poly(rC)-binding protein 2	PCBP2	0.457332	0.636636
P48634;P48634-3;P48634-2;P48634-4	Protein PRRC2A	PRRC2A	-0.224149	0.15069
P48634;P48634-3;P48634-2;P48634-4	Protein PRRC2A	PRRC2A	-0.183933	0.100843
O75970;O75970-2;O75970-3;O75970-5	Multiple PDZ domain protein	MPDZ	0.830499	0.801573
Q6R327-3;Q6R327	Rapamycin-insensitive companion of mTOR	RICTOR	-0.931976	0.0094905
O15173-2;O15173	Membrane-associated progesterone receptor component 2	PGRMC2	0.178237	0.0396999
Q8TB72;Q8TB72-3;Q8TB72-2	Pumilio homolog 2	PUM2	-0.747923	-0.438288
Q9NZB2-6;Q9NZB2;Q9NZB2-4;Q9NZB2-5;Q9NZB2-2;Q5T035	Constitutive coactivator of PPAR-gamma-like protein 1;Putative uncharacterized protein C9orf129	FAM120A;C9orf129	0.175812	0.62854
Q9UPN3;Q9UPN3-2;Q9UPN3-3;Q9UPN3-4	Microtubule-actin cross-linking factor 1, isoforms 1/2/3/5	MACF1	0.352194	1.06433
Q6UN15;Q6UN15-5;Q6UN15-3	Pre-mRNA 3'-end-processing factor FIP1	FIP1L1	-0.364533	-0.431462
Q6NYC8	Phostensin	PPP1R18	0.503756	0.292193
O00505	Importin subunit alpha-3	KPNA3	-0.0121262	0.0558898
P85037	Forkhead box protein K1	FOXK1	-0.569822	0.740366
Q08AD1;Q08AD1-3;Q08AD1-2	Calmodulin-regulated spectrin-associated protein 2	CAMSAP2	-0.235722	0.66257
P02545;P02545-3;P02545-4;P02545-5	Prelamin-A/C;Lamin-A/C	LMNA	-0.00859516	0.131063
P18858	DNA ligase 1	LIG1	-1.21053	-1.81939
Q9BTU6	Phosphatidylinositol 4-kinase type 2-alpha	PI4K2A	0.125783	0.476745
Q8TBA6;Q8TBA6-2	Golgin subfamily A member 5	GOLGA5	-0.0574667	-0.0111517
P50613	Cyclin-dependent kinase 7	CDK7	-0.201477	-0.101273
Q01433;Q01433-4;Q01433-2;Q01433-5;Q01433-3	AMP deaminase 2	AMPD2	1.30836	0.763072
Q4L180;Q4L180-2;Q4L180-7;Q4L180-3;Q4L180-5;Q4L180-6	Filamin A-interacting protein 1-like	FILIP1L	0.795684	0.532068
O14497;O14497-2;O14497-3	AT-rich interactive domain-containing protein 1A	ARID1A	-0.0485017	0.278817
Q9UKV3;Q9UKV3-5	Apoptotic chromatin condensation inducer in the nucleus	ACIN1	0.0426443	1.93471
P10809	60 kDa heat shock protein, mitochondrial	HSPD1	0.443076	0.451119
Q96NE9;Q96NE9-2;Q96NE9-3	FERM domain-containing protein 6	FRMD6	0.340619	0.914565
P46379-3;P46379;P46379-2	Large proline-rich protein BAG6	BAG6	-0.0788074	-0.234975
Q15154;Q15154-2	Pericentriolar material 1 protein	PCM1	-0.788963	-0.816164
Q13601;Q13601-2	KRR1 small subunit processome component homolog	KRR1	0.82489	0.987685
P27816;P27816-6	Microtubule-associated protein 4	MAP4	-0.767708	-0.760846
O00559	Receptor-binding cancer antigen expressed on SiSo cells	EBAG9	-0.0628967	-0.128898
Q9Y5S9;Q9Y5S9-2	RNA-binding protein 8A	RBM8A	-0.661798	-0.346738
Q9Y580	RNA-binding protein 7	RBM7	0.926303	-0.00361125
O15530;O15530-2;O15530-5;O15530-4;Q6A1A2	3-phosphoinositide-dependent protein kinase 1;Putative 3-phosphoinositide-dependent protein kinase 2	PDPK1;PDPK2	0.186754	0.228357
Q07960	Rho GTPase-activating protein 1	ARHGAP1	1.33468	0.792855
Q8NEY1;Q8NEY1-3;Q8NEY1-2;Q8NEY1-5;Q8NEY1-6	Neuron navigator 1	NAV1	-0.662414	-1.84669
Q9NZM3;Q9NZM3-2;Q9NZM3-3;Q9NZM3-4	Intersectin-2	ITSN2	1.19061	1.43797
Q2M2I8;Q2M2I8-2	AP2-associated protein kinase 1	AAK1	-0.0322116	0.296311
Q8N201	Integrator complex subunit 1	INTS1	0.532068	0.843743
O60610;O60610-3;O60610-2	Protein diaphanous homolog 1	DIAPH1	0.353549	0.440208
Q58WW2;Q58WW2-3;Q58WW2-4;Q58WW2-2	DDB1- and CUL4-associated factor 6	DCAF6	-0.585518	-0.81241
P18433;P18433-3;P18433-2;P18433-4	Receptor-type tyrosine-protein phosphatase alpha	PTPRA	-0.690335	-0.85658
Q7Z4H7;Q7Z4H7-3	HAUS augmin-like complex subunit 6	HAUS6	-0.312671	-0.927332
P16401	Histone H1.5	HIST1H1B	-0.831794	0.0180644
O00429-6;O00429;O00429-2;O00429-3;O00429-5;O00429-4	Dynamin-1-like protein	DNM1L	0.214747	0.441271
Q29RF7	Sister chromatid cohesion protein PDS5 homolog A	PDS5A	0.0641931	0.0861044
Q7Z6E9;Q7Z6E9-2;Q7Z6E9-4	E3 ubiquitin-protein ligase RBBP6	RBBP6	0.0563061	0.231801
P31749	RAC-alpha serine/threonine-protein kinase	AKT1	-0.385922	-0.302422
Q9H307	Pinin	PNN	-0.34975	-0.914956
Q9H1E3;Q9H1E3-2	Nuclear ubiquitous casein and cyclin-dependent kinase substrate 1	NUCKS1	-1.10843	-1.46725
P36915	Guanine nucleotide-binding protein-like 1	GNL1	0.00791308	-0.0858488
Q99689;Q99689-2	Fasciculation and elongation protein zeta-1	FEZ1	0.0280033	-0.00102468
O76021	Ribosomal L1 domain-containing protein 1	RSL1D1	0.0250288	0.0614306
Q92538	Golgi-specific brefeldin A-resistance guanine nucleotide exchange factor 1	GBF1	-0.11868	-0.272663
P34932	Heat shock 70 kDa protein 4	HSPA4	-0.462018	-0.283351
Q9H307	Pinin	PNN	0.209266	0.190425
Q9BWH2	FUN14 domain-containing protein 2	FUNDC2	-0.630617	-0.305164
P14625	Endoplasmin	HSP90B1	-0.737856	-1.09077
Q9NYF8;Q9NYF8-2;Q9NYF8-3;Q9NYF8-4	Bcl-2-associated transcription factor 1	BCLAF1	0.361656	-0.144138
Q92974;Q92974-2;Q92974-3	Rho guanine nucleotide exchange factor 2	ARHGEF2	-0.153639	0.381505
Q92974;Q92974-2;Q92974-3	Rho guanine nucleotide exchange factor 2	ARHGEF2	-0.153639	0.381505
Q8NDT2	Putative RNA-binding protein 15B	RBM15B	0.154842	0.207768
Q86XP3	ATP-dependent RNA helicase DDX42	DDX42	-0.178437	-0.348188
P07910;P07910-2;P07910-4;P07910-3	Heterogeneous nuclear ribonucleoproteins C1/C2	HNRNPC	-0.274721	-0.346225
Q05397-5;Q05397;Q05397-2;Q05397-6	Focal adhesion kinase 1	PTK2	0.0866479	0.414136
Q6IQ26;Q6IQ26-2	DENN domain-containing protein 5A	DENND5A	-0.518412	-1.18324
Q9H3Z4;Q9H3Z4-2	DnaJ homolog subfamily C member 5	DNAJC5	0.389457	0.415001
P62750	60S ribosomal protein L23a	RPL23A	0.678703	-0.00365464
Q15742;Q15742-3;Q15742-2	NGFI-A-binding protein 2	NAB2	0.203013	-0.423139
P52756	RNA-binding protein 5	RBM5	-0.0367626	0.195222
Q8WUI4-8;Q8WUI4-5;Q8WUI4-6;Q8WUI4-7;Q8WUI4;Q8WUI4-4;Q8WUI4-3;Q8WUI4-10	Histone deacetylase 7	HDAC7	0.823342	0.301588
Q9H4Z3	Phosphorylated CTD-interacting factor 1	PCIF1	-0.185589	-0.372841
O60333-4;O60333;O60333-2	Kinesin-like protein KIF1B	KIF1B	-0.325991	-0.767757
Q8ND56;Q8ND56-2	Protein LSM14 homolog A	LSM14A	-0.275297	-0.0344706
Q9H3Z4;Q9H3Z4-2	DnaJ homolog subfamily C member 5	DNAJC5	0.389897	0.433387
O76021	Ribosomal L1 domain-containing protein 1	RSL1D1	-0.0770867	0.390888
O14745	Na(+)/H(+) exchange regulatory cofactor NHE-RF1	SLC9A3R1	-0.0986446	0.248413
Q8NFC6	Biorientation of chromosomes in cell division protein 1-like 1	BOD1L1	-0.145669	-0.339783
O75151	Lysine-specific demethylase PHF2	PHF2	-0.286251	-0.245797
Q00839;Q00839-2	Heterogeneous nuclear ribonucleoprotein U	HNRNPU	-0.413634	-0.896925
Q9Y580	RNA-binding protein 7	RBM7	0.901726	-0.096283
P46087-4;P46087;P46087-2;P46087-3	Putative ribosomal RNA methyltransferase NOP2	NOP2	-0.147681	-0.673049
Q9UQN3;Q9UQN3-2	Charged multivesicular body protein 2b	CHMP2B	-0.034441	0.408821
Q86VR2	Protein FAM134C	FAM134C	0.427499	0.238175
Q6NYC8;Q6NYC8-2	Phostensin	PPP1R18	0.582363	0.379843
Q8IY67-2;Q8IY67;Q8IY67-3	Ribonucleoprotein PTB-binding 1	RAVER1	0.107554	0.63914
Q9H019;Q9H019-3	Protein FAM54B	FAM54B	0.0318186	-0.0264842
P48444;P48444-2	Coatomer subunit delta	ARCN1	-0.150273	0.216734
O15258	Protein RER1	RER1	-0.0471595	-0.333916
Q9H3P2;Q9H3P2-7	Negative elongation factor A	WHSC2	0.580917	0.307545
Q8TDS4;P49019	Hydroxycarboxylic acid receptor 2;Hydroxycarboxylic acid receptor 3	HCAR2;HCAR3	0.920674	1.96584
P49756	RNA-binding protein 25	RBM25	0.146134	0.0220482
Q9UHY1	Nuclear receptor-binding protein	NRBP1	-0.0819649	-0.042754
P49757;P49757-3;P49757-2;P49757-4;P49757-5;P49757-6	Protein numb homolog	NUMB	0.318577	0.647637
P51812	Ribosomal protein S6 kinase alpha-3	RPS6KA3	0.686971	0.55562
Q9NVM9	Protein asunder homolog	Asun	-0.0742891	-0.249119
Q9NRA8-3;Q9NRA8;Q9NRA8-2	Eukaryotic translation initiation factor 4E transporter	EIF4ENIF1	-0.0120825	0.0835197
Q14789-2;Q14789	Golgin subfamily B member 1	GOLGB1	0.396269	0.0350608
O94913	Pre-mRNA cleavage complex 2 protein Pcf11	PCF11	0.210514	0.614945
O94913	Pre-mRNA cleavage complex 2 protein Pcf11	PCF11	0.210514	0.519139
O14639-2;O14639;O14639-5;O14639-3;O14639-4	Actin-binding LIM protein 1	ABLIM1	-0.0827287	0.809167
Q9Y2X7-3;Q9Y2X7	ARF GTPase-activating protein GIT1	GIT1	-0.124063	0.692784
Q92785	Zinc finger protein ubi-d4	DPF2	1.54696	1.43424
P49585	Choline-phosphate cytidylyltransferase A	PCYT1A	0.121281	0.391328
P15056	Serine/threonine-protein kinase B-raf	BRAF	-0.0413132	0.033793
Q14847;Q14847-2	LIM and SH3 domain protein 1	LASP1	0.218347	0.454702
Q9NQG6	Mitochondrial dynamic protein MID51	SMCR7L	-0.0591191	-0.102853
Q8TEW0;Q8TEW0-2;Q8TEW0-11;Q8TEW0-4;Q8TEW0-6;Q8TEW0-7;Q8TEW0-3;Q8TEW0-5;Q8TEW0-8;Q8TEW0-10;Q8TEW0-9	Partitioning defective 3 homolog	PARD3	0.55395	0.11836
P21333;P21333-2	Filamin-A	FLNA	0.123799	0.346645
Q03135-2			-0.546435	-0.489038
Q9NTI5;Q9NTI5-2	Sister chromatid cohesion protein PDS5 homolog B	PDS5B	0.133958	0.314174
Q9NTI5;Q9NTI5-2	Sister chromatid cohesion protein PDS5 homolog B	PDS5B	0.133958	0.314174
Q9NTI5;Q9NTI5-2	Sister chromatid cohesion protein PDS5 homolog B	PDS5B	0.133958	0.314174
P85037;P85037-2	Forkhead box protein K1	FOXK1	0.00345832	-0.029323
Q13868	Exosome complex component RRP4	EXOSC2	0.665938	0.961105
Q9NRY4	Rho GTPase-activating protein 35	ARHGAP35	-0.328073	-0.350026
Q9Y6G9	Cytoplasmic dynein 1 light intermediate chain 1	DYNC1LI1	0.00532812	0.228111
Q9Y2D5-4;Q9Y2D5-6;Q9Y2D5-7;Q9Y2D5-5;Q9Y2D5	A-kinase anchor protein 2	AKAP2	-0.797187	-0.95604
Q7L014	Probable ATP-dependent RNA helicase DDX46	DDX46	-0.0179866	-0.067198
P46108;P46108-2	Adapter molecule crk	CRK	1.05513	0.740539
O00515	Ladinin-1	LAD1	0.680144	0.0976108
Q07866-4;Q07866-6;Q07866-7;Q07866-9;Q07866-10;Q07866-5;Q07866;Q07866-3;Q07866-2;Q07866-8	Kinesin light chain 1	KLC1	0.121413	-0.228317
Q5VWQ8;Q5VWQ8-5;Q5VWQ8-2;Q5VWQ8-4;Q5VWQ8-3	Disabled homolog 2-interacting protein	DAB2IP	-0.299791	-0.274093
O00512	B-cell CLL/lymphoma 9 protein	BCL9	-0.751222	-0.669717
Q13625-3;Q13625;Q13625-2	Apoptosis-stimulating of p53 protein 2	TP53BP2	0.101381	0.644871
Q9H4L5-2;Q9H4L5-6;Q9H4L5;Q9H4L5-4;Q9H4L5-5;Q9H4L5-8;Q9H4L5-3;Q9H4L5-7	Oxysterol-binding protein-related protein 3	OSBPL3	-0.506107	-0.341062
P40925-3;P40925;P40925-2	Malate dehydrogenase, cytoplasmic	MDH1	-0.398113	-0.257356
Q01804;Q01804-3	OTU domain-containing protein 4	OTUD4	0.695281	0.00705194
O75592;O75592-2	Probable E3 ubiquitin-protein ligase MYCBP2	MYCBP2	-0.0219948	-0.44971
Q14498;Q14498-2;Q14498-3	RNA-binding protein 39	RBM39	-0.366671	-0.393274
O43310-2;O43310	CBP80/20-dependent translation initiation factor	CTIF	-0.220144	1.19812
P27708	CAD protein;Glutamine-dependent carbamoyl-phosphate synthase;Aspartate carbamoyltransferase;Dihydroorotase	CAD	-0.198792	-0.383115
Q92785	Zinc finger protein ubi-d4	DPF2	0.537346	0.692695
Q6UN15;Q6UN15-5;Q6UN15-3	Pre-mRNA 3'-end-processing factor FIP1	FIP1L1	-0.321045	-0.305289
Q6PKG0;Q6PKG0-3	La-related protein 1	LARP1	-0.623687	-0.00385715
Q6T4R5;Q6T4R5-2;Q6T4R5-3;Q6T4R5-4	Nance-Horan syndrome protein	NHS	0.269751	0.163499
Q9BXB4	Oxysterol-binding protein-related protein 11	OSBPL11	-0.16869	-0.383003
Q08AD1;Q08AD1-3;Q08AD1-2	Calmodulin-regulated spectrin-associated protein 2	CAMSAP2	-0.269425	-0.331972
Q9HCD5	Nuclear receptor coactivator 5	NCOA5	-0.478768	-0.99358
Q5H9R7-5;Q5H9R7;Q5H9R7-2;Q5H9R7-6;Q5H9R7-4;Q5H9R7-3	Serine/threonine-protein phosphatase 6 regulatory subunit 3	PPP6R3	-0.705712	-0.909607
Q96PK6	RNA-binding protein 14	RBM14	-0.275699	-0.290074
Q8N3X1-2;Q8N3X1	Formin-binding protein 4	FNBP4	-0.0642989	0.0648829
Q49A26;Q49A26-3;Q49A26-2;Q49A26-4	Putative oxidoreductase GLYR1	GLYR1	0.560226	0.222063
P85037;P85037-2	Forkhead box protein K1	FOXK1	-0.00187672	-0.246909
Q86UE4	Protein LYRIC	MTDH	-0.234262	-0.900718
Q7Z460;Q7Z460-3;Q7Z460-2	CLIP-associating protein 1	CLASP1	-0.0160013	0.0333701
P16403	Histone H1.2	HIST1H1C	0.0825664	0.216113
Q66PJ3;Q66PJ3-2;Q66PJ3-3;Q66PJ3-4	ADP-ribosylation factor-like protein 6-interacting protein 4	ARL6IP4	1.43307	1.29154
O75592;O75592-2	Probable E3 ubiquitin-protein ligase MYCBP2	MYCBP2	-0.291786	-1.13908
Q96CX2	BTB/POZ domain-containing protein KCTD12	KCTD12	1.06557	0.701505
Q9Y4W2;Q9Y4W2-2;Q9Y4W2-3	Ribosomal biogenesis protein LAS1L	LAS1L	0.133958	0.207643
Q3MHD2-2;Q3MHD2	Protein LSM12 homolog	LSM12	-0.310146	-0.290462
Q9NQ48;Q9NQ48-2;Q9NQ48-3	Leucine zipper transcription factor-like protein 1	LZTFL1	0.301119	1.09268
Q9H6F5	Coiled-coil domain-containing protein 86	CCDC86	0.606916	-0.456603
Q15149;Q15149-4;Q15149-2;Q15149-3;Q15149-6;Q15149-5;Q15149-9;Q15149-8;Q15149-7	Plectin	PLEC	-0.462257	0.351967
Q9Y2D5-4;Q9Y2D5-6;Q9Y2D5-7;Q9Y2D5-5;Q9Y2D5	A-kinase anchor protein 2	AKAP2	0.402395	0.024887
Q08AD1;Q08AD1-3;Q08AD1-2	Calmodulin-regulated spectrin-associated protein 2	CAMSAP2	-0.278549	-0.600752
Q92615	La-related protein 4B	LARP4B	-0.602613	-0.0953887
P05387	60S acidic ribosomal protein P2	RPLP2	0.451857	0.845269
Q15059;Q15059-2	Bromodomain-containing protein 3	BRD3	0.897473	0.339935
P21333;P21333-2	Filamin-A	FLNA	-0.169371	-0.130587
P10412	Histone H1.4	HIST1H1E	0.0839282	0.357608
P24534	Elongation factor 1-beta	EEF1B2	0.291132	0.388134
Q13627;Q13627-2;Q9Y463;Q9Y463-3;Q9Y463-2;Q13627-5;Q13627-4;Q13627-3	Dual specificity tyrosine-phosphorylation-regulated kinase 1A;Dual specificity tyrosine-phosphorylation-regulated kinase 1B	DYRK1A;DYRK1B	0.158078	0.181421
Q9P2B4	CTTNBP2 N-terminal-like protein	CTTNBP2NL	-0.639063	-0.468551
P18669	Phosphoglycerate mutase 1	PGAM1	-0.497832	-0.602044
Q09666	Neuroblast differentiation-associated protein AHNAK	AHNAK	1.1157	0.825216
P49736	DNA replication licensing factor MCM2	MCM2	-0.309306	-0.187773
P22059	Oxysterol-binding protein 1	OSBP	-0.0386878	0.0716254
Q5H9R7-5;Q5H9R7;Q5H9R7-2;Q5H9R7-6;Q5H9R7-4;Q5H9R7-3	Serine/threonine-protein phosphatase 6 regulatory subunit 3	PPP6R3	-0.161089	-0.238051
P21127;Q9UQ88;P21127-2;P21127-3;Q9UQ88-2;Q9UQ88-3;P21127-8;Q9UQ88-4;P21127-9;P21127-6;P21127-10;P21127-5;P21127-12;Q9UQ88-10;Q9UQ88-5;Q9UQ88-8;P21127-4	Cyclin-dependent kinase 11B;Cyclin-dependent kinase 11A	CDK11B;CDK11A	-0.176495	-0.285056
Q96HR8;Q96HR8-2	H/ACA ribonucleoprotein complex non-core subunit NAF1	NAF1	0.0854247	0.105678
P23588	Eukaryotic translation initiation factor 4B	EIF4B	0.249506	0.266157
Q7Z5L9;Q7Z5L9-2	Interferon regulatory factor 2-binding protein 2	IRF2BP2	-0.546309	0.0743684
Q9NR09	Baculoviral IAP repeat-containing protein 6	BIRC6	-0.0231085	-0.035875
Q96JY6-5;Q96JY6-3;Q96JY6;Q96JY6-4;Q96JY6-2	PDZ and LIM domain protein 2	PDLIM2	0.0549179	-0.0722249
P20042	Eukaryotic translation initiation factor 2 subunit 2	EIF2S2	0.899098	0.848958
Q5T8P6;Q5T8P6-2;Q5T8P6-3	RNA-binding protein 26	RBM26	-0.408876	-0.225886
P61244-2			-0.0490987	0.0972062
P46379-3;P46379;P46379-2;P46379-5	Large proline-rich protein BAG6	BAG6	-0.219488	-0.18531
Q9UK76;Q9UK76-3	Hematological and neurological expressed 1 protein	HN1	0.000865357	-0.996801
O43896	Kinesin-like protein KIF1C	KIF1C	-0.0214383	-0.406082
Q9Y232-2;Q9Y232;Q9Y232-4	Chromodomain Y-like protein	CDYL	-0.351277	-1.26701
B5ME19;Q99613	Eukaryotic translation initiation factor 3 subunit C	EIF3CL;EIF3C	-0.0830343	0.0167815
P49761;P49761-1;P49761-3;P49761-2	Dual specificity protein kinase CLK3	CLK3	-0.999827	-0.213487
P12694	2-oxoisovalerate dehydrogenase subunit alpha, mitochondrial	BCKDHA	0.0354832	0.0287106
P04075-2;P04075	Fructose-bisphosphate aldolase A	ALDOA	0.108357	0.246712
Q15032;Q15032-2	R3H domain-containing protein 1	R3HDM1	-0.63424	-0.747802
Q14789-2;Q14789	Golgin subfamily B member 1	GOLGB1	0.117695	-0.56143
Q13283	Ras GTPase-activating protein-binding protein 1	G3BP1	-0.0286312	0.0423642
Q14155-5;Q14155-1;Q14155;Q14155-3;Q14155-2;Q14155-6;Q15052;Q15052-2	Rho guanine nucleotide exchange factor 7;Rho guanine nucleotide exchange factor 6	ARHGEF7;ARHGEF6	0.1121	0.158725
Q92522	Histone H1x	H1FX	0.00273852	1.53097
Q9BY89	Uncharacterized protein KIAA1671	KIAA1671	0.0230424	0.00374614
O43719	HIV Tat-specific factor 1	HTATSF1	-0.175859	-0.426839
O14867	Transcription regulator protein BACH1	BACH1	-0.665638	0.507516
Q8WW12	PEST proteolytic signal-containing nuclear protein	PCNP	-0.105023	-0.262781
Q8NEN9	PDZ domain-containing protein 8	PDZD8	-0.340459	-0.200084
P52948;P52948-5;P52948-2;P52948-6	Nuclear pore complex protein Nup98-Nup96;Nuclear pore complex protein Nup98;Nuclear pore complex protein Nup96	NUP98	0.0328061	-0.0401557
P15056	Serine/threonine-protein kinase B-raf	BRAF	-1.13037	-0.294898
P19338	Nucleolin	NCL	-0.65724	-0.548544
Q9NTI5;Q9NTI5-2	Sister chromatid cohesion protein PDS5 homolog B	PDS5B	0.0972062	-0.357529
P20042	Eukaryotic translation initiation factor 2 subunit 2	EIF2S2	0.199374	0.207643
Q9UBF8;Q9UBF8-2	Phosphatidylinositol 4-kinase beta	PI4KB	0.0985543	0.0701145
Q9H6F5	Coiled-coil domain-containing protein 86	CCDC86	-0.787144	-1.04788
O75376;O75376-2	Nuclear receptor corepressor 1	NCOR1	-1.43788	-0.932884
O75376;O75376-2	Nuclear receptor corepressor 1	NCOR1	-1.43788	-0.932884
Q7RTP6	Protein-methionine sulfoxide oxidase MICAL3	MICAL3	-0.347362	-0.498423
Q8WUI4-8;Q8WUI4-5;Q8WUI4-6;Q8WUI4-7;Q8WUI4;Q8WUI4-4;Q8WUI4-3	Histone deacetylase 7	HDAC7	-0.575508	-0.52423
Q9UJ41;Q9UJ41-3;Q9UJ41-2	Rab5 GDP/GTP exchange factor	RABGEF1	-0.0710271	0.131063
Q9Y6M1;Q9Y6M1-1;Q9Y6M1-4;Q9Y6M1-3;Q9Y6M1-6;Q9Y6M1-5	Insulin-like growth factor 2 mRNA-binding protein 2	IGF2BP2	-0.18871	0.0913952
O14497;O14497-2	AT-rich interactive domain-containing protein 1A	ARID1A	-0.524459	-0.655512
P22059	Oxysterol-binding protein 1	OSBP	0.100305	-0.0425905
Q9H1E3	Nuclear ubiquitous casein and cyclin-dependent kinase substrate 1	NUCKS1	0.27035	0.256648
Q9Y520-7;Q9Y520;Q9Y520-5;Q9Y520-4;Q9Y520-6;Q9Y520-3;Q9Y520-2	Protein PRRC2C	PRRC2C	0.353662	0.139208
P27824	Calnexin	CANX	-0.236588	-0.285354
Q8TDB6;Q8TDB6-2	E3 ubiquitin-protein ligase DTX3L	DTX3L	-0.346573	-0.379507
Q96CN9	GRIP and coiled-coil domain-containing protein 1	GCC1	-0.251384	-0.294668
P42858	Huntingtin	HTT	0.60966	0.291368
Q86WB0;Q86WB0-2	Nuclear-interacting partner of ALK	ZC3HC1	0.13711	0.00504062
O14681	Etoposide-induced protein 2.4 homolog	EI24	-0.0393697	0.432532
Q15223	Poliovirus receptor-related protein 1	PVRL1	-0.373925	0.684908
P06748;P06748-2;P06748-3	Nucleophosmin	NPM1	-0.492545	-0.479351
P51116	Fragile X mental retardation syndrome-related protein 2	FXR2	-0.141621	-0.848089
P51116	Fragile X mental retardation syndrome-related protein 2	FXR2	-0.185048	-0.597649
P16402	Histone H1.3	HIST1H1D	-0.273378	0.18954
P14625	Endoplasmin	HSP90B1	0.0695647	0.229957
Q9Y608;Q9Y608-4;Q9Y608-2	Leucine-rich repeat flightless-interacting protein 2	LRRFIP2	-0.393046	-0.447013
Q9Y2L9-3;Q9Y2L9;Q9Y2L9-2	Leucine-rich repeat and calponin homology domain-containing protein 1	LRCH1	0.357946	0.219215
P27816;P27816-6;P27816-2;P27816-5;P27816-4	Microtubule-associated protein 4	MAP4	1.73027	1.22971
Q13085;Q13085-4	Acetyl-CoA carboxylase 1;Biotin carboxylase	ACACA	-0.132024	-0.0291169
Q9UNZ2-5;Q9UNZ2;Q9UNZ2-4	NSFL1 cofactor p47	NSFL1C	0.352759	0.465713
Q13480-2;Q13480	GRB2-associated-binding protein 1	GAB1	0.109829	1.04369
Q9UHB6-4;Q9UHB6;Q9UHB6-2;Q9UHB6-3	LIM domain and actin-binding protein 1	LIMA1	-0.81919	-1.06727
Q969G5	Protein kinase C delta-binding protein	PRKCDBP	0.0822938	0.0325241
P18858	DNA ligase 1	LIG1	-0.999827	-0.735331
Q9NYF8;Q9NYF8-2;Q9NYF8-3;Q9NYF8-4	Bcl-2-associated transcription factor 1	BCLAF1	-0.0948032	-0.0268957
P56945-6;P56945-2;P56945-3;P56945-7;P56945;P56945-8;P56945-5;P56945-4	Breast cancer anti-estrogen resistance protein 1	BCAR1	-0.144473	-0.0748209
Q07866-4;Q07866-6;Q07866-7;Q07866-9;Q07866-10;Q07866-5;Q07866;Q07866-3;Q07866-2;Q07866-8	Kinesin light chain 1	KLC1	0.545474	0.52667
Q92508	Piezo-type mechanosensitive ion channel component 1	PIEZO1	-0.0872888	-0.177931
O00566	U3 small nucleolar ribonucleoprotein protein MPP10	MPHOSPH10	-0.331391	-0.346885
P78536	Disintegrin and metalloproteinase domain-containing protein 17	ADAM17	0.261832	0.263876
Q5VTR2	E3 ubiquitin-protein ligase BRE1A	RNF20	0.583808	0.619084
P52926;P52926-2;P52926-5;P52926-4;P52926-6;P52926-3	High mobility group protein HMGI-C	HMGA2	-0.372916	-0.103844
Q9H972;Q9H972-2	Uncharacterized protein C14orf93	C14orf93	0.343465	0.129349
P62258;P62258-2	14-3-3 protein epsilon	YWHAE	0.068602	0.0836559
Q8N5F7	NF-kappa-B-activating protein	NKAP	0.240986	0.315682
P35222	Catenin beta-1	CTNNB1	0.538737	0.753005
Q16543	Hsp90 co-chaperone Cdc37	CDC37	-0.26131	-0.134081
P52948;P52948-5;P52948-2;P52948-6	Nuclear pore complex protein Nup98-Nup96;Nuclear pore complex protein Nup98;Nuclear pore complex protein Nup96	NUP98	0.0339339	-0.157142
P08238;Q58FF8	Heat shock protein HSP 90-beta;Putative heat shock protein HSP 90-beta 2	HSP90AB1;HSP90AB2P	-0.299951	-0.295464
Q86W92;Q86W92-4;Q86W92-3	Liprin-beta-1	PPFIBP1	-0.80299	0.154194
P08238;Q58FF8	Heat shock protein HSP 90-beta;Putative heat shock protein HSP 90-beta 2	HSP90AB1;HSP90AB2P	-0.319946	-0.636616
Q86UP2;Q86UP2-3;Q86UP2-2	Kinectin	KTN1	-0.167588	-0.451662
Q13671;Q13671-2	Ras and Rab interactor 1	RIN1	0.0688771	-0.695489
Q9Y2V2	Calcium-regulated heat stable protein 1	CARHSP1	-0.46558	-0.362547
P13797	Plastin-3	PLS3	-0.403847	0.247563
A6H8Y1;A6H8Y1-6;A6H8Y1-7;A6H8Y1-2;A6H8Y1-8	Transcription factor TFIIIB component B'' homolog	BDP1	-0.0424717	0.0328061
Q9HCN4;Q9HCN4-4;Q9HCN4-2;Q9HCN4-3	GPN-loop GTPase 1	GPN1	-0.300217	-0.291804
Q86UU0;Q86UU0-2;Q86UU0-4;Q86UU0-3	B-cell CLL/lymphoma 9-like protein	BCL9L	0.211137	0.339023
P35613-4;P35613;P35613-2;P35613-3	Basigin	BSG	-0.729459	-1.01313
Q9P035	3-hydroxyacyl-CoA dehydratase 3	PTPLAD1	-0.960553	-0.923496
Q16204	Coiled-coil domain-containing protein 6	CCDC6	-0.0464889	0.0820213
Q00526;P24941;P06493;P24941-2;P06493-2	Cyclin-dependent kinase 3;Cyclin-dependent kinase 2;Cyclin-dependent kinase 1	CDK3;CDK2;CDK1	-1.82797	-2.69441
P55196-5;P55196;P55196-3	Afadin	MLLT4	0.332622	0.228603
P20042	Eukaryotic translation initiation factor 2 subunit 2	EIF2S2	0.239031	0.0270125
Q6T4R5;Q6T4R5-2;Q6T4R5-3;Q6T4R5-4	Nance-Horan syndrome protein	NHS	0.457016	0.534659
Q9NY61	Protein AATF	AATF	0.772477	0.810566
Q13017;Q13017-2	Rho GTPase-activating protein 5	ARHGAP5	1.01092	0.217727
Q13177	Serine/threonine-protein kinase PAK 2;PAK-2p27;PAK-2p34	PAK2	-0.699677	-0.43335
Q99567	Nuclear pore complex protein Nup88	NUP88	-0.453775	-0.481807
Q9NYF8;Q9NYF8-2;Q9NYF8-3;Q9NYF8-4	Bcl-2-associated transcription factor 1	BCLAF1	-0.183621	-0.224402
P16152	Carbonyl reductase [NADPH] 1	CBR1	0.250355	0.486869
P16152	Carbonyl reductase [NADPH] 1	CBR1	0.250355	0.486869
O00418	Eukaryotic elongation factor 2 kinase	EEF2K	0.101247	-0.217323
Q05209;Q05209-2	Tyrosine-protein phosphatase non-receptor type 12	PTPN12	0.0970714	0.373843
Q9GZR7	ATP-dependent RNA helicase DDX24	DDX24	0.136979	0.733094
Q14677-3;Q14677;Q14677-2	Clathrin interactor 1	CLINT1	-0.366392	0.300651
Q9BTE3;Q9BTE3-2	Mini-chromosome maintenance complex-binding protein	MCMBP	-0.442203	-0.540191
Q9Y426;Q9Y426-3;Q9Y426-2	C2 domain-containing protein 2	C2CD2	0.634129	0.267236
Q96RR4;Q96RR4-7;Q96RR4-4;Q96RR4-3;Q96RR4-2;Q96RR4-5;Q96RR4-6	Calcium/calmodulin-dependent protein kinase kinase 2	CAMKK2	0.308477	0.176195
Q69YQ0;Q69YQ0-2	Cytospin-A	SPECC1L	-0.444223	-0.850845
Q3KQU3;Q3KQU3-4;Q3KQU3-2	MAP7 domain-containing protein 1	MAP7D1	-0.419334	-0.265483
O00264	Membrane-associated progesterone receptor component 1	PGRMC1	0.17594	0.174151
Q86UU0;Q86UU0-2;Q86UU0-4;Q86UU0-3	B-cell CLL/lymphoma 9-like protein	BCL9L	-0.217105	-0.251024
P98175;P98175-2;P98175-3;P98175-4	RNA-binding protein 10	RBM10	-0.376751	-0.472769
Q9Y4H2	Insulin receptor substrate 2	IRS2	0.879627	1.19516
O00425;O00425-2	Insulin-like growth factor 2 mRNA-binding protein 3	IGF2BP3	-0.164157	-0.24996
P15408;P15408-2;P15408-3	Fos-related antigen 2	FOSL2	-0.566058	-0.413115
P06748;P06748-2;P06748-3	Nucleophosmin	NPM1	-0.0560262	-0.0549617
P08238;Q58FF7	Heat shock protein HSP 90-beta;Putative heat shock protein HSP 90-beta-3	HSP90AB1;HSP90AB3P	-0.310611	-0.279722
Q92769	Histone deacetylase 2	HDAC2	-0.395739	-0.399426
P21359;P21359-6;P21359-2	Neurofibromin;Neurofibromin truncated	NF1	-0.0847927	-0.356698
Q9NZJ0	Denticleless protein homolog	DTL	0.00992041	1.20614
Q8NC56;Q8NC56-2	LEM domain-containing protein 2	LEMD2	-0.565246	-0.758111
Q8ND56;Q8ND56-2	Protein LSM14 homolog A	LSM14A	-0.198725	-0.0612099
Q96JC9	ELL-associated factor 1	EAF1	-0.032492	-0.0364963
Q6PKG0;Q6PKG0-3	La-related protein 1	LARP1	-0.311954	-0.583657
Q9Y4K1	Absent in melanoma 1 protein	AIM1	1.08706	0.830661
Q9NS91	E3 ubiquitin-protein ligase RAD18	RAD18	-0.49771	-0.817054
Q6IQ22	Ras-related protein Rab-12	RAB12	0.134615	0.0805212
Q9P1Y5-2;Q9P1Y5	Calmodulin-regulated spectrin-associated protein 3	CAMSAP3	-0.178094	-0.134176
Q9BY89	Uncharacterized protein KIAA1671	KIAA1671	-0.371329	-0.447682
Q9P260-2;Q9P260	LisH domain and HEAT repeat-containing protein KIAA1468	KIAA1468	0.312084	0.230572
Q8NFW1;Q8NFW1-2;Q8NFW1-3	Collagen alpha-1(XXII) chain	COL22A1	-0.474793	-0.775762
P11137;P11137-3;P11137-4;P11137-2	Microtubule-associated protein 2	MAP2	0.206893	0.0706641
Q9Y2I7;Q9Y2I7-4;Q9Y2I7-3;Q9Y2I7-2	1-phosphatidylinositol 3-phosphate 5-kinase	PIKFYVE	0.0354832	-0.188595
A2CJ06	Dystrotelin	DYTN	-0.0940638	0.234133
A2CJ06	Dystrotelin	DYTN	-0.0940638	0.234133
Q99959;Q99959-2	Plakophilin-2	PKP2	-0.210045	-0.380296
Q9NQX3-2;Q9NQX3	Gephyrin;Molybdopterin adenylyltransferase;Molybdopterin molybdenumtransferase	GPHN	0.548338	-0.307591
Q9NQX3-2;Q9NQX3	Gephyrin;Molybdopterin adenylyltransferase;Molybdopterin molybdenumtransferase	GPHN	0.524365	0.500088
Q8N163;Q8N163-2	DBIRD complex subunit KIAA1967	KIAA1967	0.505789	0.242938
P98174	FYVE, RhoGEF and PH domain-containing protein 1	FGD1	-0.189417	-0.829101
Q13459;Q13459-2	Unconventional myosin-IXb	MYO9B	-0.341592	-0.0523563
P16401	Histone H1.5	HIST1H1B	-0.552008	0.0783366
Q7Z6Z7;Q7Z6Z7-3;Q7Z6Z7-2	E3 ubiquitin-protein ligase HUWE1	HUWE1	0.23842	-0.223391
O75694;O75694-2	Nuclear pore complex protein Nup155	NUP155	0.293606	0.0596322
Q9H307;Q9H307-2	Pinin	PNN	0.174534	0.275961
Q8WWI1-3;Q8WWI1;Q8WWI1-2;Q8WWI1-4	LIM domain only protein 7	LMO7	-0.687869	-0.167669
P29590;P29590-5;P29590-11;P29590-8;P29590-3;P29590-9;P29590-2;P29590-12;P29590-13;P29590-4	Protein PML	PML	-0.358029	0.127369
Q96JK2;Q96JK2-2	DDB1- and CUL4-associated factor 5	DCAF5	-1.24725	-0.665226
Q9BTE3;Q9BTE3-2;Q9BTE3-3	Mini-chromosome maintenance complex-binding protein	MCMBP	-0.120671	-0.154843
P43487;Q9C010-2;Q9C010	Ran-specific GTPase-activating protein;cAMP-dependent protein kinase inhibitor beta	RANBP1;PKIB	0.312317	0.39835
Q9BQG0-2;Q9BQG0	Myb-binding protein 1A	MYBBP1A	0.787767	0.278223
P41567	Eukaryotic translation initiation factor 1	EIF1	0.851759	1.09983
P42566;P42566-2	Epidermal growth factor receptor substrate 15	EPS15	-0.00875482	0.170694
P49736	DNA replication licensing factor MCM2	MCM2	-0.344612	-0.43952
Q7Z434;Q7Z434-4	Mitochondrial antiviral-signaling protein	MAVS	0.883777	0.958434
O75376;O75376-2	Nuclear receptor corepressor 1	NCOR1	-0.338159	-0.23562
Q96EV8;Q96EV8-3	Dysbindin	DTNBP1	0.0942361	0.227987
Q96EV8;Q96EV8-3	Dysbindin	DTNBP1	0.0942361	0.227987
Q13017;Q13017-2	Rho GTPase-activating protein 5	ARHGAP5	0.0801119	0.426533
Q66K74	Microtubule-associated protein 1S;MAP1S heavy chain;MAP1S light chain	MAP1S	0.130931	0.166715
Q5VWQ8;Q5VWQ8-5;Q5VWQ8-2;Q5VWQ8-4;Q5VWQ8-3	Disabled homolog 2-interacting protein	DAB2IP	-0.490172	-0.839131
Q6L8Q7;Q6L8Q7-2	2',5'-phosphodiesterase 12	PDE12	-0.365481	-0.914494
Q6L8Q7;Q6L8Q7-2	2',5'-phosphodiesterase 12	PDE12	-0.365481	-0.914494
Q6L8Q7;Q6L8Q7-2	2',5'-phosphodiesterase 12	PDE12	-0.365481	-0.914494
Q6L8Q7;Q6L8Q7-2	2',5'-phosphodiesterase 12	PDE12	-0.365481	-0.914494
P27708	CAD protein;Glutamine-dependent carbamoyl-phosphate synthase;Aspartate carbamoyltransferase;Dihydroorotase	CAD	-0.38163	-0.368868
O43572	A-kinase anchor protein 10, mitochondrial	AKAP10	-0.0746993	0.0633649
Q9Y618;Q9Y618-3;Q9Y618-4;Q9Y618-5	Nuclear receptor corepressor 2	NCOR2	-1.04743	-0.751975
P26358-2;P26358;P26358-3	DNA (cytosine-5)-methyltransferase 1	DNMT1	-1.89298	-1.67268
Q08AD1;Q08AD1-3;Q08AD1-2	Calmodulin-regulated spectrin-associated protein 2	CAMSAP2	0.00547185	-0.435202
Q8IWZ3-6;Q8IWZ3-4;Q8IWZ3	Ankyrin repeat and KH domain-containing protein 1	ANKHD1	-0.826591	-0.365202
Q96T37;Q96T37-3;Q96T37-2	Putative RNA-binding protein 15	RBM15	-0.379695	-0.284792
P17706;P17706-2;P17706-3	Tyrosine-protein phosphatase non-receptor type 2	PTPN2	-0.681215	-1.76503
Q9P289;Q9P289-3	Serine/threonine-protein kinase MST4	MST4	0.777535	0.137635
P04049-2;P04049;P10398	RAF proto-oncogene serine/threonine-protein kinase;Serine/threonine-protein kinase A-Raf	RAF1;ARAF	-0.302137	0.158337
Q8WWM7-3;Q8WWM7;Q8WWM7-2;Q8WWM7-9;Q8WWM7-4;Q8WWM7-5;Q8WWM7-8;Q8WWM7-6;Q8WWM7-7	Ataxin-2-like protein	ATXN2L	0.0196308	0.47633
Q14980;Q14980-2	Nuclear mitotic apparatus protein 1	NUMA1	-0.281562	-0.71059
Q1KMD3	Heterogeneous nuclear ribonucleoprotein U-like protein 2	HNRNPUL2	0.596744	0.560226
Q6R327-3;Q6R327;Q6R327-4	Rapamycin-insensitive companion of mTOR	RICTOR	0.29125	-0.104884
P22087	rRNA 2'-O-methyltransferase fibrillarin	FBL	0.307662	0.0561673
P28482;P28482-2	Mitogen-activated protein kinase 1	MAPK1	-0.42618	-1.11263
Q7Z6Z7;Q7Z6Z7-3;Q7Z6Z7-2	E3 ubiquitin-protein ligase HUWE1	HUWE1	0.0994972	0.0164963
P20700	Lamin-B1	LMNB1	-1.02198	-0.915772
Q96JY6-5;Q96JY6-3;Q96JY6;Q96JY6-4;Q96JY6-2	PDZ and LIM domain protein 2	PDLIM2	0.702923	0.976804
P49916;P49916-2	DNA ligase 3	LIG3	-1.25536	-2.28659
P18669;Q8N0Y7	Phosphoglycerate mutase 1;Probable phosphoglycerate mutase 4	PGAM1;PGAM4	-0.103565	-0.296279
Q86UU0;Q86UU0-2;Q86UU0-4;Q86UU0-3	B-cell CLL/lymphoma 9-like protein	BCL9L	-0.779076	-0.691616
Q86UU0;Q86UU0-2;Q86UU0-4;Q86UU0-3	B-cell CLL/lymphoma 9-like protein	BCL9L	-0.779076	-0.0924786
Q08J23;Q08J23-2;Q08J23-3	tRNA (cytosine(34)-C(5))-methyltransferase	NSUN2	0.455965	0.467071
Q4LE39;Q4LE39-2;Q4LE39-3	AT-rich interactive domain-containing protein 4B	ARID4B	-0.481465	-0.360101
Q4LE39;Q4LE39-2;Q4LE39-3	AT-rich interactive domain-containing protein 4B	ARID4B	-0.481465	-0.360101
Q96QC0	Serine/threonine-protein phosphatase 1 regulatory subunit 10	PPP1R10	0.100036	0.0227584
Q8WWM7-3;Q8WWM7;Q8WWM7-2;Q8WWM7-9;Q8WWM7-4;Q8WWM7-5;Q8WWM7-8;Q8WWM7-6;Q8WWM7-7	Ataxin-2-like protein	ATXN2L	-0.121047	-0.175126
O43395	U4/U6 small nuclear ribonucleoprotein Prp3	PRPF3	-0.802688	-0.330066
O14924;O14924-4;O14924-5;O14924-3;O14924-2;O14924-6	Regulator of G-protein signaling 12	RGS12	0.529971	0.933724
Q9UQ80	Proliferation-associated protein 2G4	PA2G4	0.487486	0.458172
Q8WYP5-2;Q8WYP5-3;Q8WYP5	Protein ELYS	AHCTF1	-1.93849	-1.56683
P51610;P51610-2	Host cell factor 1;HCF N-terminal chain 1;HCF N-terminal chain 2;HCF N-terminal chain 3;HCF N-terminal chain 4;HCF N-terminal chain 5;HCF N-terminal chain 6;HCF C-terminal chain 1;HCF C-terminal chain 2;HCF C-terminal chain 3;HCF C-terminal chain 4;HCF C-terminal chain 5;HCF C-terminal chain 6	HCFC1	-0.0316069	-0.22122
O14715;Q99666;P49792;A6NKT7;Q7Z3J3	RANBP2-like and GRIP domain-containing protein 8;RANBP2-like and GRIP domain-containing protein 5/6;E3 SUMO-protein ligase RanBP2;Putative peptidyl-prolyl cis-trans isomerase;RanBP2-like and GRIP domain-containing protein 3;RanBP2-like and GRIP domain-containing protein 4	RGPD8;RGPD5;RANBP2;RGPD3;RGPD4	-0.0168915	0.0691522
Q6ZRV2	Protein FAM83H	FAM83H	-0.622443	-0.363661
Q13330;Q13330-3	Metastasis-associated protein MTA1	MTA1	-0.182508	-0.398855
O75376;O75376-2;O75376-3	Nuclear receptor corepressor 1	NCOR1	-0.914548	-0.889129
O95758-5;O95758	Polypyrimidine tract-binding protein 3	PTBP3	0.000721167	-0.203253
O95758-5;O95758	Polypyrimidine tract-binding protein 3	PTBP3	0.000721167	-0.203253
P85037;P85037-2	Forkhead box protein K1	FOXK1	-0.125274	-0.330719
O14715;Q99666;Q99666-2;P49792;A6NKT7;Q7Z3J3;P0DJD1;P0DJD0	RANBP2-like and GRIP domain-containing protein 8;RANBP2-like and GRIP domain-containing protein 5/6;E3 SUMO-protein ligase RanBP2;Putative peptidyl-prolyl cis-trans isomerase;RanBP2-like and GRIP domain-containing protein 3;RanBP2-like and GRIP domain-containing protein 4;RANBP2-like and GRIP domain-containing protein 2;RANBP2-like and GRIP domain-containing protein 1	RGPD8;RGPD5;RANBP2;RGPD3;RGPD4;RGPD2;RGPD1	-0.320198	0.209765
Q9Y4H2	Insulin receptor substrate 2	IRS2	1.3949	1.33668
Q16204	Coiled-coil domain-containing protein 6	CCDC6	0.00891709	-0.115285
O75376;O75376-2	Nuclear receptor corepressor 1	NCOR1	-0.521784	-0.378288
Q9Y6D6	Brefeldin A-inhibited guanine nucleotide-exchange protein 1	ARFGEF1	-0.39261	-0.507009
Q8WWM7-3;Q8WWM7;Q8WWM7-2;Q8WWM7-9;Q8WWM7-4;Q8WWM7-5;Q8WWM7-8;Q8WWM7-6	Ataxin-2-like protein	ATXN2L	0.12618	0.371838
Q15742;Q15742-3;Q15742-2	NGFI-A-binding protein 2	NAB2	-0.135158	0.113167
Q8NE71;Q8NE71-2	ATP-binding cassette sub-family F member 1	ABCF1	-0.276625	-0.00390055
Q00526;P24941;P06493;P24941-2;P06493-2	Cyclin-dependent kinase 3;Cyclin-dependent kinase 2;Cyclin-dependent kinase 1	CDK3;CDK2;CDK1	-1.55351	-1.56721
P06400	Retinoblastoma-associated protein	RB1	-2.96308	-4.13335
P14618;P14618-2;P14618-3	Pyruvate kinase isozymes M1/M2	PKM2	0.389126	0.443076
Q9H3D4;Q9H3D4-11;Q9H3D4-9;Q9H3D4-2;Q9H3D4-12;Q9H3D4-10;Q9H3D4-3;Q9H3D4-7;Q9H3D4-4;Q9H3D4-8;Q9H3D4-5;Q9H3D4-6	Tumor protein 63	TP63	-0.187001	-0.164609
Q6KC79;Q6KC79-2	Nipped-B-like protein	NIPBL	-0.0785789	-0.249222
P21127;Q9UQ88;P21127-2;P21127-3;Q9UQ88-2;Q9UQ88-3;P21127-8;Q9UQ88-4;P21127-9;P21127-6;P21127-10;P21127-5;Q9UQ88-9	Cyclin-dependent kinase 11B;Cyclin-dependent kinase 11A	CDK11B;CDK11A	-0.310003	-0.122554
Q96JK2;Q96JK2-2	DDB1- and CUL4-associated factor 5	DCAF5	-0.0813695	-0.208911
Q9NYM9	BET1-like protein	BET1L	0.00662118	-0.0571665
Q9UKV3;Q9UKV3-2;Q9UKV3-3;Q9UKV3-5	Apoptotic chromatin condensation inducer in the nucleus	ACIN1	-0.407115	-1.00113
P29590;P29590-5;P29590-11;P29590-8;P29590-3;P29590-9;P29590-2;P29590-12;P29590-13;P29590-4;P29590-10;P29590-14	Protein PML	PML	0.110363	-0.502015
P04075-2;P04075	Fructose-bisphosphate aldolase A	ALDOA	-0.00981478	-0.0373992
Q5SRE5;Q5SRE5-2	Nucleoporin NUP188 homolog	NUP188	0.0635029	-0.164011
Q86WB0;Q86WB0-2;Q86WB0-3	Nuclear-interacting partner of ALK	ZC3HC1	0.447632	0.193583
O75909;O75909-1	Cyclin-K	CCNK	-0.223626	-0.0852365
Q9UEY8;Q9UEY8-2	Gamma-adducin	ADD3	-1.56691	-0.717975
O60934	Nibrin	NBN	-0.464803	-0.518494
Q9ULU4-7;Q9ULU4-11;Q9ULU4-10;Q9ULU4-13;Q9ULU4;Q9ULU4-5;Q9ULU4-9;Q9ULU4-16;Q9ULU4-12;Q9ULU4-14;Q9ULU4-6;Q9ULU4-3;Q9ULU4-4;Q9ULU4-8;Q9ULU4-15;Q9ULU4-2	Protein kinase C-binding protein 1	ZMYND8	-1.32355	-1.19373
Q9BRJ6	Uncharacterized protein C7orf50	C7orf50	0.0227584	-0.272628
P46087-4;P46087;P46087-2	Putative ribosomal RNA methyltransferase NOP2	NOP2	-0.761409	-0.622843
P27824	Calnexin	CANX	-0.201145	-0.358842
O14974;O14974-2;O14974-3;O14974-5;O14974-4	Protein phosphatase 1 regulatory subunit 12A	PPP1R12A	-0.354926	-0.688497
O95628-9;O95628-8;O95628-2			0.195977	-0.645841
Q969L4	U7 snRNA-associated Sm-like protein LSm10	LSM10	-0.330429	-0.234856
Q9NZN5;Q9NZN5-2	Rho guanine nucleotide exchange factor 12	ARHGEF12	-0.626981	-0.840991
P49756	RNA-binding protein 25	RBM25	0.229465	-0.214525
O75676;O75676-2	Ribosomal protein S6 kinase alpha-4	RPS6KA4	-0.882997	-0.648259
P55081	Microfibrillar-associated protein 1	MFAP1	-0.0340274	-0.0701484
O96013	Serine/threonine-protein kinase PAK 4	PAK4	-1.50377	-1.75516
Q9HAS0	Protein Njmu-R1	C17orf75	0.234992	0.0471195
P17812	CTP synthase 1	CTPS	-0.744366	-0.660999
P98174	FYVE, RhoGEF and PH domain-containing protein 1	FGD1	-0.178208	-0.275472
Q8TDM6;Q8TDM6-4;Q8TDM6-2;Q8TDM6-5	Disks large homolog 5	DLG5	-1.12649	-1.99257
P55036	26S proteasome non-ATPase regulatory subunit 4	PSMD4	0.292782	0.441483
Q8N6N3	UPF0690 protein C1orf52	C1orf52	0.0586628	-0.0185126
P23528	Cofilin-1	CFL1	-0.243028	-0.190223
Q9H4L5-2;Q9H4L5-6;Q9H4L5-4;Q9H4L5-8			0.23952	-0.444164
Q5F1R6-2;Q5F1R6-3;Q5F1R6	DnaJ homolog subfamily C member 21	DNAJC21	0.141956	0.284988
Q13098-7;Q13098;Q13098-5	COP9 signalosome complex subunit 1	GPS1	0.101247	-0.0772237
O75038;O75038-3	1-phosphatidylinositol 4,5-bisphosphate phosphodiesterase eta-2	PLCH2	0.535356	0.300299
Q8N3F8	MICAL-like protein 1	MICALL1	-0.948781	0.111566
Q5T0N5;Q5T0N5-5;Q5T0N5-2;Q5T0N5-4;Q5T0N5-3	Formin-binding protein 1-like	FNBP1L	-0.549135	-0.124157
Q9P206-2;Q9P206-3;Q9P206	Uncharacterized protein KIAA1522	KIAA1522	-0.0814458	-0.0534638
Q9P206-2;Q9P206-3;Q9P206	Uncharacterized protein KIAA1522	KIAA1522	0.162081	-0.0534638
Q6ZN18;Q6ZN18-2	Zinc finger protein AEBP2	AEBP2	-0.622576	-0.428391
P02545;P02545-3;P02545-6;P02545-2	Prelamin-A/C;Lamin-A/C	LMNA	-1.00828	-1.30689
Q9HCK8;Q9HCK8-2	Chromodomain-helicase-DNA-binding protein 8	CHD8	-0.346115	-0.443575
Q92870-4;Q92870;Q92870-2	Amyloid beta A4 precursor protein-binding family B member 2	APBB2	-0.139411	-0.796636
O15021;O15021-1;O15021-3;O15021-2	Microtubule-associated serine/threonine-protein kinase 4	MAST4	-0.137029	0.968275
Q9UHB6-4;Q9UHB6;Q9UHB6-2;Q9UHB6-3	LIM domain and actin-binding protein 1	LIMA1	-0.807478	-0.589919
B5ME19;Q99613	Eukaryotic translation initiation factor 3 subunit C	EIF3CL;EIF3C	-0.0486211	0.0490731
Q8TB72;Q8TB72-3;Q8TB72-2	Pumilio homolog 2	PUM2	-0.487702	-0.164399
Q13085;Q13085-2;Q13085-4	Acetyl-CoA carboxylase 1;Biotin carboxylase	ACACA	0.297015	0.349139
Q96B36-3;Q96B36;Q96B36-2	Proline-rich AKT1 substrate 1	AKT1S1	-0.154538	-0.120184
Q66K74	Microtubule-associated protein 1S;MAP1S heavy chain;MAP1S light chain	MAP1S	-0.00797123	0.00834346
Q96JY6-5;Q96JY6-3;Q96JY6;Q96JY6-4;Q96JY6-2	PDZ and LIM domain protein 2	PDLIM2	-0.101242	-0.130429
P78527;P78527-2	DNA-dependent protein kinase catalytic subunit	PRKDC	-0.0862776	-0.560898
Q9HCK8;Q9HCK8-2	Chromodomain-helicase-DNA-binding protein 8	CHD8	-0.550317	-0.685918
O60487	Myelin protein zero-like protein 2	MPZL2	-0.678534	-2.55131
P13807;P13807-2	Glycogen [starch] synthase, muscle	GYS1	0.0137838	0.447632
P30414	NK-tumor recognition protein;Putative peptidyl-prolyl cis-trans isomerase	NKTR	-0.0542425	0.228111
Q3ZCW2	Galectin-related protein	LGALSL	-0.1229	-0.10355
Q52LW3	Rho GTPase-activating protein 29	ARHGAP29	-1.45143	-1.77967
Q9UHB7	AF4/FMR2 family member 4	AFF4	0.0714881	0.193456
Q8IWW6;Q8IWW6-4;Q8IWW6-2;Q8IWW6-3	Rho GTPase-activating protein 12	ARHGAP12	-0.405891	-0.340039
Q8IWW6;Q8IWW6-4;Q8IWW6-2;Q8IWW6-3	Rho GTPase-activating protein 12	ARHGAP12	-0.405891	-0.340039
Q9H6F5	Coiled-coil domain-containing protein 86	CCDC86	-0.0940176	-0.276957
Q8IVT2	Uncharacterized protein C19orf21	C19orf21	0.10675	0.124063
Q8NC51;Q8NC51-2;Q8NC51-3;Q8NC51-4	Plasminogen activator inhibitor 1 RNA-binding protein	SERBP1	-0.663991	-1.13825
Q6NZI2;Q6NZI2-3;Q6NZI2-2	Polymerase I and transcript release factor	PTRF	-0.287079	-0.0736969
Q92597	Protein NDRG1	NDRG1	0.34426	1.49764
Q14814;Q14814-4;Q14814-2;Q14814-5;Q14814-3;Q14814-6	Myocyte-specific enhancer factor 2D	MEF2D	-1.28076	-1.07248
O95674	Phosphatidate cytidylyltransferase 2	CDS2	-1.6114	-0.442536
Q92974;Q92974-2;Q92974-3	Rho guanine nucleotide exchange factor 2	ARHGEF2	0.219587	0.499884
Q53EL6;Q53EL6-2	Programmed cell death protein 4	PDCD4	-0.0354757	-0.801481
Q8WXE1;Q8WXE1-2;Q8WXE1-3;Q8WXE1-5	ATR-interacting protein	ATRIP	-0.10981	-0.340295
P06400	Retinoblastoma-associated protein	RB1	-0.801405	-0.845572
P50851;P50851-2	Lipopolysaccharide-responsive and beige-like anchor protein	LRBA	0.45607	-0.302885
P02545;P02545-3;P02545-6;P02545-4;P02545-5;P02545-2	Prelamin-A/C;Lamin-A/C	LMNA	-0.770781	-1.087
P49790	Nuclear pore complex protein Nup153	NUP153	0.297015	0.200002
Q9NQW6;Q9NQW6-2	Actin-binding protein anillin	ANLN	-3.28644	-2.29145
Q5SW79;Q5SW79-3;Q5SW79-2	Centrosomal protein of 170 kDa	CEP170	-0.514264	-0.635719
Q6ZS17-4;Q6ZS17-3;Q6ZS17;Q6ZS17-2	Protein FAM65A	FAM65A	-1.60744	-0.540694
O75122;O75122-2	CLIP-associating protein 2	CLASP2	-0.412193	-0.274198
O95671;O95671-2;O95671-3	N-acetylserotonin O-methyltransferase-like protein	ASMTL	0.0706641	-0.13481
P07900-2;P07900	Heat shock protein HSP 90-alpha	HSP90AA1	-0.0824231	-0.120263
Q8WVC0;Q8WVC0-2	RNA polymerase-associated protein LEO1	LEO1	-0.149105	-0.122209
Q9UKJ3;Q9UKJ3-2	G patch domain-containing protein 8	GPATCH8	0.0739573	0.063641
Q9NQT5;Q9NQT5-2	Exosome complex component RRP40	EXOSC3	-0.135491	-0.0886229
Q9Y2V2	Calcium-regulated heat stable protein 1	CARHSP1	-0.356735	-0.396707
P53396	ATP-citrate synthase	ACLY	-0.182017	-0.0840126
P06454;P06454-2	Prothymosin alpha;Thymosin alpha-1	PTMA	-0.455257	-0.206079
Q15149;Q15149-4;Q15149-2;Q15149-3;Q15149-6;Q15149-5;Q15149-9;Q15149-8;Q15149-7	Plectin	PLEC	-0.581864	0.129085
Q6P158;Q6P158-2;Q6P158-3	Putative ATP-dependent RNA helicase DHX57	DHX57	-1.20783	-1.52795
O15541	RING finger protein 113A	RNF113A	0.147958	0.156785
Q9BQG0-2;Q9BQG0	Myb-binding protein 1A	MYBBP1A	0.467279	-0.178682
Q8WVC0;Q8WVC0-2	RNA polymerase-associated protein LEO1	LEO1	0.100843	0.157302
Q9Y4F5;Q9Y4F5-2;Q9Y4F5-3	Protein KIAA0284	KIAA0284	-0.00898707	0.0990932
Q9UMD9;Q9UMD9-2	Collagen alpha-1(XVII) chain;120 kDa linear IgA disease antigen;97 kDa linear IgA disease antigen	COL17A1	0.63264	0.678072
Q9NYF3	Protein FAM53C	FAM53C	0.205393	0.0672257
Q9Y2K7;Q9Y2K7-3	Lysine-specific demethylase 2A	KDM2A	-0.359194	-0.118445
Q9P1Y6;Q9P1Y6-3;Q9P1Y6-2	PHD and RING finger domain-containing protein 1	PHRF1	0.0931545	0.398131
Q96C57	Uncharacterized protein C12orf43	C12orf43	-0.422037	-0.621311
Q14031;Q14031-2	Collagen alpha-6(IV) chain	COL4A6	0.157302	0.214
Q69YQ0;Q69YQ0-2	Cytospin-A	SPECC1L	0.247928	0.0224743
Q7Z417	Nuclear fragile X mental retardation-interacting protein 2	NUFIP2	-0.699724	0.118094
Q8IXQ4;Q8IXQ4-4	Uncharacterized protein KIAA1704	KIAA1704	0.00992041	0.03492
Q13895	Bystin	BYSL	-0.0951113	-0.186541
Q8WX93;Q8WX93-3;Q8WX93-5;Q8WX93-8;Q8WX93-4;Q8WX93-9;Q8WX93-2;Q8WX93-7	Palladin	PALLD	-0.500851	-0.127936
Q86UU0;Q86UU0-2;Q86UU0-4;Q86UU0-3	B-cell CLL/lymphoma 9-like protein	BCL9L	-0.468511	-0.715273
Q00987-11;Q00987;Q00987-9;Q00987-8	E3 ubiquitin-protein ligase Mdm2	MDM2	0.405121	0.106482
Q96JM3	Chromosome alignment-maintaining phosphoprotein 1	CHAMP1	-0.16393	-0.257804
Q9UQB8-5;Q9UQB8;Q9UQB8-2;Q9UQB8-6;Q9UQB8-4;Q9UQB8-3	Brain-specific angiogenesis inhibitor 1-associated protein 2	BAIAP2	-0.0582777	-0.318974
Q9NTI5;Q9NTI5-2;Q9NTI5-5	Sister chromatid cohesion protein PDS5 homolog B	PDS5B	-0.253154	-0.545614
O60256;O60256-2;O60256-3	Phosphoribosyl pyrophosphate synthase-associated protein 2	PRPSAP2	-0.0797219	-0.0855732
Q5T5Y3-3;Q5T5Y3;Q5T5Y3-2	Calmodulin-regulated spectrin-associated protein 1	CAMSAP1	-0.131598	0.77273
O75151	Lysine-specific demethylase PHF2	PHF2	0.407516	-0.295978
Q641Q2;Q641Q2-2;Q9Y4E1-4;Q9Y4E1-6;Q9Y4E1;Q9Y4E1-2;Q9Y4E1-3	WASH complex subunit FAM21A;WASH complex subunit FAM21C	FAM21A;FAM21C	0.476122	0.082975
P49790	Nuclear pore complex protein Nup153	NUP153	-0.176952	-0.868463
O75122	CLIP-associating protein 2	CLASP2	-0.419642	-0.589181
Q5VTR2	E3 ubiquitin-protein ligase BRE1A	RNF20	0.372952	-0.112584
Q9H8G2;Q9H8G2-2	Caspase activity and apoptosis inhibitor 1	CAAP1	0.249627	0.253505
P02545;P02545-3;P02545-6;P02545-4;P02545-5;P02545-2	Prelamin-A/C;Lamin-A/C	LMNA	-0.912021	-0.167637
Q86UU0;Q86UU0-2;Q86UU0-4;Q86UU0-3	B-cell CLL/lymphoma 9-like protein	BCL9L	0.0255958	0.0709388
Q15758;Q15758-2;Q15758-3	Neutral amino acid transporter B(0)	SLC1A5	-0.250183	-0.723753
Q15758;Q15758-2;Q15758-3	Neutral amino acid transporter B(0)	SLC1A5	-0.250183	-0.723753
Q9NR30;Q9NR30-2	Nucleolar RNA helicase 2	DDX21	-0.898646	-0.517482
P17275	Transcription factor jun-B	JUNB	0.0684645	1.24129
Q5T0Z8	Uncharacterized protein C6orf132	C6orf132	-0.00011542	0.00647756
Q14004;Q14004-2	Cyclin-dependent kinase 13	CDK13	-0.0424865	-0.439285
P48634;P48634-3;P48634-2;P48634-4	Protein PRRC2A	PRRC2A	-0.327457	0.0691522
Q9UPN7	Serine/threonine-protein phosphatase 6 regulatory subunit 1	PPP6R1	-0.225194	-0.645525
P10412	Histone H1.4	HIST1H1E	-0.0572566	0.142087
Q92888-3;Q92888;Q92888-2	Rho guanine nucleotide exchange factor 1	ARHGEF1	0.295605	0.78115
Q8WYP5-2;Q8WYP5-3;Q8WYP5	Protein ELYS	AHCTF1	-0.432279	-0.204682
P49321-2			0.166844	-0.239805
P12268	Inosine-5'-monophosphate dehydrogenase 2	IMPDH2	0.666211	0.848798
Q9H0B6	Kinesin light chain 2	KLC2	-0.172718	-0.00728957
O95831;O95831-3;O95831-4;O95831-6	Apoptosis-inducing factor 1, mitochondrial	AIFM1	0.212756	0.190172
Q86X29;Q86X29-4;Q86X29-3;Q86X29-2;Q86X29-5	Lipolysis-stimulated lipoprotein receptor	LSR	-0.109732	0.0538064
Q9H1E3;Q9H1E3-2	Nuclear ubiquitous casein and cyclin-dependent kinase substrate 1	NUCKS1	0.439251	0.42094
P49792	E3 SUMO-protein ligase RanBP2;Putative peptidyl-prolyl cis-trans isomerase	RANBP2	-1.4385	0.755998
Q96RK0	Protein capicua homolog	CIC	-0.361361	-0.482492
Q96RK0	Protein capicua homolog	CIC	-0.361361	-0.482492
Q9HAU0-6;Q9HAU0-4;Q9HAU0-2;Q9HAU0;Q9HAU0-5;Q9HAU0-8	Pleckstrin homology domain-containing family A member 5	PLEKHA5	0.14483	0.155102
P49006	MARCKS-related protein	MARCKSL1	-0.703971	3.87007
Q9H1A4	Anaphase-promoting complex subunit 1	ANAPC1	0.260507	-0.0434824
Q6NZI2;Q6NZI2-3;Q6NZI2-2	Polymerase I and transcript release factor	PTRF	-0.343787	-0.276153
Q9Y232-2;Q9Y232;Q9Y232-4	Chromodomain Y-like protein	CDYL	-0.821993	-1.28254
Q9H2P0	Activity-dependent neuroprotector homeobox protein	ADNP	0.181293	-0.680197
Q6PKG0;Q6PKG0-3	La-related protein 1	LARP1	0.112633	0.154842
P52948;P52948-5;P52948-2;P52948-6;P52948-3;P52948-4	Nuclear pore complex protein Nup98-Nup96;Nuclear pore complex protein Nup98;Nuclear pore complex protein Nup96	NUP98	-0.0945721	0.0110662
P00533	Epidermal growth factor receptor	EGFR	1.27322	0.322736
P46100;P46100-4;P46100-3;P46100-5;P46100-2	Transcriptional regulator ATRX	ATRX	0.156138	0.081476
Q8WYQ5;Q8WYQ5-3	Microprocessor complex subunit DGCR8	DGCR8	-0.131629	0.181421
Q7Z5L9;Q7Z5L9-2	Interferon regulatory factor 2-binding protein 2	IRF2BP2	-0.675235	-0.262867
Q92598;Q92598-3	Heat shock protein 105 kDa	HSPH1	0.0889557	0.182565
Q86X29;Q86X29-4;Q86X29-3;Q86X29-2;Q86X29-5	Lipolysis-stimulated lipoprotein receptor	LSR	-0.0170082	0.378845
Q16539;Q16539-2;Q16539-4;Q16539-3	Mitogen-activated protein kinase 14	MAPK14	-0.016118	-1.52297
P18858	DNA ligase 1	LIG1	-0.608738	-1.06845
Q01804;Q01804-3	OTU domain-containing protein 4	OTUD4	-0.0828967	0.0267292
Q9Y4K1	Absent in melanoma 1 protein	AIM1	-1.49521	0.226385
Q99547	M-phase phosphoprotein 6	MPHOSPH6	-0.189137	-0.152308
Q6WCQ1-2;Q6WCQ1;Q6WCQ1-3	Myosin phosphatase Rho-interacting protein	MPRIP	-0.97744	-0.961199
Q16643-3;Q16643;Q16643-2	Drebrin	DBN1	-0.56719	-0.527637
Q96JM3	Chromosome alignment-maintaining phosphoprotein 1	CHAMP1	-0.151554	0.235605
Q8NEN9	PDZ domain-containing protein 8	PDZD8	-0.666553	-0.496448
Q9NQV6-6;Q9NQV6-7;Q9NQV6-4;Q9NQV6;Q9NQV6-5;Q9NQV6-1;Q9NQV6-2	PR domain zinc finger protein 10	PRDM10	-0.300573	-0.374842
P52948;P52948-5;P52948-2;P52948-6;P52948-3;P52948-4	Nuclear pore complex protein Nup98-Nup96;Nuclear pore complex protein Nup98;Nuclear pore complex protein Nup96	NUP98	0.273217	0.320311
O95490-6;O95490-7;O95490;O95490-5;O95490-2	Latrophilin-2	LPHN2	0.115433	0.566474
Q8WVB6-2;Q8WVB6;Q8WVB6-3	Chromosome transmission fidelity protein 18 homolog	CHTF18	-0.546056	-0.737062
P02545;P02545-3;P02545-6;P02545-4;P02545-5;P02545-2	Prelamin-A/C;Lamin-A/C	LMNA	-0.678441	-0.711488
Q9NYF8;Q9NYF8-2;Q9NYF8-3;Q9NYF8-4	Bcl-2-associated transcription factor 1	BCLAF1	-0.241902	-0.204067
Q53F19	Uncharacterized protein C17orf85	C17orf85	0.0861044	-0.100964
Q96A00;Q96A00-2	Protein phosphatase 1 regulatory subunit 14A	PPP1R14A	-1.58027	-1.93965
Q9Y2S7	Polymerase delta-interacting protein 2	POLDIP2	-0.620423	-0.412769
P35221-2;P35221;P35221-3	Catenin alpha-1	CTNNA1	0.267236	0.166972
Q6NWY9;Q6NWY9-3;Q6NWY9-2	Pre-mRNA-processing factor 40 homolog B	PRPF40B	-0.138346	-0.17171
O15021;O15021-1;O15021-3;O15021-2	Microtubule-associated serine/threonine-protein kinase 4	MAST4	-0.365295	0.454281
Q6ZRV2	Protein FAM83H	FAM83H	-0.316546	-0.637648
Q8WX93;Q8WX93-3;Q8WX93-5;Q8WX93-8;Q8WX93-4;Q8WX93-9;Q8WX93-2;Q8WX93-7	Palladin	PALLD	-0.675143	-1.12419
Q16204	Coiled-coil domain-containing protein 6	CCDC6	0.127765	0.229711
Q9P2R6;Q9P2R6-2	Arginine-glutamic acid dipeptide repeats protein	RERE	-0.194906	-0.490416
Q96A72;P61326	Protein mago nashi homolog 2;Protein mago nashi homolog	MAGOHB;MAGOH	-0.370098	-0.430276
Q9Y6D6	Brefeldin A-inhibited guanine nucleotide-exchange protein 1	ARFGEF1	-0.30155	-0.14186
Q9UPT6	C-Jun-amino-terminal kinase-interacting protein 3	MAPK8IP3	0.3639	0.725872
P12268	Inosine-5'-monophosphate dehydrogenase 2	IMPDH2	0.575216	0.643764
Q96ST2;Q96ST2-3;Q96ST2-2	Protein IWS1 homolog	IWS1	0.279174	0.350271
Q16666;Q16666-2;Q16666-3	Gamma-interferon-inducible protein 16	IFI16	0.387142	0.412402
P27816;P27816-6;P27816-5;P27816-4;P27816-3	Microtubule-associated protein 4	MAP4	-0.278321	0.375178
Q76FK4;Q76FK4-4;Q76FK4-2;Q76FK4-3	Nucleolar protein 8	NOL8	-0.400454	0.00891709
O60333-3			-0.639108	-0.766676
Q15054	DNA polymerase delta subunit 3	POLD3	-0.475194	-0.837558
Q6ZRV2	Protein FAM83H	FAM83H	-0.458267	-0.678441
Q86UP2;Q86UP2-3;Q86UP2-2	Kinectin	KTN1	0.308594	-0.399692
P49327	Fatty acid synthase;[Acyl-carrier-protein] S-acetyltransferase;[Acyl-carrier-protein] S-malonyltransferase;3-oxoacyl-[acyl-carrier-protein] synthase;3-oxoacyl-[acyl-carrier-protein] reductase;3-hydroxypalmitoyl-[acyl-carrier-protein] dehydratase;Enoyl-[acyl-carrier-protein] reductase;Oleoyl-[acyl-carrier-protein] hydrolase	FASN	-0.735211	-0.592919
P49327	Fatty acid synthase;[Acyl-carrier-protein] S-acetyltransferase;[Acyl-carrier-protein] S-malonyltransferase;3-oxoacyl-[acyl-carrier-protein] synthase;3-oxoacyl-[acyl-carrier-protein] reductase;3-hydroxypalmitoyl-[acyl-carrier-protein] dehydratase;Enoyl-[acyl-carrier-protein] reductase;Oleoyl-[acyl-carrier-protein] hydrolase	FASN	-0.735211	-0.592919
P78312;P78312-5;P78312-2;P78312-6;P78312-4	Protein FAM193A	FAM193A	-1.74207	-0.906169
Q05209;Q05209-2	Tyrosine-protein phosphatase non-receptor type 12	PTPN12	0.1137	0.123136
Q16204	Coiled-coil domain-containing protein 6	CCDC6	1.12413	0.0465609
P10644	cAMP-dependent protein kinase type I-alpha regulatory subunit	PRKAR1A	-0.419739	-0.882544
Q13439-5;Q13439;Q13439-4;Q13439-3	Golgin subfamily A member 4	GOLGA4	0.178364	-0.141351
Q86V48;Q86V48-3;Q86V48-2	Leucine zipper protein 1	LUZP1	-0.701201	-0.316187
Q9H0B6;Q9H0B6-2	Kinesin light chain 2	KLC2	-0.230702	-0.0917251
Q8N201	Integrator complex subunit 1	INTS1	0.151989	0.00647756
Q8N201	Integrator complex subunit 1	INTS1	0.151989	0.00647756
Q9UK58	Cyclin-L1	CCNL1	0.570851	0.766807
P21860;P21860-4;P21860-5	Receptor tyrosine-protein kinase erbB-3	ERBB3	-0.854127	0.406319
O75821	Eukaryotic translation initiation factor 3 subunit G	EIF3G	0.575216	0.704252
Q8IXM2-2;Q8IXM2-3;Q8IXM2	Chromatin complexes subunit BAP18	BAP18	-1.5503	-0.656399
O14639-2;O14639;O14639-5;O14639-3;O14639-4	Actin-binding LIM protein 1	ABLIM1	-0.0591342	0.247685
Q96AT1	Uncharacterized protein KIAA1143	KIAA1143	-0.437272	-0.429556
Q15149;Q15149-4;Q15149-2;Q15149-3;Q15149-6;Q15149-5;Q15149-9;Q15149-8;Q15149-7	Plectin	PLEC	0.213254	0.129085
Q9H1E3;Q9H1E3-2	Nuclear ubiquitous casein and cyclin-dependent kinase substrate 1	NUCKS1	0.501006	0.414027
Q13610	Periodic tryptophan protein 1 homolog	PWP1	0.316146	-0.113099
P14138;P14138-2;P14138-3	Endothelin-3	EDN3	-0.691499	-1.48282
Q9NR30;Q9NR30-2	Nucleolar RNA helicase 2	DDX21	-1.34092	-1.10358
Q07002-2;Q07002;Q07002-3	Cyclin-dependent kinase 18	CDK18	-0.861369	-0.645728
Q6ZVX7	Non-specific cytotoxic cell receptor protein 1 homolog	NCCRP1	-0.14307	0.324926
Q86WR7;Q86WR7-2	Uncharacterized protein C10orf47	C10orf47	-2.56995	-1.992
P35658-5;P35658-3;P35658;P35658-4;P35658-2	Nuclear pore complex protein Nup214	NUP214	-0.168658	-0.0816443
O14497;O14497-2;O14497-3	AT-rich interactive domain-containing protein 1A	ARID1A	-0.791483	-0.777566
Q9BQG0-2;Q9BQG0	Myb-binding protein 1A	MYBBP1A	0.61946	0.538637
P62888	60S ribosomal protein L30	RPL30	0.668119	0.780646
Q6ZQR2;Q6ZQR2-2	Uncharacterized protein C9orf171	C9orf171	0.119555	0.163885
Q01581	Hydroxymethylglutaryl-CoA synthase, cytoplasmic	HMGCS1	-1.03522	0.509848
Q96JM3	Chromosome alignment-maintaining phosphoprotein 1	CHAMP1	-0.314912	-0.523421
Q8NEY1;Q8NEY1-3;Q8NEY1-2;Q8NEY1-5;Q8NEY1-4;Q8NEY1-7;Q8NEY1-6	Neuron navigator 1	NAV1	-0.825031	-1.19462
Q96N67;Q96N67-6;Q96N67-2;Q96N67-5;Q96N67-3;Q96N67-4	Dedicator of cytokinesis protein 7	DOCK7	-0.0429026	-0.692152
Q86X53	Glutamate-rich protein 1	ERICH1	-0.0629871	-0.899157
O75151	Lysine-specific demethylase PHF2	PHF2	0.0511633	-0.0733629
O00515	Ladinin-1	LAD1	-0.395834	-0.296917
P35659;P35659-2	Protein DEK	DEK	-0.343458	-0.298194
Q9UNN5;Q9UNN5-2	FAS-associated factor 1	FAF1	-0.119808	0.28238
Q16666;Q16666-2;Q16666-3;Q16666-6	Gamma-interferon-inducible protein 16	IFI16	0.259423	0.508327
P51149	Ras-related protein Rab-7a	RAB7A	-0.619115	-1.00405
Q96RK0	Protein capicua homolog	CIC	-0.174817	-0.293943
Q92974;Q92974-2;Q92974-3	Rho guanine nucleotide exchange factor 2	ARHGEF2	0.360758	-0.0411796
Q8N4C8;Q8N4C8-4;Q8N4C8-3;Q8N4C8-2;Q8N4C8-5	Misshapen-like kinase 1	MINK1	-0.682812	-0.0286165
P27708	CAD protein;Glutamine-dependent carbamoyl-phosphate synthase;Aspartate carbamoyltransferase;Dihydroorotase	CAD	0.116631	-0.513008
Q9NYF8;Q9NYF8-2;Q9NYF8-3	Bcl-2-associated transcription factor 1	BCLAF1	0.026021	0.0192037
O43823	A-kinase anchor protein 8	AKAP8	-0.221203	0.100036
P11274;P11274-2	Breakpoint cluster region protein	BCR	-0.870941	-0.545277
Q6PKG0	La-related protein 1	LARP1	-0.223424	-0.242823
Q6NZI2;Q6NZI2-2	Polymerase I and transcript release factor	PTRF	0.182692	-0.54595
O43896	Kinesin-like protein KIF1C	KIF1C	-0.720873	-0.740023
P57682;P57682-2	Krueppel-like factor 3	KLF3	0.851119	0.620023
Q3KQU3;Q3KQU3-4;Q3KQU3-2	MAP7 domain-containing protein 1	MAP7D1	-2.10731	-2.15335
Q6IBW4-4;Q6IBW4;Q6IBW4-2	Condensin-2 complex subunit H2	NCAPH2	-0.624221	-0.852329
Q14687;Q14687-3;Q14687-2	Genetic suppressor element 1	GSE1	-0.0345592	-0.209979
Q96RR4;Q96RR4-7;Q96RR4-4;Q96RR4-3;Q96RR4-2;Q96RR4-5;Q96RR4-6	Calcium/calmodulin-dependent protein kinase kinase 2	CAMKK2	0.598556	-0.198841
Q7Z6Z7;Q7Z6Z7-3;Q7Z6Z7-2	E3 ubiquitin-protein ligase HUWE1	HUWE1	0.297485	0.162855
Q8N9T8	Protein KRI1 homolog	KRI1	0.128557	0.139339
P25098	Beta-adrenergic receptor kinase 1	ADRBK1	-0.265379	-0.881268
P49736	DNA replication licensing factor MCM2	MCM2	-0.407555	-0.661616
Q6P4R8-2;Q6P4R8;Q6P4R8-3	Nuclear factor related to kappa-B-binding protein	NFRKB	0.148218	0.333767
P15408;P15408-2;P15408-3	Fos-related antigen 2	FOSL2	0.0683269	-0.247851
Q6ZSZ5;Q6ZSZ5-2	Rho guanine nucleotide exchange factor 18	ARHGEF18	0.179256	1.07039
O00264	Membrane-associated progesterone receptor component 1	PGRMC1	-0.0826523	-0.106203
Q9H3D4;Q9H3D4-11;Q9H3D4-9;Q9H3D4-2;Q9H3D4-12;Q9H3D4-10;Q9H3D4-3;Q9H3D4-7;Q9H3D4-4;Q9H3D4-8	Tumor protein 63	TP63	-0.0207209	-0.398551
P63104;P63104-2	14-3-3 protein zeta/delta	YWHAZ	-0.0453123	0.175684
Q9NPH3	Interleukin-1 receptor accessory protein	IL1RAP	-0.287237	-0.911207
Q01813;Q01813-2	6-phosphofructokinase type C	PFKP	-0.03934	0.216113
P16070;P16070-5;P16070-7;P16070-3;P16070-4;P16070-6;P16070-17;P16070-8;P16070-16;P16070-10;P16070-11;P16070-13;P16070-14;P16070-12;P16070-18	CD44 antigen	CD44	-0.531323	0.175045
O75145;O75145-2	Liprin-alpha-3	PPFIA3	-0.384339	-1.58831
Q96P48;Q96P48-3	Arf-GAP with Rho-GAP domain, ANK repeat and PH domain-containing protein 1	ARAP1	-0.353616	-0.511691
Q0JRZ9;Q0JRZ9-3	FCH domain only protein 2	FCHO2	0.492417	0.66512
P27824	Calnexin	CANX	-0.330755	-0.0698455
O14683	Tumor protein p53-inducible protein 11	TP53I11	-1.11338	-1.19621
A1L390;A1L390-3;A1L390-2	Pleckstrin homology domain-containing family G member 3	PLEKHG3	-0.563817	-0.458188
Q8IV50	LysM and putative peptidoglycan-binding domain-containing protein 2	LYSMD2	0.394404	0.282262
P43243	Matrin-3	MATR3	-0.503752	-0.814286
P49736	DNA replication licensing factor MCM2	MCM2	-0.184031	-0.499626
Q9BTC0	Death-inducer obliterator 1	DIDO1	-0.318974	-0.257373
Q13459;Q13459-2	Unconventional myosin-IXb	MYO9B	-0.401749	-0.18449
Q8ND56;Q8ND56-2	Protein LSM14 homolog A	LSM14A	-0.0429918	-0.127936
P33176	Kinesin-1 heavy chain	KIF5B	0.256165	0.903347
Q9NQS7;Q9NQS7-2	Inner centromere protein	INCENP	-2.87282	-3.85298
Q9H501	ESF1 homolog	ESF1	-1.59309	-1.70618
P21127;Q9UQ88;P21127-2;P21127-3;Q9UQ88-2;Q9UQ88-3;P21127-8;Q9UQ88-4;P21127-9;P21127-6	Cyclin-dependent kinase 11B;Cyclin-dependent kinase 11A	CDK11B;CDK11A	-0.894081	-0.244856
Q53T59	HCLS1-binding protein 3	HS1BP3	0.383165	0.369941
Q7Z4V5-3;Q7Z4V5;Q7Z4V5-2	Hepatoma-derived growth factor-related protein 2	HDGFRP2	-0.267062	-0.0434972
Q8ND76;Q8ND76-2;Q8ND76-3	Cyclin-Y	CCNY	0.320311	0.046002
Q96D71;Q96D71-3;Q96D71-2	RalBP1-associated Eps domain-containing protein 1	REPS1	0.0698396	-0.0579172
P13861	cAMP-dependent protein kinase type II-alpha regulatory subunit	PRKAR2A	0.31603	0.56774
P18754-2;P18754	Regulator of chromosome condensation	RCC1	-0.0201064	0.136585
Q15311	RalA-binding protein 1	RALBP1	0.492725	0.310922
Q5T5U3;Q5T5U3-3	Rho GTPase-activating protein 21	ARHGAP21	0.204892	0.566279
Q12769	Nuclear pore complex protein Nup160	NUP160	-0.506127	-0.636863
Q86XP3;Q86XP3-2	ATP-dependent RNA helicase DDX42	DDX42	0.128425	-0.0328904
P35611-3;P35611;P35611-2	Alpha-adducin	ADD1	0.314639	0.226139
Q8NCF5	NFATC2-interacting protein	NFATC2IP	-0.592745	-0.457791
Q02040	A-kinase anchor protein 17A	AKAP17A	-0.184818	-0.194873
Q96JY6-5;Q96JY6-3;Q96JY6;Q96JY6-4	PDZ and LIM domain protein 2	PDLIM2	0.1141	0.066537
O14579;O14579-3	Coatomer subunit epsilon	COPE	-0.828588	-0.294119
Q16875;Q16875-2;Q16875-3	6-phosphofructo-2-kinase/fructose-2,6-bisphosphatase 3;6-phosphofructo-2-kinase;Fructose-2,6-bisphosphatase	PFKFB3	0.0174944	0.178874
Q09666	Neuroblast differentiation-associated protein AHNAK	AHNAK	0.701061	0.650121
P85037;P85037-2	Forkhead box protein K1	FOXK1	0.271306	0.14965
Q8WYP5-2;Q8WYP5-3;Q8WYP5	Protein ELYS	AHCTF1	-0.660201	-0.447505
Q9UER7;Q9UER7-2;Q9UER7-3	Death domain-associated protein 6	DAXX	-0.126014	-0.0663518
P42566;P42566-2	Epidermal growth factor receptor substrate 15	EPS15	0.231801	0.2529
P42566;P42566-2	Epidermal growth factor receptor substrate 15	EPS15	0.231801	0.0503276
P20042	Eukaryotic translation initiation factor 2 subunit 2	EIF2S2	0.479748	0.210139
Q1KMD3	Heterogeneous nuclear ribonucleoprotein U-like protein 2	HNRNPUL2	0.455544	0.31742
O43719	HIV Tat-specific factor 1	HTATSF1	-0.101118	-0.0472341
Q13153-2;Q13153	Serine/threonine-protein kinase PAK 1	PAK1	-0.198196	-0.437467
Q8IZL8-2;Q8IZL8	Proline-, glutamic acid- and leucine-rich protein 1	PELP1	-0.0799354	-1.45688
Q9H6H4	Receptor expression-enhancing protein 4	REEP4	0.129217	0.217603
Q99708-2;Q99708;Q99708-3	DNA endonuclease RBBP8	RBBP8	0.525468	-0.389791
Q9UN36;Q9UN36-3;Q9UN36-2;Q9UN36-5;Q9UN36-4	Protein NDRG2	NDRG2	0.369829	0.583904
P35222	Catenin beta-1	CTNNB1	0.335483	0.244644
P49792	E3 SUMO-protein ligase RanBP2;Putative peptidyl-prolyl cis-trans isomerase	RANBP2	0.120352	0.139208
O14686-3;O14686	Histone-lysine N-methyltransferase MLL2	MLL2	-0.47696	-0.404496
Q7Z460;Q7Z460-3;Q7Z460-2	CLIP-associating protein 1	CLASP1	-0.3052	-0.56858
O43719	HIV Tat-specific factor 1	HTATSF1	0.0568609	0.0676387
Q5JU85-2;Q5JU85;Q5JU85-3	IQ motif and SEC7 domain-containing protein 2	IQSEC2	-0.0738184	-0.346445
Q8IYI6	Exocyst complex component 8	EXOC8	-0.0977952	-0.307394
P49207	60S ribosomal protein L34	RPL34	0.502025	-0.18531
Q92614;Q92614-2	Unconventional myosin-XVIIIa	MYO18A	-0.531406	-0.571943
Q6PD62	RNA polymerase-associated protein CTR9 homolog	CTR9	-0.388507	-0.444655
Q8WWI1-3;Q8WWI1;Q8WWI1-2;Q8WWI1-4	LIM domain only protein 7	LMO7	-0.89663	0.232906
P55196-5;P55196;P55196-1;P55196-3;P55196-6;P55196-2	Afadin	MLLT4	0.13606	-0.270365
Q9P206-2;Q9P206-3;Q9P206	Uncharacterized protein KIAA1522	KIAA1522	-0.0301183	0.157432
Q8N201	Integrator complex subunit 1	INTS1	-0.0112535	-0.877102
Q9UMD9;Q9UMD9-2	Collagen alpha-1(XVII) chain;120 kDa linear IgA disease antigen;97 kDa linear IgA disease antigen	COL17A1	0.539432	0.605494
Q08211	ATP-dependent RNA helicase A	DHX9	-1.06157	-1.97392
P30622;P30622-1;P30622-2;Q9UDT6;Q9UDT6-2	CAP-Gly domain-containing linker protein 1;CAP-Gly domain-containing linker protein 2	CLIP1;CLIP2	-0.478005	0.242328
P06400	Retinoblastoma-associated protein	RB1	-1.82685	-0.971233
Q96T60	Bifunctional polynucleotide phosphatase/kinase;Polynucleotide 3'-phosphatase;Polynucleotide 5'-hydroxyl-kinase	PNKP	-0.0646157	-0.365314
Q8WX93;Q8WX93-3;Q8WX93-5;Q8WX93-8;Q8WX93-9;Q8WX93-2	Palladin	PALLD	-0.424184	-1.02535
Q9H6F5	Coiled-coil domain-containing protein 86	CCDC86	-0.0632132	-0.173205
P43243	Matrin-3	MATR3	-0.569051	-0.8604
Q96EZ8-2;Q96EZ8;Q96EZ8-3	Microspherule protein 1	MCRS1	-0.0950497	-0.578133
P35222	Catenin beta-1	CTNNB1	0.217975	0.444349
P98175;P98175-2	RNA-binding protein 10	RBM10	-0.344831	-0.49145
P18615	Negative elongation factor E	RDBP	-0.522302	2.0859
O95997;Q9NZH5;Q9NZH5-2	Securin;Securin-2	PTTG1;PTTG2	-2.07978	-0.91395
Q9UFC0	Leucine-rich repeat and WD repeat-containing protein 1	LRWD1	-0.736869	-0.870941
P00558	Phosphoglycerate kinase 1	PGK1	-0.557539	-0.534433
O75448;O75448-2	Mediator of RNA polymerase II transcription subunit 24	MED24	0.468635	-0.296527
O43719	HIV Tat-specific factor 1	HTATSF1	-0.0393548	-0.0731049
Q9H6F5	Coiled-coil domain-containing protein 86	CCDC86	-0.268452	-0.285759
Q9NYF8;Q9NYF8-2;Q9NYF8-3	Bcl-2-associated transcription factor 1	BCLAF1	0.090447	0.0628125
Q9ULX3	RNA-binding protein NOB1	NOB1	-0.499545	-0.416943
Q01167;Q01167-2	Forkhead box protein K2	FOXK2	-0.369483	-0.240367
P54105	Methylosome subunit pICln	CLNS1A	-0.183654	-0.298992
Q6DN90	IQ motif and SEC7 domain-containing protein 1	IQSEC1	-1.05062	-1.14487
O60841	Eukaryotic translation initiation factor 5B	EIF5B	-0.49285	-0.116708
O43318;O43318-2;O43318-3;O43318-4	Mitogen-activated protein kinase kinase kinase 7	MAP3K7	-0.131424	-0.0909566
Q9H8Y5	Ankyrin repeat and zinc finger domain-containing protein 1	ANKZF1	-0.600096	-0.664059
P78347;P78347-3;P78347-4;P78347-2	General transcription factor II-I	GTF2I	0.649569	-0.376171
Q5T5X7	BEN domain-containing protein 3	BEND3	-0.0891599	-0.217659
Q07002-2;Q07002	Cyclin-dependent kinase 18	CDK18	-0.751392	-1.17332
P55081	Microfibrillar-associated protein 1	MFAP1	-0.163801	-0.414653
Q15154;Q15154-2	Pericentriolar material 1 protein	PCM1	-0.619049	-0.647219
Q09666	Neuroblast differentiation-associated protein AHNAK	AHNAK	-0.327366	-0.151298
Q8WWI1-3;Q8WWI1;Q8WWI1-2;Q8WWI1-4	LIM domain only protein 7	LMO7	-0.478185	0.268315
Q9Y2D5-4;Q9Y2D5-6;Q9Y2D5-7;Q9Y2D5-5;Q9Y2D5	A-kinase anchor protein 2	AKAP2	0.0423642	0.195726
Q8WY36;Q8WY36-2	HMG box transcription factor BBX	BBX	-0.863756	-1.07668
Q7RTP6	Protein-methionine sulfoxide oxidase MICAL3	MICAL3	0.0422241	-0.336883
Q3KQU3;Q3KQU3-4;Q3KQU3-2	MAP7 domain-containing protein 1	MAP7D1	-1.23328	-0.197468
Q8IZL8-2;Q8IZL8	Proline-, glutamic acid- and leucine-rich protein 1	PELP1	-0.0198577	-0.00905966
P04792	Heat shock protein beta-1	HSPB1	1.22182	0.828956
Q96P11-4;Q96P11-2;Q96P11;Q96P11-5;Q63ZY6;Q63ZY6-5;Q63ZY6-4	Putative methyltransferase NSUN5;Putative methyltransferase NSUN5C	NSUN5;NSUN5P2	-0.0189657	0.0561673
Q6ZRV2	Protein FAM83H	FAM83H	-0.849778	-0.385884
P49757;P49757-3	Protein numb homolog	NUMB	-0.316762	-0.360731
P49736	DNA replication licensing factor MCM2	MCM2	-0.224166	-0.301177
Q8TEW0;Q8TEW0-2;Q8TEW0-11;Q8TEW0-4;Q8TEW0-6;Q8TEW0-7;Q8TEW0-3;Q8TEW0-5;Q8TEW0-8;Q8TEW0-10;Q8TEW0-9	Partitioning defective 3 homolog	PARD3	-0.70597	-0.674383
Q147X3	N-alpha-acetyltransferase 30	NAA30	0.611928	0.687777
Q96S99	Pleckstrin homology domain-containing family F member 1	PLEKHF1	0.015783	0.181675
P29692-2;P29692;P29692-4;P29692-3	Elongation factor 1-delta	EEF1D	0.064469	0.197865
Q8N8A6	ATP-dependent RNA helicase DDX51	DDX51	-0.106669	0.000432744
Q96CB9;Q96CB9-4	Putative methyltransferase NSUN4	NSUN4	0.0718999	0.0619835
Q6PKG0;Q6PKG0-3	La-related protein 1	LARP1	0.878372	0.0425043
P16144-2;P16144-4;P16144;P16144-3	Integrin beta-4	ITGB4	-0.8859	0.0247452
P24534	Elongation factor 1-beta	EEF1B2	0.369048	0.431356
Q9Y4F5;Q9Y4F5-2;Q9Y4F5-3	Protein KIAA0284	KIAA0284	-0.158043	-0.693924
Q8IZL8-2;Q8IZL8	Proline-, glutamic acid- and leucine-rich protein 1	PELP1	0.0335111	0.175812
Q9H1K1	Iron-sulfur cluster assembly enzyme ISCU, mitochondrial	ISCU	-0.668455	-0.43261
P52756;P52756-5;P52756-2;P52756-4;P52756-3	RNA-binding protein 5	RBM5	-0.268626	-0.243967
Q9NYF8;Q9NYF8-2;Q9NYF8-3	Bcl-2-associated transcription factor 1	BCLAF1	0.00028851	0.00475305
O60231	Putative pre-mRNA-splicing factor ATP-dependent RNA helicase DHX16	DHX16	-0.0675306	0.350384
P23528	Cofilin-1	CFL1	-0.109763	0.177982
O60524;O60524-3;O60524-5;O60524-4	Nuclear export mediator factor NEMF	NEMF	0.213503	0.0709388
A1L390;A1L390-3;A1L390-2	Pleckstrin homology domain-containing family G member 3	PLEKHG3	0.0384362	0.370834
O43719	HIV Tat-specific factor 1	HTATSF1	0.0880059	0.0326651
Q5TBA9	Protein furry homolog	FRY	0.0855606	-0.054662
Q9Y2H0-1;Q9Y2H0;Q9Y2H0-3	Disks large-associated protein 4	DLGAP4	-0.276817	-0.381555
P28482;P28482-2	Mitogen-activated protein kinase 1	MAPK1	0.775008	-2.37587
Q13547	Histone deacetylase 1	HDAC1	-0.172035	-0.131534
Q9H4L5-2;Q9H4L5-6;Q9H4L5;Q9H4L5-4;Q9H4L5-5;Q9H4L5-8;Q9H4L5-3;Q9H4L5-7	Oxysterol-binding protein-related protein 3	OSBPL3	-0.623621	-0.813499
Q09666	Neuroblast differentiation-associated protein AHNAK	AHNAK	-0.421612	-0.954333
Q6GYQ0-2;Q6GYQ0-5;Q6GYQ0;Q6GYQ0-4;Q6GYQ0-6;Q6GYQ0-3	Ral GTPase-activating protein subunit alpha-1	RALGAPA1	-0.136791	0.505281
Q9BY44;Q9BY44-2	Eukaryotic translation initiation factor 2A	EIF2A	-0.338323	-0.345381
Q86YP4-3;Q86YP4;Q86YP4-2	Transcriptional repressor p66-alpha	GATAD2A	-0.231989	-0.211932
Q9H6F5	Coiled-coil domain-containing protein 86	CCDC86	-0.508342	0.113434
P12107-2;P12107;P12107-3;P12107-4	Collagen alpha-1(XI) chain	COL11A1	0.339137	0.709555
P04626;P04626-4;P04626-2;P04626-3	Receptor tyrosine-protein kinase erbB-2	ERBB2	0.635615	0.535058
Q86WB0;Q86WB0-2	Nuclear-interacting partner of ALK	ZC3HC1	0.0569996	-0.119887
Q8NE71	ATP-binding cassette sub-family F member 1	ABCF1	-0.302689	-0.198129
Q01167;Q01167-2;Q01167-3	Forkhead box protein K2	FOXK2	-0.531782	-0.581562
Q86UU0;Q86UU0-2;Q86UU0-4;Q86UU0-3	B-cell CLL/lymphoma 9-like protein	BCL9L	-0.963841	-0.643203
P11717	Cation-independent mannose-6-phosphate receptor	IGF2R	0.289716	0.190172
Q9UJX5	Anaphase-promoting complex subunit 4	ANAPC4	0.0467006	-0.203419
Q9UHB7;Q9UHB7-2	AF4/FMR2 family member 4	AFF4	0.667665	1.11243
Q5T0W9	Protein FAM83B	FAM83B	-0.0159722	1.17345
Q01433;Q01433-4;Q01433-2;Q01433-5;Q01433-3	AMP deaminase 2	AMPD2	0.0779266	-0.162557
P18669	Phosphoglycerate mutase 1	PGAM1	0.00460925	1.47363
Q9UPN3;Q9UPN3-2;Q9UPN3-3;Q9UPN3-4;Q9UPN3-5	Microtubule-actin cross-linking factor 1, isoforms 1/2/3/5	MACF1	-0.00432012	0.210514
Q86WB0;Q86WB0-2	Nuclear-interacting partner of ALK	ZC3HC1	0.0890913	0.206143
Q6VMQ6;Q6VMQ6-2	Activating transcription factor 7-interacting protein 1	ATF7IP	-0.894054	-1.47221
Q96TA1;Q96TA1-2	Niban-like protein 1	FAM129B	-0.463887	-0.614536
Q8WVC0;Q8WVC0-2	RNA polymerase-associated protein LEO1	LEO1	-0.624399	-0.854388
P18615	Negative elongation factor E	RDBP	-0.22361	-0.93327
O95835;O95835-2	Serine/threonine-protein kinase LATS1	LATS1	-0.5174	-0.261172
Q8N3F8	MICAL-like protein 1	MICALL1	-0.359231	0.179129
P10398	Serine/threonine-protein kinase A-Raf	ARAF	0.189287	-0.233871
P42566;P42566-2	Epidermal growth factor receptor substrate 15	EPS15	0.323312	-0.0576019
Q8NEN9	PDZ domain-containing protein 8	PDZD8	-0.678026	-0.392705
O14896	Interferon regulatory factor 6	IRF6	0.42825	0.66712
P42696;P42696-2	RNA-binding protein 34	RBM34	-0.00285937	0.132906
Q15311	RalA-binding protein 1	RALBP1	0.165687	0.109561
O15372	Eukaryotic translation initiation factor 3 subunit H	EIF3H	-0.0874728	-0.165095
Q9UNE7	E3 ubiquitin-protein ligase CHIP	STUB1	-0.446207	-0.00743458
Q9UNE7	E3 ubiquitin-protein ligase CHIP	STUB1	-0.686963	-0.452925
Q9Y6X9;Q9Y6X9-2	MORC family CW-type zinc finger protein 2	MORC2	-0.466696	-0.215362
Q9BSJ8-2;Q9BSJ8	Extended synaptotagmin-1	ESYT1	0.0354832	0.0880059
P31751	RAC-beta serine/threonine-protein kinase	AKT2	-0.407211	-0.781802
Q8IWW6;Q8IWW6-4;Q8IWW6-2;Q8IWW6-3	Rho GTPase-activating protein 12	ARHGAP12	-0.111056	-0.218884
O60841	Eukaryotic translation initiation factor 5B	EIF5B	-0.195566	-0.0384359
Q6PCE3	Glucose 1,6-bisphosphate synthase	PGM2L1	-0.649412	-0.514388
Q9P2D0;Q9P2D0-2	Inhibitor of Bruton tyrosine kinase	IBTK	0.363003	0.0229004
Q7Z417	Nuclear fragile X mental retardation-interacting protein 2	NUFIP2	-0.174133	0.293959
Q9Y5S2	Serine/threonine-protein kinase MRCK beta	CDC42BPB	-0.222599	-3.02527
Q5JSZ5;Q5JSZ5-5	Protein PRRC2B	PRRC2B	-0.0635147	0.0606008
P35568	Insulin receptor substrate 1	IRS1	-0.756087	-0.756648
Q9UHB6-4;Q9UHB6;Q9UHB6-2;Q9UHB6-3	LIM domain and actin-binding protein 1	LIMA1	-0.307109	-0.459497
Q9Y4F5;Q9Y4F5-2;Q9Y4F5-3	Protein KIAA0284	KIAA0284	0.0949116	0.115033
O14745	Na(+)/H(+) exchange regulatory cofactor NHE-RF1	SLC9A3R1	-0.400701	-0.783042
P05455	Lupus La protein	SSB	-0.137489	-0.193321
Q8TDB6	E3 ubiquitin-protein ligase DTX3L	DTX3L	0.226385	0.352871
Q99733	Nucleosome assembly protein 1-like 4	NAP1L4	-0.156097	-0.0381693
Q9BVC5	Ashwin	C2orf49	0.00891709	-0.170167
Q7Z4S6-4;Q7Z4S6;Q7Z4S6-2;Q7Z4S6-5;Q7Z4S6-3;Q7Z4S6-6	Kinesin-like protein KIF21A	KIF21A	-0.673394	-0.36201
Q9BRD0	BUD13 homolog	BUD13	-0.349199	-0.535332
P49023	Paxillin	PXN	-0.386167	-0.0880094
P49023	Paxillin	PXN	-0.386167	-0.0880094
P50851;P50851-2	Lipopolysaccharide-responsive and beige-like anchor protein	LRBA	-0.37131	-1.09425
Q96ST2	Protein IWS1 homolog	IWS1	0.264116	-0.28854
P42166;P42167;P42167-2	Lamina-associated polypeptide 2, isoform alpha;Thymopoietin;Thymopentin;Lamina-associated polypeptide 2, isoforms beta/gamma;Thymopoietin;Thymopentin	TMPO;TMPO	-0.698295	-1.73735
Q07866-4;Q07866-6;Q07866-7;Q07866-9;Q07866-10;Q07866-5;Q07866;Q07866-3;Q07866-2;Q07866-8	Kinesin light chain 1	KLC1	-0.634576	-0.613697
Q9UJM3	ERBB receptor feedback inhibitor 1	ERRFI1	0.0511633	0.216113
Q7Z401-2;Q7Z401	C-myc promoter-binding protein	DENND4A	0.138552	0.0821576
Q13506;Q13506-2	NGFI-A-binding protein 1	NAB1	-0.238783	-0.500034
Q8N4X5-4;Q8N4X5;Q8N4X5-2;Q8N4X5-3	Actin filament-associated protein 1-like 2	AFAP1L2	0.165558	-0.724325
Q9NYV4-2;Q9NYV4;Q9NYV4-3	Cyclin-dependent kinase 12	CDK12	-0.202041	-0.315846
Q7Z5L9;Q7Z5L9-2	Interferon regulatory factor 2-binding protein 2	IRF2BP2	-0.422482	-0.189532
Q12802-2;Q12802;Q12802-4	A-kinase anchor protein 13	AKAP13	0.452595	0.109294
Q15642;Q15642-3;Q15642-2;Q15642-4;Q15642-5	Cdc42-interacting protein 4	TRIP10	-1.01083	-2.19291
Q9UKS6	Protein kinase C and casein kinase substrate in neurons protein 3	PACSIN3	0.491186	1.40305
Q9NZT2;Q9NZT2-2	Opioid growth factor receptor	OGFR	-0.421631	-0.692525
Q13153-2;Q13153	Serine/threonine-protein kinase PAK 1	PAK1	0.308477	-0.59682
Q9P1Y6;Q9P1Y6-3;Q9P1Y6-2	PHD and RING finger domain-containing protein 1	PHRF1	-0.299543	-0.422037
Q9H0G5	Nuclear speckle splicing regulatory protein 1	NSRP1	0.0578315	0.374288
Q92466;Q92466-4;Q92466-5;Q92466-2;Q92466-3	DNA damage-binding protein 2	DDB2	-0.155839	-0.311238
Q09666	Neuroblast differentiation-associated protein AHNAK	AHNAK	-1.71033	-0.259461
O60449-2;O60449-3;Q8IX05;Q8IX05-2	CD302 antigen	CD302	-0.372748	-0.290745
P14618;P14618-2	Pyruvate kinase isozymes M1/M2	PKM2	-0.103984	0.00977712
Q03252	Lamin-B2	LMNB2	-0.777641	-0.640726
Q9UHI6	Probable ATP-dependent RNA helicase DDX20	DDX20	-0.344666	-0.550296
Q16513;Q16513-2;Q16513-3;Q16513-4;Q16513-5	Serine/threonine-protein kinase N2	PKN2	-0.336865	-0.173238
Q13200	26S proteasome non-ATPase regulatory subunit 2	PSMD2	-0.00919032	0.0402612
Q86UE4	Protein LYRIC	MTDH	-0.381761	-0.821508
Q13045;Q13045-2;Q13045-3	Protein flightless-1 homolog	FLII	-1.29216	-1.12592
Q8NI35;Q8NI35-2;Q8NI35-3;Q8NI35-4;Q8NI35-5	InaD-like protein	INADL	0.185359	0.464459
Q9HCN4;Q9HCN4-4;Q9HCN4-2;Q9HCN4-3	GPN-loop GTPase 1	GPN1	0.496411	-0.0919096
Q9UHR4	Brain-specific angiogenesis inhibitor 1-associated protein 2-like protein 1	BAIAP2L1	-0.0642084	0.457752
Q14653-4;Q14653;Q14653-2;Q14653-3	Interferon regulatory factor 3	IRF3	0.397912	-0.277586
P13798	Acylamino-acid-releasing enzyme	APEH	-0.445244	-0.500953
Q96A00;Q96A00-2	Protein phosphatase 1 regulatory subunit 14A	PPP1R14A	-0.890653	-1.09099
Q9Y6I3-1;Q9Y6I3;Q9Y6I3-3	Epsin-1	EPN1	0.599318	0.563646
Q9ULU4-7;Q9ULU4-11;Q9ULU4-10;Q9ULU4-13;Q9ULU4;Q9ULU4-5;Q9ULU4-9;Q9ULU4-16;Q9ULU4-12;Q9ULU4-14;Q9ULU4-6;Q9ULU4-3;Q9ULU4-4;Q9ULU4-8;Q9ULU4-15	Protein kinase C-binding protein 1	ZMYND8	-0.277307	-1.04967
Q9UKJ3;Q9UKJ3-2	G patch domain-containing protein 8	GPATCH8	-0.127352	-0.0273662
Q9NSK0-3;Q9NSK0	Kinesin light chain 4	KLC4	0.304511	0.173127
Q92466;Q92466-4;Q92466-5;Q92466-2;Q92466-3	DNA damage-binding protein 2	DDB2	-0.404477	-0.549493
Q969H4;Q969H4-2	Connector enhancer of kinase suppressor of ras 1	CNKSR1	0.572502	0.924632
Q9Y3L3	SH3 domain-binding protein 1	SH3BP1	-0.0150972	-1.0847
Q15084-2;Q15084	Protein disulfide-isomerase A6	PDIA6	-1.11913	-1.12142
C9JLW8	Protein FAM195B	FAM195B	-0.222919	0.0176369
Q09666;Q09666-2	Neuroblast differentiation-associated protein AHNAK	AHNAK	0.35558	0.180912
Q32MZ4;Q32MZ4-2;Q32MZ4-3	Leucine-rich repeat flightless-interacting protein 1	LRRFIP1	-0.489484	-0.423933
Q5F1R6-2;Q5F1R6-3;Q5F1R6	DnaJ homolog subfamily C member 21	DNAJC21	-0.225852	-0.124912
Q7Z460;Q7Z460-3;Q7Z460-2	CLIP-associating protein 1	CLASP1	-0.846013	-0.844769
P07900-2;P07900;Q14568;Q58FG0	Heat shock protein HSP 90-alpha;Putative heat shock protein HSP 90-alpha A2;Putative heat shock protein HSP 90-alpha A5	HSP90AA1;HSP90AA2;HSP90AA5P	-0.245266	-0.138124
Q9H773	dCTP pyrophosphatase 1	DCTPP1	-0.22196	-0.276835
Q8N5S9-2;Q8N5S9	Calcium/calmodulin-dependent protein kinase kinase 1	CAMKK1	-0.441438	-0.40947
Q96KQ7;Q96KQ7-2;Q96KQ7-3	Histone-lysine N-methyltransferase EHMT2	EHMT2	-0.512514	-0.760504
Q96MW1	Coiled-coil domain-containing protein 43	CCDC43	-0.225025	-0.577702
Q969R5	Lethal(3)malignant brain tumor-like protein 2	L3MBTL2	-0.374786	-0.685106
Q15390;Q15390-2	Mitochondrial fission regulator 1	MTFR1	0.0482362	-0.340075
O60341-2;O60341	Lysine-specific histone demethylase 1A	KDM1A	-0.0507564	0.068602
Q9UPQ3;Q9UPQ3-2	Arf-GAP with GTPase, ANK repeat and PH domain-containing protein 1	AGAP1	-2.17782	-0.621133
Q6ZRV2	Protein FAM83H	FAM83H	-0.618163	-0.680544
O75122;O75122-2	CLIP-associating protein 2	CLASP2	-0.432201	-0.412846
O94915	Protein furry homolog-like	FRYL	0.15095	0.135141
O75376;O75376-2	Nuclear receptor corepressor 1	NCOR1	-0.452925	-0.700966
Q9NZM3;Q9NZM3-2;Q9NZM3-3;Q9NZM3-4	Intersectin-2	ITSN2	0.417164	0.480472
Q9NZM3;Q9NZM3-2;Q9NZM3-3;Q9NZM3-4	Intersectin-2	ITSN2	0.0399806	1.43797
Q7Z4V5-3;Q7Z4V5;Q7Z4V5-2	Hepatoma-derived growth factor-related protein 2	HDGFRP2	-0.132451	-0.266368
P56524	Histone deacetylase 4	HDAC4	-0.100036	-0.108363
Q9P2K8;Q9P2K8-2	Eukaryotic translation initiation factor 2-alpha kinase 4	EIF2AK4	-0.334607	-0.246823
Q15121	Astrocytic phosphoprotein PEA-15	PEA15	-0.0425311	-0.213169
P33241;P33241-3;P33241-2	Lymphocyte-specific protein 1	LSP1	0.055751	0.0515809
Q7RTP6	Protein-methionine sulfoxide oxidase MICAL3	MICAL3	-0.626536	-0.367434
Q7Z4S6-4;Q7Z4S6;Q7Z4S6-2;Q7Z4S6-5;Q7Z4S6-3;Q7Z4S6-6	Kinesin-like protein KIF21A	KIF21A	-0.420685	-0.13868
P53985	Monocarboxylate transporter 1	SLC16A1	-0.769305	-1.45032
Q9GZP8;Q9GZP8-2	Immortalization up-regulated protein	IMUP	-0.23579	0.61155
Q9BTU6	Phosphatidylinositol 4-kinase type 2-alpha	PI4K2A	0.222063	0.292546
O75420	PERQ amino acid-rich with GYF domain-containing protein 1	GIGYF1	0.327227	0.153027
Q9P1Y6;Q9P1Y6-3;Q9P1Y6-2	PHD and RING finger domain-containing protein 1	PHRF1	-0.233176	-0.0427688
P42166;P42167;P42167-2	Lamina-associated polypeptide 2, isoform alpha;Thymopoietin;Thymopentin;Lamina-associated polypeptide 2, isoforms beta/gamma;Thymopoietin;Thymopentin	TMPO;TMPO	-1.18975	-1.16001
P20700;Q03252	Lamin-B1;Lamin-B2	LMNB1;LMNB2	-1.65444	-1.99528
P25787	Proteasome subunit alpha type-2	PSMA2	-0.445107	-0.362547
Q92667;Q92667-2	A-kinase anchor protein 1, mitochondrial	AKAP1	-0.269043	-0.124943
Q13177	Serine/threonine-protein kinase PAK 2;PAK-2p27;PAK-2p34	PAK2	-1.37239	-1.1262
Q04637-8;Q04637;Q04637-3;Q04637-9;Q04637-4;Q04637-5;Q04637-7;Q04637-6	Eukaryotic translation initiation factor 4 gamma 1	EIF4G1	0.296428	-0.177066
Q8IZP0;Q8IZP0-12;Q8IZP0-9;Q8IZP0-6;Q8IZP0-5;Q8IZP0-3;Q8IZP0-4;Q8IZP0-2;Q8IZP0-7;Q8IZP0-8;Q8IZP0-10;Q8IZP0-11	Abl interactor 1	ABI1	-0.0200478	0.122606
Q9BY89	Uncharacterized protein KIAA1671	KIAA1671	-0.433916	0.0812033
Q96G74;Q96G74-3;Q96G74-2	OTU domain-containing protein 5	OTUD5	-0.22132	0.00288251
Q8WXE1;Q8WXE1-2;Q8WXE1-3;Q8WXE1-5	ATR-interacting protein	ATRIP	-2.47634	-1.15621
P48634	Protein PRRC2A	PRRC2A	0.221939	0.133169
Q86UU0;Q86UU0-2;Q86UU0-4;Q86UU0-3	B-cell CLL/lymphoma 9-like protein	BCL9L	-0.719447	-0.949227
Q13144	Translation initiation factor eIF-2B subunit epsilon	EIF2B5	0.128689	0.0720372
Q9P206-2;Q9P206-3;Q9P206	Uncharacterized protein KIAA1522	KIAA1522	0.0753273	0.680684
Q9H1H9	Kinesin-like protein KIF13A	KIF13A	0.214871	0.675997
Q9Y4F5;Q9Y4F5-2;Q9Y4F5-3	Protein KIAA0284	KIAA0284	0.164143	-0.328652
P52907	F-actin-capping protein subunit alpha-1	CAPZA1	-0.252226	-0.0371031
P29966	Myristoylated alanine-rich C-kinase substrate	MARCKS	0.498659	-0.396574
Q9BRD0	BUD13 homolog	BUD13	-0.328073	-0.309449
Q86U42;Q86U42-2;Q92843-2	Polyadenylate-binding protein 2	PABPN1	-0.149425	-0.260307
Q05209;Q05209-2	Tyrosine-protein phosphatase non-receptor type 12	PTPN12	-0.13204	0.249142
Q05209;Q05209-2	Tyrosine-protein phosphatase non-receptor type 12	PTPN12	-0.797162	-0.226662
Q9NYZ3	G2 and S phase-expressed protein 1	GTSE1	-2.5003	-1.80239
Q9Y6Y0	Influenza virus NS1A-binding protein	IVNS1ABP	-1.87229	-1.75936
Q9H1B7	Interferon regulatory factor 2-binding protein-like	IRF2BPL	-0.463907	-0.436217
O43310-2;O43310	CBP80/20-dependent translation initiation factor	CTIF	-0.0587735	-0.585973
Q9HAU5	Regulator of nonsense transcripts 2	UPF2	0.1595	0.0265876
Q63ZY3;Q63ZY3-3;Q63ZY3-2	KN motif and ankyrin repeat domain-containing protein 2	KANK2	-0.050876	-0.178535
Q8NE71;Q8NE71-2	ATP-binding cassette sub-family F member 1	ABCF1	-0.228723	-0.201178
Q6NYC8	Phostensin	PPP1R18	-0.548396	-0.217457
Q86WR7	Uncharacterized protein C10orf47	C10orf47	-0.961845	-0.904008
Q86WR7	Uncharacterized protein C10orf47	C10orf47	-1.02923	-0.972393
Q9UN86-2;Q9UN86	Ras GTPase-activating protein-binding protein 2	G3BP2	-0.540065	-0.399369
Q96CC6	Inactive rhomboid protein 1	RHBDF1	0.135666	-0.575852
Q9P1Y5-2;Q9P1Y5	Calmodulin-regulated spectrin-associated protein 3	CAMSAP3	0.126576	0.0519985
Q07002-2;Q07002;Q07002-3	Cyclin-dependent kinase 18	CDK18	-0.867173	-0.776009
Q2NKX8	DNA excision repair protein ERCC-6-like	ERCC6L	-0.56888	-0.87803
Q8N3D4	EH domain-binding protein 1-like protein 1	EHBP1L1	-0.286128	-0.411195
O75822	Eukaryotic translation initiation factor 3 subunit J	EIF3J	0.113167	0.41045
Q9NYF8;Q9NYF8-2;Q9NYF8-3;Q9NYF8-4	Bcl-2-associated transcription factor 1	BCLAF1	-0.348152	-0.152308
Q9H9E3;Q9H9E3-2	Conserved oligomeric Golgi complex subunit 4	COG4	0.0384362	0.0761486
P13639	Elongation factor 2	EEF2	-0.139744	-0.336537
Q86WR7;Q86WR7-2	Uncharacterized protein C10orf47	C10orf47	-0.775046	-0.814336
P11137;P11137-3	Microtubule-associated protein 2	MAP2	-0.180626	0.208268
P54727;P54727-2	UV excision repair protein RAD23 homolog B	RAD23B	0.350837	-0.0335548
Q86YS7-2			-0.56749	-0.769895
Q9H0C8	Integrin-linked kinase-associated serine/threonine phosphatase 2C	ILKAP	-0.356532	-0.422095
Q96RK0	Protein capicua homolog	CIC	-0.365723	-0.512925
P29966	Myristoylated alanine-rich C-kinase substrate	MARCKS	0.254836	1.53859
Q8IZ21;Q8IZ21-2;Q8IZ21-3	Phosphatase and actin regulator 4	PHACTR4	0.288299	0.400866
O60716;O60716-2;O60716-3;O60716-5;O60716-9;O60716-10;O60716-11;O60716-13;O60716-17;O60716-18;O60716-19;O60716-21;O60716-4;O60716-6;O60716-7;O60716-8;O60716-12;O60716-14;O60716-15;O60716-16;O60716-20;O60716-22;O60716-23;O60716-24;O60716-25;O60716-26;O60716-27;O60716-29;O60716-28;O60716-30;O60716-31;O60716-32	Catenin delta-1	CTNND1	0.556012	0.914029
Q86W92-2;Q86W92;Q86W92-4;Q86W92-3	Liprin-beta-1	PPFIBP1	-0.38811	0.254352
Q9NZN4	EH domain-containing protein 2	EHD2	-0.0950959	-0.192793
Q96ST2;Q96ST2-3;Q96ST2-2	Protein IWS1 homolog	IWS1	-0.275472	-0.361973
Q96ST2;Q96ST2-3;Q96ST2-2	Protein IWS1 homolog	IWS1	-0.275472	-0.361973
Q53SF7;Q53SF7-2;Q53SF7-3;Q53SF7-4	Cordon-bleu protein-like 1	COBLL1	0.388024	0.527771
P20340;P20340-2;P20340-3	Ras-related protein Rab-6A	RAB6A	0.251083	0.37729
Q99543;Q99543-2	DnaJ homolog subfamily C member 2	DNAJC2	0.312781	-0.0278514
P02461	Collagen alpha-1(III) chain	COL3A1	0.408494	0.318346
Q5JSZ5;Q5JSZ5-5	Protein PRRC2B	PRRC2B	-0.266802	-0.10841
Q99733	Nucleosome assembly protein 1-like 4	NAP1L4	0.206268	0.268315
Q14CZ0	UPF0472 protein C16orf72	C16orf72	0.972178	0.790021
P46940	Ras GTPase-activating-like protein IQGAP1	IQGAP1	-0.459814	-0.0640575
P85037;P85037-2	Forkhead box protein K1	FOXK1	0.76103	-0.227827
O95453;O95453-3;O95453-2	Poly(A)-specific ribonuclease PARN	PARN	0.181929	0.390998
Q9NRA8-3;Q9NRA8;Q9NRA8-2	Eukaryotic translation initiation factor 4E transporter	EIF4ENIF1	-0.183327	-0.0283958
P30419	Glycylpeptide N-tetradecanoyltransferase 1	NMT1	0.301236	-0.088086
Q8TEW0;Q8TEW0-2;Q8TEW0-11;Q8TEW0-4;Q8TEW0-6;Q8TEW0-7;Q8TEW0-3;Q8TEW0-5;Q8TEW0-8;Q8TEW0-10;Q8TEW0-9	Partitioning defective 3 homolog	PARD3	-1.20197	-0.674383
P11137;P11137-3;P11137-4;P11137-2	Microtubule-associated protein 2	MAP2	0.0335111	0.321466
Q641Q2;Q641Q2-2;Q5SNT6;Q9Y4E1-4;Q9Y4E1-6;Q9Y4E1;Q9Y4E1-2;Q9Y4E1-3;Q9Y4E1-5	WASH complex subunit FAM21A;WASH complex subunit FAM21B;WASH complex subunit FAM21C	FAM21A;FAM21B;FAM21C	0.0852887	-0.890011
Q9BYG4	Partitioning defective 6 homolog gamma	PARD6G	0.0127832	0.0483757
P20839-6;P20839-7;P20839-5;P20839-3			0.108892	-0.115426
Q86YP4-3;Q86YP4;Q86YP4-2	Transcriptional repressor p66-alpha	GATAD2A	0.601316	0.0699771
Q9UHB6-4;Q9UHB6;Q9UHB6-2;Q9UHB6-3	LIM domain and actin-binding protein 1	LIMA1	-1.31775	-1.5107
Q15149-4			-0.938818	-0.789985
Q9H501	ESF1 homolog	ESF1	-0.531594	-0.620778
Q9NYF8;Q9NYF8-2;Q9NYF8-3;Q9NYF8-4	Bcl-2-associated transcription factor 1	BCLAF1	-0.222549	-0.1274
Q9H0G5	Nuclear speckle splicing regulatory protein 1	NSRP1	-0.018688	0.134089
Q07866-4;Q07866-6;Q07866-7;Q07866-9			0.0246034	0.0455828
Q52LW3	Rho GTPase-activating protein 29	ARHGAP29	-1.14239	-1.08718
Q8N7R7;Q8N7R7-3;Q8N7R7-2	Cyclin-Y-like protein 1	CCNYL1	0.325502	0.599508
Q8WYP5-2;Q8WYP5-3;Q8WYP5	Protein ELYS	AHCTF1	-1.77177	-1.93799
A1L390;A1L390-3;A1L390-2	Pleckstrin homology domain-containing family G member 3	PLEKHG3	-0.867489	-1.18374
P46379-3;P46379;P46379-2;P46379-5	Large proline-rich protein BAG6	BAG6	-0.239328	-0.548164
Q9NWV8;Q9NWV8-3	BRISC and BRCA1-A complex member 1	BABAM1	0.28238	0.0890913
Q03468	DNA excision repair protein ERCC-6	ERCC6	-1.7616	-0.485883
Q8WWI1-3;Q8WWI1;Q8WWI1-2;Q8WWI1-4	LIM domain only protein 7	LMO7	-0.984902	0.064331
O75427	Leucine-rich repeat and calponin homology domain-containing protein 4	LRCH4	0.758133	0.0344975
Q5T2T1	MAGUK p55 subfamily member 7	MPP7	-0.544182	-0.082362
O60762	Dolichol-phosphate mannosyltransferase	DPM1	-0.202257	0.0132121
O00443	Phosphatidylinositol 4-phosphate 3-kinase C2 domain-containing subunit alpha	PIK3C2A	-0.153735	-0.231092
Q9NRL2;Q9NRL2-2	Bromodomain adjacent to zinc finger domain protein 1A	BAZ1A	-1.50689	-0.759893
Q5R372-3;Q5R372;Q5R372-4;Q5R372-2	Rab GTPase-activating protein 1-like	RABGAP1L	-0.685245	-0.295943
Q12982-2;Q12982	BCL2/adenovirus E1B 19 kDa protein-interacting protein 2	BNIP2	0.15056	-0.0980886
Q05682	Caldesmon	CALD1	-0.806619	-0.0784875
O15258	Protein RER1	RER1	-0.525621	-0.730392
Q9Y6D5	Brefeldin A-inhibited guanine nucleotide-exchange protein 2	ARFGEF2	-0.030914	0.358396
Q96C90	Protein phosphatase 1 regulatory subunit 14B	PPP1R14B	-0.730536	0.177089
Q9UN86-2;Q9UN86	Ras GTPase-activating protein-binding protein 2	G3BP2	-0.778754	-0.853032
Q9UK76;Q9UK76-3;Q9UK76-2	Hematological and neurological expressed 1 protein	HN1	-0.693761	-0.789636
P30566;P30566-2	Adenylosuccinate lyase	ADSL	-0.00599964	-0.0667295
Q9NXV6	CDKN2A-interacting protein	CDKN2AIP	0.938474	0.621899
Q9HB09;Q9HB09-3	Bcl-2-like protein 12	BCL2L12	-0.530989	-1.01048
P46926;Q8TDQ7;Q8TDQ7-2;Q8TDQ7-3;Q8TDQ7-5;Q8TDQ7-4	Glucosamine-6-phosphate isomerase 1;Glucosamine-6-phosphate isomerase 2	GNPDA1;GNPDA2	0.0619835	0.160791
Q08378;Q08378-2;Q08378-4	Golgin subfamily A member 3	GOLGA3	-0.00781166	0.0363275
Q96ST2;Q96ST2-3	Protein IWS1 homolog	IWS1	-0.563262	-0.385243
A6NKD9	Coiled-coil domain-containing protein 85C	CCDC85C	-0.494516	-0.0144413
Q8TEW0;Q8TEW0-2;Q8TEW0-11;Q8TEW0-4;Q8TEW0-6;Q8TEW0-7;Q8TEW0-3;Q8TEW0-5;Q8TEW0-8;Q8TEW0-10;Q8TEW0-9	Partitioning defective 3 homolog	PARD3	-0.0415062	-1.07388
Q8NDC0	MAPK-interacting and spindle-stabilizing protein-like	MAPK1IP1L	-0.429207	0.611645
Q5SYE7;Q5SYE7-2	NHS-like protein 1	NHSL1	-0.0467273	0.0993625
P18858	DNA ligase 1	LIG1	-0.583636	-0.771815
Q8ND56;Q8ND56-2	Protein LSM14 homolog A	LSM14A	0.00532812	-0.181902
Q8IY67-2			-0.793682	-1.01386
Q96JM7;Q96JM7-2	Lethal(3)malignant brain tumor-like protein 3	L3MBTL3	-0.412097	-0.563838
Q71RC2-4;Q71RC2;Q71RC2-3;Q71RC2-5;Q71RC2-6;Q71RC2-2	La-related protein 4	LARP4	-0.200863	-1.35583
Q7Z6Z7;Q7Z6Z7-3;Q7Z6Z7-2	E3 ubiquitin-protein ligase HUWE1	HUWE1	-1.5386	-1.59127
Q8NC44	Protein FAM134A	FAM134A	0.351515	0.259544
O00203	AP-3 complex subunit beta-1	AP3B1	0.240131	0.230326
Q9Y4H2	Insulin receptor substrate 2	IRS2	0.686164	0.622837
Q9UKV3;Q9UKV3-5	Apoptotic chromatin condensation inducer in the nucleus	ACIN1	-1.02682	-0.963391
Q9BSW2-2;Q9BSW2	EF-hand calcium-binding domain-containing protein 4B	EFCAB4B	-0.595446	-1.02688
Q6P597-3;Q6P597;Q6P597-2	Kinesin light chain 3	KLC3	0.209266	0.417488
Q14204	Cytoplasmic dynein 1 heavy chain 1	DYNC1H1	-0.368532	-0.22452
Q8TEW0;Q8TEW0-2;Q8TEW0-11;Q8TEW0-4;Q8TEW0-8	Partitioning defective 3 homolog	PARD3	-0.321387	-0.377988
Q6ZRV2	Protein FAM83H	FAM83H	0.0282862	-0.877076
P28715	DNA repair protein complementing XP-G cells	ERCC5	-0.407459	-0.356033
Q6Y7W6;Q6Y7W6-3;Q6Y7W6-4	PERQ amino acid-rich with GYF domain-containing protein 2	GIGYF2	-0.630014	0.176833
O15021;O15021-1;O15021-3;O15021-2	Microtubule-associated serine/threonine-protein kinase 4	MAST4	-0.281001	0.310456
P28715	DNA repair protein complementing XP-G cells	ERCC5	-0.763758	-0.772234
Q9H6F5	Coiled-coil domain-containing protein 86	CCDC86	-0.525143	-0.482896
O15021;O15021-1;O15021-3;O15021-2	Microtubule-associated serine/threonine-protein kinase 4	MAST4	-1.6045	-0.250869
Q13439-5;Q13439;Q13439-4;Q13439-3	Golgin subfamily A member 4	GOLGA4	0.668573	0.692695
Q14993	Collagen alpha-1(XIX) chain	COL19A1	-0.0946799	0.0550568
Q96D46	60S ribosomal export protein NMD3	NMD3	-0.214608	-0.149969
O14686-3;O14686	Histone-lysine N-methyltransferase MLL2	MLL2	-0.764371	0.0201999
P35606	Coatomer subunit beta'	COPB2	-0.0141644	-0.0907876
P29590;P29590-5;P29590-11;P29590-8;P29590-3;P29590-9;P29590-2;P29590-12;P29590-13;P29590-4	Protein PML	PML	0.105142	0.206643
Q8ND56;Q8ND56-2	Protein LSM14 homolog A	LSM14A	-0.1176	-0.115238
Q96EV2	RNA-binding protein 33	RBM33	-0.336646	-0.169956
Q96ST2	Protein IWS1 homolog	IWS1	-0.228283	-0.260169
Q96ST2	Protein IWS1 homolog	IWS1	-0.228283	-0.260169
Q8NDX5-7;Q8NDX5;Q8NDX5-2	Polyhomeotic-like protein 3	PHC3	0.148218	-0.444007
Q8NDX5-7;Q8NDX5;Q8NDX5-2	Polyhomeotic-like protein 3	PHC3	0.148218	-0.444007
Q9Y446	Plakophilin-3	PKP3	0.666938	1.54612
Q96RU3;Q96RU3-2;Q96RU3-3;Q96RU3-4	Formin-binding protein 1	FNBP1	-0.00287382	0.102457
A7KAX9;A7KAX9-2	Rho GTPase-activating protein 32	ARHGAP32	0.419431	0.17645
Q96JM3	Chromosome alignment-maintaining phosphoprotein 1	CHAMP1	-0.094418	-0.350633
Q09666	Neuroblast differentiation-associated protein AHNAK	AHNAK	-0.465122	-0.563156
Q16204	Coiled-coil domain-containing protein 6	CCDC6	-0.76869	-0.902551
P47914	60S ribosomal protein L29	RPL29	0.242694	-0.801053
P16144-2;P16144-4;P16144;P16144-3	Integrin beta-4	ITGB4	0.148999	-0.156241
Q08752	Peptidyl-prolyl cis-trans isomerase D	PPID	-0.010672	0.249749
Q05209;Q05209-2	Tyrosine-protein phosphatase non-receptor type 12	PTPN12	0.41186	0.533464
Q96Q42;Q96Q42-3	Alsin	ALS2	0.227248	0.457752
Q92615	La-related protein 4B	LARP4B	-0.204383	0.315798
Q641Q2;Q641Q2-2;Q5SNT6;Q9Y4E1-4;Q9Y4E1-6;Q9Y4E1;Q9Y4E1-2;Q9Y4E1-3;Q9Y4E1-5	WASH complex subunit FAM21A;WASH complex subunit FAM21B;WASH complex subunit FAM21C	FAM21A;FAM21B;FAM21C	-0.289281	-0.319586
Q12873-3;Q12873;Q12873-2	Chromodomain-helicase-DNA-binding protein 3	CHD3	-0.0876261	-0.155341
Q9Y3L3	SH3 domain-binding protein 1	SH3BP1	-0.555503	-0.28921
O15234	Protein CASC3	CASC3	0.255803	0.0970714
Q12802-2;Q12802;Q12802-4	A-kinase anchor protein 13	AKAP13	-0.30893	0.212134
Q9P206-2;Q9P206-3;Q9P206	Uncharacterized protein KIAA1522	KIAA1522	-0.32945	-0.646338
Q14814;Q14814-4;Q14814-2;Q14814-5;Q14814-3;Q14814-6	Myocyte-specific enhancer factor 2D	MEF2D	-1.15473	-0.504284
Q8TDD1-2;Q8TDD1	ATP-dependent RNA helicase DDX54	DDX54	-0.428255	-0.536733
P04406;P04406-2	Glyceraldehyde-3-phosphate dehydrogenase	GAPDH	0.256528	0.436695
Q8IVF2;Q8IVF2-3	Protein AHNAK2	AHNAK2	-0.0442408	0.243547
P27708	CAD protein;Glutamine-dependent carbamoyl-phosphate synthase;Aspartate carbamoyltransferase;Dihydroorotase	CAD	-0.89325	-0.4769
P35611-3;P35611;P35611-2	Alpha-adducin	ADD1	-0.913488	-1.53412
Q9Y3P9	Rab GTPase-activating protein 1	RABGAP1	0.500802	0.512277
Q6PKG0	La-related protein 1	LARP1	-1.31804	-0.586818
Q2TBE0;Q2TBE0-2;Q2TBE0-3	CWF19-like protein 2	CWF19L2	-0.506537	-0.513111
Q9Y5K3;Q9Y5K3-3;Q9Y5K3-4;Q9Y5K3-2	Choline-phosphate cytidylyltransferase B	PCYT1B	-0.233312	-0.13424
O43741	5'-AMP-activated protein kinase subunit beta-2	PRKAB2	0.323543	0.0374525
Q9BY89	Uncharacterized protein KIAA1671	KIAA1671	-0.818071	-0.475254
O43432-3;O43432	Eukaryotic translation initiation factor 4 gamma 3	EIF4G3	0.209516	0.364797
P48634;P48634-3;P48634-2	Protein PRRC2A	PRRC2A	0.0753273	-0.0298237
Q6PJG2	Uncharacterized protein C14orf43	C14orf43	-0.180937	-0.435027
P27361;P27361-3;P27361-2	Mitogen-activated protein kinase 3	MAPK3	-2.35979	-2.66082
Q9UMD9;Q9UMD9-2	Collagen alpha-1(XVII) chain;120 kDa linear IgA disease antigen;97 kDa linear IgA disease antigen	COL17A1	-0.287219	0.422341
Q9UHB6-4;Q9UHB6;Q9UHB6-2;Q9UHB6-3	LIM domain and actin-binding protein 1	LIMA1	-0.327439	-0.416962
Q8IY67-2			-0.291698	-0.289704
Q92974;Q92974-2;Q92974-3	Rho guanine nucleotide exchange factor 2	ARHGEF2	0.0833836	0.616828
Q13206	Probable ATP-dependent RNA helicase DDX10	DDX10	-0.541492	-1.07364
Q8IY67-2;Q8IY67;Q8IY67-3	Ribonucleoprotein PTB-binding 1	RAVER1	-0.227422	-0.283843
P51858-3;P51858;P51858-2	Hepatoma-derived growth factor	HDGF	0.0453032	0.066537
Q8TEQ6	Gem-associated protein 5	GEMIN5	-0.383021	-0.74369
Q05682-5;Q05682-4			0.0775165	-0.0147328
Q9BQK8-2;Q9BQK8	Phosphatidate phosphatase LPIN3	LPIN3	0.310922	0.137766
Q53EL6;Q53EL6-2	Programmed cell death protein 4	PDCD4	-0.79016	-1.12806
Q86YS7	Uncharacterized protein KIAA0528	KIAA0528	-0.231142	0.024887
Q9P2B4	CTTNBP2 N-terminal-like protein	CTTNBP2NL	-0.526681	-0.30868
Q01844-5;Q01844;Q01844-3;Q01844-6;Q01844-2	RNA-binding protein EWS	EWSR1	-0.769502	-0.996484
Q01844-5;Q01844;Q01844-3;Q01844-6;Q01844-2	RNA-binding protein EWS	EWSR1	-0.769502	-0.996484
P51812	Ribosomal protein S6 kinase alpha-3	RPS6KA3	-0.184556	-0.0376657
O14715;Q99666;P49792;A6NKT7;Q7Z3J3;P0DJD1;P0DJD0	RANBP2-like and GRIP domain-containing protein 8;RANBP2-like and GRIP domain-containing protein 5/6;E3 SUMO-protein ligase RanBP2;Putative peptidyl-prolyl cis-trans isomerase;RanBP2-like and GRIP domain-containing protein 3;RanBP2-like and GRIP domain-containing protein 4;RANBP2-like and GRIP domain-containing protein 2;RANBP2-like and GRIP domain-containing protein 1	RGPD8;RGPD5;RANBP2;RGPD3;RGPD4;RGPD2;RGPD1	-0.0200186	0.0831112
P49023;P49023-3;P49023-2	Paxillin	PXN	1.46671	-0.112163
O75822	Eukaryotic translation initiation factor 3 subunit J	EIF3J	0.302056	0.449429
Q96D71;Q96D71-3;Q96D71-2	RalBP1-associated Eps domain-containing protein 1	REPS1	0.0592168	-1.58511
Q6VMQ6;Q6VMQ6-2	Activating transcription factor 7-interacting protein 1	ATF7IP	-0.68687	-0.906088
Q9Y2V2	Calcium-regulated heat stable protein 1	CARHSP1	-0.165434	0.125783
Q5T0Z8	Uncharacterized protein C6orf132	C6orf132	-0.0329052	0.107152
Q03164-3;Q03164;Q03164-2	Histone-lysine N-methyltransferase MLL;MLL cleavage product N320;MLL cleavage product C180	MLL	-0.227523	-0.374262
Q9NZT2;Q9NZT2-2	Opioid growth factor receptor	OGFR	-0.429032	-0.65929
Q9H7D0	Dedicator of cytokinesis protein 5	DOCK5	-0.417675	-0.231295
Q96QR8	Transcriptional activator protein Pur-beta	PURB	-0.0735147	-0.119432
Q5T5Y3-3;Q5T5Y3;Q5T5Y3-2	Calmodulin-regulated spectrin-associated protein 1	CAMSAP1	-0.338506	0.00100953
Q6GYQ0-2;Q6GYQ0-5;Q6GYQ0;Q6GYQ0-4	Ral GTPase-activating protein subunit alpha-1	RALGAPA1	0.235237	0.321697
Q8WUF5	RelA-associated inhibitor	PPP1R13L	-0.174214	-0.916399
P47712	Cytosolic phospholipase A2;Phospholipase A2;Lysophospholipase	PLA2G4A	-1.17991	-1.35321
P29692-2;P29692;P29692-4;P29692-3	Elongation factor 1-delta	EEF1D	-1.0836	-0.590745
Q9Y4H2	Insulin receptor substrate 2	IRS2	0.847837	0.959102
Q32P44;Q32P44-2	Echinoderm microtubule-associated protein-like 3	EML3	-0.246669	-0.355775
Q6UX71;Q6UX71-2;Q6UX71-3	Plexin domain-containing protein 2	PLXDC2	0.646439	0.429107
P15170-3;P15170-2;P15170	Eukaryotic peptide chain release factor GTP-binding subunit ERF3A	GSPT1	0.0250288	0.115832
Q8NFH5	Nucleoporin NUP53	NUP35	-1.27394	-1.28486
Q13439-5;Q13439;Q13439-4;Q13439-3	Golgin subfamily A member 4	GOLGA4	0.0701145	-0.0172418
Q15154;Q15154-2;Q15154-3	Pericentriolar material 1 protein	PCM1	-0.751344	-0.767364
Q8N3F8	MICAL-like protein 1	MICALL1	-0.55055	-0.920298
Q96JY6-5;Q96JY6-3;Q96JY6;Q96JY6-4;Q96JY6-2	PDZ and LIM domain protein 2	PDLIM2	-0.92714	-0.385187
Q9Y2F5	Uncharacterized protein KIAA0947	KIAA0947	-1.40114	-2.00915
O75113	NEDD4-binding protein 1	N4BP1	0.348346	-0.114863
Q96QC0	Serine/threonine-protein phosphatase 1 regulatory subunit 10	PPP1R10	-0.396119	-0.353063
O43847-2;O43847	Nardilysin	NRD1	-0.525206	-0.507193
Q96N67;Q96N67-6;Q96N67-2;Q96N67-5;Q96N67-3;Q96N67-4	Dedicator of cytokinesis protein 7	DOCK7	-0.954138	-1.48973
Q7Z4V5-3;Q7Z4V5;Q7Z4V5-2	Hepatoma-derived growth factor-related protein 2	HDGFRP2	-0.55926	-0.160089
Q96M96	FYVE, RhoGEF and PH domain-containing protein 4	FGD4	-0.458802	-0.0999428
Q96B36-3;Q96B36	Proline-rich AKT1 substrate 1	AKT1S1	-0.877129	-0.314159
Q96B36-3;Q96B36	Proline-rich AKT1 substrate 1	AKT1S1	-0.877129	-0.314159
O60825	6-phosphofructo-2-kinase/fructose-2,6-bisphosphatase 2;6-phosphofructo-2-kinase;Fructose-2,6-bisphosphatase	PFKFB2	-0.336828	-0.465859
Q969V6	MKL/myocardin-like protein 1	MKL1	-0.0927094	-0.731398
Q5T1M5;Q5T1M5-2;Q5T1M5-3	FK506-binding protein 15	FKBP15	-0.452629	-1.2137
Q5SYE7;Q5SYE7-2	NHS-like protein 1	NHSL1	0.00604663	0.44615
Q9P107	GEM-interacting protein	GMIP	-0.466636	-0.574519
Q96ST2	Protein IWS1 homolog	IWS1	-0.269808	-0.28854
Q6ZRV2	Protein FAM83H	FAM83H	-0.854675	-0.622621
Q8TDY2;Q8TDY2-2	RB1-inducible coiled-coil protein 1	RB1CC1	0	-0.453202
Q5SW79;Q5SW79-3;Q5SW79-2	Centrosomal protein of 170 kDa	CEP170	-0.117349	-0.458624
Q8TE68;Q8TE68-2;Q8TE68-4	Epidermal growth factor receptor kinase substrate 8-like protein 1	EPS8L1	-0.361824	0.212258
Q9UKV5	E3 ubiquitin-protein ligase AMFR	AMFR	-0.805207	-1.35561
Q9UHY1	Nuclear receptor-binding protein	NRBP1	-0.495837	-0.316097
Q9UEY8;Q9UEY8-2	Gamma-adducin	ADD3	-0.421805	-1.38244
Q6ZUT6;Q6ZUT6-4;Q6ZUT6-3	Uncharacterized protein C15orf52	C15orf52	-0.597627	-0.59268
Q641Q2;Q641Q2-2;Q5SNT6;Q9Y4E1-4;Q9Y4E1-6;Q9Y4E1;Q9Y4E1-2;Q9Y4E1-3;Q9Y4E1-5	WASH complex subunit FAM21A;WASH complex subunit FAM21B;WASH complex subunit FAM21C	FAM21A;FAM21B;FAM21C	0.549028	0.538439
Q96AX9-14;Q96AX9-13;Q96AX9-11;Q96AX9;Q96AX9-3;Q96AX9-12;Q96AX9-2;Q96AX9-5;Q96AX9-6;Q96AX9-4;Q96AX9-7;Q96AX9-8;Q96AX9-10;Q96AX9-9	E3 ubiquitin-protein ligase MIB2	MIB2	0.146916	-0.115597
Q9P2G1	Ankyrin repeat and IBR domain-containing protein 1	ANKIB1	-0.489038	-0.37329
Q641Q2;Q641Q2-2;Q9Y4E1-4;Q9Y4E1-6;Q9Y4E1;Q9Y4E1-2;Q9Y4E1-3;Q9Y4E1-5	WASH complex subunit FAM21A;WASH complex subunit FAM21C	FAM21A;FAM21C	-0.554083	-0.269425
Q8N3D4	EH domain-binding protein 1-like protein 1	EHBP1L1	-0.729196	-0.530739
Q8N3D4	EH domain-binding protein 1-like protein 1	EHBP1L1	-0.729196	-0.530739
Q9BUH6	Uncharacterized protein C9orf142	C9orf142	-0.00268591	-0.467972
Q13619	Cullin-4A	CUL4A	0.136585	-0.292829
Q8N6H7	ADP-ribosylation factor GTPase-activating protein 2	ARFGAP2	-0.087902	0.00633393
Q32MZ4;Q32MZ4-2;Q32MZ4-3;Q32MZ4-4	Leucine-rich repeat flightless-interacting protein 1	LRRFIP1	-0.0796762	0.0522768
Q6P597-3;Q6P597;Q6P597-2	Kinesin light chain 3	KLC3	-0.0961133	-1.43421
Q13283	Ras GTPase-activating protein-binding protein 1	G3BP1	-0.369706	-0.0828662
Q9Y6G9	Cytoplasmic dynein 1 light intermediate chain 1	DYNC1LI1	0.286171	-0.292917
Q6ZRV2	Protein FAM83H	FAM83H	-0.932141	-0.698319
Q52LW3	Rho GTPase-activating protein 29	ARHGAP29	-1.83965	-2.13581
Q8IY67-2;Q8IY67	Ribonucleoprotein PTB-binding 1	RAVER1	-0.640839	-0.347417
P49023;P49023-3;P49023-2	Paxillin	PXN	-0.213705	-0.64548
Q9NYL2	Mitogen-activated protein kinase kinase kinase MLT	MLTK	-0.0971006	0.127897
Q01970;Q01970-2	1-phosphatidylinositol 4,5-bisphosphate phosphodiesterase beta-3	PLCB3	-1.57227	-1.84856
Q13541	Eukaryotic translation initiation factor 4E-binding protein 1	EIF4EBP1	0.219835	0.708849
O43847-2;O43847	Nardilysin	NRD1	-0.500381	-0.609068
O14640;O14640-2	Segment polarity protein dishevelled homolog DVL-1	DVL1	-0.399312	-0.379038
Q641Q2;Q641Q2-2;Q5SNT6	WASH complex subunit FAM21A;WASH complex subunit FAM21B	FAM21A;FAM21B	-0.330121	-0.92027
Q8N1G2	Cap-specific mRNA (nucleoside-2'-O-)-methyltransferase 1	FTSJD2	-0.549071	-0.987674
Q14C86-6;Q14C86;Q14C86-2;Q14C86-5;Q14C86-4;Q14C86-3	GTPase-activating protein and VPS9 domain-containing protein 1	GAPVD1	0.238542	-0.0956354
Q12774	Rho guanine nucleotide exchange factor 5	ARHGEF5	0.0792928	-0.199918
Q08752	Peptidyl-prolyl cis-trans isomerase D	PPID	-0.0503978	0.38637
Q6ZRV2	Protein FAM83H	FAM83H	-1.21334	-0.598544
Q03468	DNA excision repair protein ERCC-6	ERCC6	-0.00894352	-0.461045
Q8TD19	Serine/threonine-protein kinase Nek9	NEK9	0.541019	0.688315
Q8TD19	Serine/threonine-protein kinase Nek9	NEK9	0.541019	0.688315
P27816;P27816-6;P27816-2	Microtubule-associated protein 4	MAP4	0.278461	0.381394
Q8WVC0;Q8WVC0-2	RNA polymerase-associated protein LEO1	LEO1	-0.131171	0.0869196
Q6ZRV2	Protein FAM83H	FAM83H	-0.997434	-0.714941
Q8TE68;Q8TE68-2;Q8TE68-3	Epidermal growth factor receptor kinase substrate 8-like protein 1	EPS8L1	-1.49419	-1.08094
Q9Y2U5	Mitogen-activated protein kinase kinase kinase 2	MAP3K2	-0.615906	-1.60077
Q13541	Eukaryotic translation initiation factor 4E-binding protein 1	EIF4EBP1	0.18409	0.704075
Q9Y6D5	Brefeldin A-inhibited guanine nucleotide-exchange protein 2	ARFGEF2	0.318346	0.263275
Q9NZN4	EH domain-containing protein 2	EHD2	-0.661296	-1.20251
Q9NZN4	EH domain-containing protein 2	EHD2	-0.592919	-1.20251
Q04637-8;Q04637;Q04637-3;Q04637-9;Q04637-4;Q04637-5;Q04637-7;Q04637-6	Eukaryotic translation initiation factor 4 gamma 1	EIF4G1	0.299831	0.170951
Q5VVJ2	Histone H2A deubiquitinase MYSM1	MYSM1	-0.210747	-0.22597
Q15311	RalA-binding protein 1	RALBP1	-0.441105	-0.239208
P10075	Zinc finger protein GLI4	GLI4	0.333195	0.172999
Q9Y4H2	Insulin receptor substrate 2	IRS2	1.11477	1.19768
Q9UHB6-4;Q9UHB6	LIM domain and actin-binding protein 1	LIMA1	-0.293854	-0.278864
Q9NYF8;Q9NYF8-2;Q9NYF8-3;Q9NYF8-4	Bcl-2-associated transcription factor 1	BCLAF1	-0.155518	0.0919367
Q6NZI2;Q6NZI2-3;Q6NZI2-2	Polymerase I and transcript release factor	PTRF	-2.92665	-0.443301
Q92817	Envoplakin	EVPL	0.528171	0.941858
Q9BVS4;Q9BVS4-2	Serine/threonine-protein kinase RIO2	RIOK2	-0.547257	-0.530989
Q6DN90;Q6DN90-2	IQ motif and SEC7 domain-containing protein 1	IQSEC1	-0.155502	-0.303187
P49792	E3 SUMO-protein ligase RanBP2;Putative peptidyl-prolyl cis-trans isomerase	RANBP2	0.196229	0.067088
Q6ZSZ5;Q6ZSZ5-2	Rho guanine nucleotide exchange factor 18	ARHGEF18	-1.39954	0.478609
Q2NKX8	DNA excision repair protein ERCC-6-like	ERCC6L	-0.817994	-0.836965
O15155	BET1 homolog	BET1	-1.95137	-1.13258
Q9NQG6	Mitochondrial dynamic protein MID51	SMCR7L	-0.499218	0.211137
Q96TA1;Q96TA1-2	Niban-like protein 1	FAM129B	-0.479472	-0.228351
Q9UPN3;Q9UPN3-2;Q9UPN3-3;Q9UPN3-4;Q9UPN3-5	Microtubule-actin cross-linking factor 1, isoforms 1/2/3/5	MACF1	-1.06815	-1.02541
Q8IZP0;Q8IZP0-12;Q8IZP0-9;Q8IZP0-6;Q8IZP0-5;Q8IZP0-3;Q8IZP0-4;Q8IZP0-2;Q8IZP0-7;Q8IZP0-8;Q8IZP0-10;Q8IZP0-11	Abl interactor 1	ABI1	-0.709741	0.943809
P50395;P50395-2	Rab GDP dissociation inhibitor beta	GDI2	-0.782769	-0.898861
Q9BW71	HIRA-interacting protein 3	HIRIP3	0.569686	-0.977611
P36507	Dual specificity mitogen-activated protein kinase kinase 2	MAP2K2	-0.298442	-0.195715
O75376;O75376-2	Nuclear receptor corepressor 1	NCOR1	0.689031	-0.361713
O60231	Putative pre-mRNA-splicing factor ATP-dependent RNA helicase DHX16	DHX16	-0.544351	0.00259452
Q96JM3	Chromosome alignment-maintaining phosphoprotein 1	CHAMP1	-0.348078	-0.836759
P14618;P14618-2;P14618-3	Pyruvate kinase isozymes M1/M2	PKM2	-0.939621	-0.671991
P57682	Krueppel-like factor 3	KLF3	0.641084	0.515712
P51397	Death-associated protein 1	DAP	-0.259824	0.102725
P35568	Insulin receptor substrate 1	IRS1	-0.852589	-0.251848
P55196-5;P55196;P55196-1	Afadin	MLLT4	-0.272001	-1.03077
P49023;P49023-3;P49023-2	Paxillin	PXN	-0.890787	-0.288787
P00533	Epidermal growth factor receptor	EGFR	0.167101	-0.329196
Q99959;Q99959-2	Plakophilin-2	PKP2	-0.276607	-0.175403
Q99959;Q99959-2	Plakophilin-2	PKP2	-0.276607	-0.243421
Q6ZRV2	Protein FAM83H	FAM83H	-1.43499	-0.923277
O43150;O43150-2	Arf-GAP with SH3 domain, ANK repeat and PH domain-containing protein 2	ASAP2	-0.188233	-0.198725
Q9NYV4-2;Q9NYV4;Q9NYV4-3	Cyclin-dependent kinase 12	CDK12	0.0648829	0.324811
Q9BQA1	Methylosome protein 50	WDR77	-0.711582	-0.67252
Q9Y446	Plakophilin-3	PKP3	-0.616525	-0.591897
P20340;P20340-2;P20340-3	Ras-related protein Rab-6A	RAB6A	0.251083	0.37729
Q8TAP9	M-phase-specific PLK1-interacting protein	MPLKIP	0.260267	-0.110308
Q5T0W9	Protein FAM83B	FAM83B	-0.0114135	0.641454
P28715	DNA repair protein complementing XP-G cells	ERCC5	-0.631198	-0.860871
Q9BZL6	Serine/threonine-protein kinase D2	PRKD2	-1.08421	-0.791957
P15408;P15408-2;P15408-3	Fos-related antigen 2	FOSL2	-0.161218	-0.190339
Q92614;Q92614-4;Q92614-3;Q92614-2;Q92614-5	Unconventional myosin-XVIIIa	MYO18A	0.799004	0.638491
Q9Y520-7;Q9Y520;Q9Y520-5;Q9Y520-4;Q9Y520-6;Q9Y520-3;Q9Y520-2	Protein PRRC2C	PRRC2C	-0.208278	-0.161702
Q99543;Q99543-2	DnaJ homolog subfamily C member 2	DNAJC2	-0.182917	-0.241884
O00515	Ladinin-1	LAD1	-0.891937	-0.860557
Q8TAE6	Protein phosphatase 1 regulatory subunit 14C	PPP1R14C	-0.216451	-0.273483
Q9NR19-2;Q9NR19	Acetyl-coenzyme A synthetase, cytoplasmic	ACSS2	-0.478185	-0.428799
Q00536-2;Q00536-3;Q00536	Cyclin-dependent kinase 16	CDK16	-0.0848539	0.0373119
Q14289;Q14289-2	Protein-tyrosine kinase 2-beta	PTK2B	-0.0545122	0.664119
Q96JM3	Chromosome alignment-maintaining phosphoprotein 1	CHAMP1	-0.159347	-0.407861
Q86XL3;Q86XL3-3	Ankyrin repeat and LEM domain-containing protein 2	ANKLE2	-0.607902	-0.3191
Q13409-2;Q13409-3;Q13409-6			-0.171953	-0.111664
Q9UJF2-2;Q9UJF2	Ras GTPase-activating protein nGAP	RASAL2	-0.622332	-0.828716
Q32MZ4;Q32MZ4-2;Q32MZ4-3	Leucine-rich repeat flightless-interacting protein 1	LRRFIP1	-0.86691	-0.65025
Q6PJF5;Q6PJF5-2	Inactive rhomboid protein 2	RHBDF2	0.0499095	-0.235858
Q8TDM6;Q8TDM6-4;Q8TDM6-2;Q8TDM6-5	Disks large homolog 5	DLG5	-1.11198	-0.419662
O15541	RING finger protein 113A	RNF113A	-0.489099	-0.437545
P29966	Myristoylated alanine-rich C-kinase substrate	MARCKS	0.271306	0.381283
P16333;P16333-2	Cytoplasmic protein NCK1	NCK1	-0.028381	1.23811
Q8IVF2;Q8IVF2-3	Protein AHNAK2	AHNAK2	-0.0757481	-0.283773
Q9UBC2-2;Q9UBC2;Q9UBC2-3;Q9UBC2-4	Epidermal growth factor receptor substrate 15-like 1	EPS15L1	0.00776959	0.0479571
Q05655-2;Q05655	Protein kinase C delta type	PRKCD	-0.679989	-0.809549
Q86W92-2;Q86W92;Q86W92-4;Q86W92-3	Liprin-beta-1	PPFIBP1	-0.467354	-0.641739
O60841	Eukaryotic translation initiation factor 5B	EIF5B	0.481402	0.195348
Q8IVT2	Uncharacterized protein C19orf21	C19orf21	0.711759	0.525067
Q3KQU3;Q3KQU3-4;Q3KQU3-2	MAP7 domain-containing protein 1	MAP7D1	-1.23328	0.0701145
O00767	Acyl-CoA desaturase	SCD	-2.14874	-2.08902
Q8TD16-2;Q8TD16	Protein bicaudal D homolog 2	BICD2	-0.505861	-0.170329
Q96T37;Q96T37-3;Q96T37-2	Putative RNA-binding protein 15	RBM15	-0.752364	-1.13771
Q9NR19-2;Q9NR19	Acetyl-coenzyme A synthetase, cytoplasmic	ACSS2	-0.184556	-0.289334
Q03393	6-pyruvoyl tetrahydrobiopterin synthase	PTS	-1.072	-0.677703
Q52LW3	Rho GTPase-activating protein 29	ARHGAP29	-2.3293	-2.13625
P04792	Heat shock protein beta-1	HSPB1	-0.132325	-0.824469
Q14678;Q14678-2	KN motif and ankyrin repeat domain-containing protein 1	KANK1	-0.663168	-0.502423
Q14573	Inositol 1,4,5-trisphosphate receptor type 3	ITPR3	-1.23219	-1.37101
Q5VZ89-2;Q5VZ89;Q5VZ89-6;Q5VZ89-5;Q5VZ89-3;Q5VZ89-4	DENN domain-containing protein 4C	DENND4C	-0.0279985	-0.0501887
Q9Y446	Plakophilin-3	PKP3	-0.78996	-1.26129
P29692-2;P29692;P29692-4;P29692-3	Elongation factor 1-delta	EEF1D	-1.26223	-0.637558
P15924;P15924-2	Desmoplakin	DSP	-0.75938	-0.255891
Q9Y3X0	Coiled-coil domain-containing protein 9	CCDC9	0.44159	-0.102001
Q13029;Q13029-2;Q13029-3	PR domain zinc finger protein 2	PRDM2	0.0467006	0.482539
Q00587;Q00587-2	Cdc42 effector protein 1	CDC42EP1	0.679514	0.370945
A6ND36;A6ND36-2	Protein FAM83G	FAM83G	-0.629657	0.297485
P46940	Ras GTPase-activating-like protein IQGAP1	IQGAP1	-0.823065	-0.629858
Q9Y6Q9;Q9Y6Q9-2;Q9Y6Q9-5;Q9Y6Q9-3	Nuclear receptor coactivator 3	NCOA3	-0.534767	-0.687614
P51178-2;P51178	1-phosphatidylinositol 4,5-bisphosphate phosphodiesterase delta-1	PLCD1	0.0626744	0.0291348
P11137;P11137-3	Microtubule-associated protein 2	MAP2	0.0681893	0.041243
P11137;P11137-3	Microtubule-associated protein 2	MAP2	0.0681893	0.041243
Q9BY89;Q9BY89-2	Uncharacterized protein KIAA1671	KIAA1671	-0.352013	-0.314858
P29317	Ephrin type-A receptor 2	EPHA2	-0.258511	0.575216
Q9UKA4	A-kinase anchor protein 11	AKAP11	-0.124016	-0.462237
P07948;P07948-2	Tyrosine-protein kinase Lyn	LYN	0.581303	0.359858
Q9Y3R0;Q9Y3R0-2;Q9Y3R0-3	Glutamate receptor-interacting protein 1	GRIP1	0.347212	0.392757
Q13671;Q13671-2	Ras and Rab interactor 1	RIN1	-0.762167	-0.854988
Q9BRK4	Leucine zipper putative tumor suppressor 2	LZTS2	-0.435007	-0.212835
Q9BXF6	Rab11 family-interacting protein 5	RAB11FIP5	-0.0412538	-0.196955
Q9BZ67;Q9BZ67-2	FERM domain-containing protein 8	FRMD8	0.853437	1.3544
Q6WCQ1-2;Q6WCQ1;Q6WCQ1-3	Myosin phosphatase Rho-interacting protein	MPRIP	-1.99602	-1.23735
P36507	Dual specificity mitogen-activated protein kinase kinase 2	MAP2K2	-0.181084	-0.274111
P36507	Dual specificity mitogen-activated protein kinase kinase 2	MAP2K2	-0.374019	-0.442026
Q8N3F8	MICAL-like protein 1	MICALL1	-0.316223	0.0173518
Q86SQ0;Q86SQ0-3;Q86SQ0-2	Pleckstrin homology-like domain family B member 2	PHLDB2	-1.84068	-1.62211
Q96TA1;Q96TA1-2	Niban-like protein 1	FAM129B	-0.88172	-0.45912
Q9BXW6;Q9BXW6-4	Oxysterol-binding protein-related protein 1	OSBPL1A	-0.613454	-0.752486
Q7Z4V5-3;Q7Z4V5;Q7Z4V5-2	Hepatoma-derived growth factor-related protein 2	HDGFRP2	0.0352016	-0.019726
Q15057	Arf-GAP with coiled-coil, ANK repeat and PH domain-containing protein 2	ACAP2	0.0437644	0.592828
Q9BVG9	Phosphatidylserine synthase 2	PTDSS2	-0.789511	-1.11048
Q9UHB6-4;Q9UHB6;Q9UHB6-2;Q9UHB6-3	LIM domain and actin-binding protein 1	LIMA1	-0.741276	-1.07966
Q8IVF2;Q8IVF2-3;Q8IVF2-2	Protein AHNAK2	AHNAK2	-0.505554	-0.838899
Q96IF1	LIM domain-containing protein ajuba	AJUBA	-0.192068	-0.450518
Q96TA1;Q96TA1-2	Niban-like protein 1	FAM129B	-0.261137	-0.501259
P04792	Heat shock protein beta-1	HSPB1	-0.117787	-0.584501
P28066	Proteasome subunit alpha type-5	PSMA5	-0.566464	-1.53768
Q5SYE7;Q5SYE7-2	NHS-like protein 1	NHSL1	0.375623	-0.388034
Q14153;Q14153-2	Protein FAM53B	FAM53B	-0.382175	-0.128882
P04792	Heat shock protein beta-1	HSPB1	0.347779	0.40305
Q6Y7W6;Q6Y7W6-3;Q6Y7W6-4	PERQ amino acid-rich with GYF domain-containing protein 2	GIGYF2	-0.66011	-1.15232
Q96TA1;Q96TA1-2	Niban-like protein 1	FAM129B	-0.519756	-0.441282
Q14152	Eukaryotic translation initiation factor 3 subunit A	EIF3A	-0.733291	-0.339984
Q6ZNJ1;Q6ZNJ1-3;Q6ZNJ1-2	Neurobeachin-like protein 2	NBEAL2	-0.385808	-0.896979
Q6ZV73;Q6ZV73-2	FYVE, RhoGEF and PH domain-containing protein 6	FGD6	-0.244292	0.00848689
Q9Y4F5;Q9Y4F5-2;Q9Y4F5-3	Protein KIAA0284	KIAA0284	-0.798241	-0.399274
Q99698	Lysosomal-trafficking regulator	LYST	0.694479	-0.0229033
Q9ULU4-7;Q9ULU4-11;Q9ULU4-10;Q9ULU4-13;Q9ULU4;Q9ULU4-5;Q9ULU4-9;Q9ULU4-16;Q9ULU4-12;Q9ULU4-14;Q9ULU4-6;Q9ULU4-3;Q9ULU4-4;Q9ULU4-8;Q9ULU4-15	Protein kinase C-binding protein 1	ZMYND8	-1.89357	-1.21
Q6Y7W6;Q6Y7W6-3;Q6Y7W6-4	PERQ amino acid-rich with GYF domain-containing protein 2	GIGYF2	-1.10591	-0.467673
Q15642;Q15642-3;Q15642-2;Q15642-4;Q15642-5	Cdc42-interacting protein 4	TRIP10	-1.05721	-0.375515
Q9NR30	Nucleolar RNA helicase 2	DDX21	-3.22702	-2.54996
P49585	Choline-phosphate cytidylyltransferase A	PCYT1A	-0.509286	-0.273326
Q969H4;Q969H4-2	Connector enhancer of kinase suppressor of ras 1	CNKSR1	-0.265848	-0.530552
Q8N4S9;Q8N4S9-3;Q8N4S9-2	MARVEL domain-containing protein 2	MARVELD2	-0.504121	-0.228976
P07476	Involucrin	IVL	0.435629	0.876016
O60524;O60524-3;O60524-5;O60524-4;O60524-2	Nuclear export mediator factor NEMF	NEMF	-0.333716	0.0309716
O60524;O60524-3;O60524-5;O60524-4;O60524-2	Nuclear export mediator factor NEMF	NEMF	-0.232006	0.0309716
P50479;P50479-2	PDZ and LIM domain protein 4	PDLIM4	-0.481626	-0.592354
Q04637-8;Q04637;Q04637-3;Q04637-9;Q04637-4;Q04637-5;Q04637-7;Q04637-6	Eukaryotic translation initiation factor 4 gamma 1	EIF4G1	-0.960918	-0.200216
Q12923-3;Q12923-4;Q12923;Q12923-2	Tyrosine-protein phosphatase non-receptor type 13	PTPN13	-0.458446	-1.48596
Q86X27	Ras-specific guanine nucleotide-releasing factor RalGPS2	RALGPS2	-0.481888	0.231678
Q9HC44	Vasculin-like protein 1	GPBP1L1	-0.897705	-1.12702
Q9HC44	Vasculin-like protein 1	GPBP1L1	-0.897705	-1.12702
Q9H6S3;Q9H6S3-2	Epidermal growth factor receptor kinase substrate 8-like protein 2	EPS8L2	0.138552	0.145873
Q8WX93;Q8WX93-3;Q8WX93-5;Q8WX93-8;Q8WX93-4;Q8WX93-9;Q8WX93-2	Palladin	PALLD	-0.658993	-0.574842
P15924;P15924-2	Desmoplakin	DSP	-1.03916	-0.500769
P27348;P31946;P31946-2;P31947;P31947-2;P61981;P62258;P62258-2;P63104;Q04917	14-3-3 protein theta;14-3-3 protein beta/alpha;14-3-3 protein beta/alpha, N-terminally processed;14-3-3 protein sigma;14-3-3 protein gamma;14-3-3 protein gamma, N-terminally processed;14-3-3 protein epsilon;14-3-3 protein zeta/delta;14-3-3 protein eta	YWHAQ;YWHAB;SFN;YWHAG;YWHAE;YWHAZ;YWHAH	-1.03121	-1.14957
P50502	Hsc70-interacting protein	ST13	-0.466516	-0.238579
Q969X1	Protein lifeguard 3	TMBIM1	-0.959009	-1.16159
Q641Q2;Q641Q2-2;Q9Y4E1-4;Q9Y4E1-6;Q9Y4E1;Q9Y4E1-2;Q9Y4E1-3	WASH complex subunit FAM21A;WASH complex subunit FAM21C	FAM21A;FAM21C	-0.0580674	-0.0240617
P21333;P21333-2	Filamin-A	FLNA	-1.97324	-1.56414
Q8N6H7	ADP-ribosylation factor GTPase-activating protein 2	ARFGAP2	-0.692175	-1.01098
Q13541	Eukaryotic translation initiation factor 4E-binding protein 1	EIF4EBP1	-0.210713	0.49968
P20810-6;P20810-7;P20810-5;P20810-9;P20810;P20810-2;P20810-8;P20810-4;P20810-3	Calpastatin	CAST	-0.53026	-0.0145433
O94827-2;O94827;O94827-7;O94827-3;O94827-5;O94827-4;O94827-6	Pleckstrin homology domain-containing family G member 5	PLEKHG5	-0.32164	-0.422056
O94827-2;O94827;O94827-7;O94827-3;O94827-5;O94827-4;O94827-6	Pleckstrin homology domain-containing family G member 5	PLEKHG5	-0.32164	-0.422056
O15021;O15021-1;O15021-3;O15021-2	Microtubule-associated serine/threonine-protein kinase 4	MAST4	-0.289069	0.195348
Q9BXF6	Rab11 family-interacting protein 5	RAB11FIP5	-0.731901	0.39594
P10075	Zinc finger protein GLI4	GLI4	-0.762241	-1.65776
O14896;O14896-2	Interferon regulatory factor 6	IRF6	1.62148	1.17568
O15320-5;O15320;O15320-10;O15320-3;O15320-4;O15320-2;O15320-7;O15320-6;O15320-8;Q96RT6	Cutaneous T-cell lymphoma-associated antigen 5;Protein cTAGE-2	CTAGE5;CTAGE1	0.124725	-0.243267
Q96N67;Q96N67-6;Q96N67-2;Q96N67-5;Q96N67-3;Q96N67-4	Dedicator of cytokinesis protein 7	DOCK7	-0.825952	-1.59531
Q8N6H7	ADP-ribosylation factor GTPase-activating protein 2	ARFGAP2	-0.516615	-1.00121
Q99698	Lysosomal-trafficking regulator	LYST	0.555227	0.749234
Q9BQN1	Protein FAM83C	FAM83C	-1.21508	-1.24117
Q5TKA1-2;Q5TKA1	Protein lin-9 homolog	LIN9	-1.89883	-2.17951
O95835;O95835-2	Serine/threonine-protein kinase LATS1	LATS1	0.097476	0.266996
Q09666	Neuroblast differentiation-associated protein AHNAK	AHNAK	-0.305004	-0.0724828
O60825	6-phosphofructo-2-kinase/fructose-2,6-bisphosphatase 2;6-phosphofructo-2-kinase;Fructose-2,6-bisphosphatase	PFKFB2	-0.207095	-0.291574
Q15418-2;Q15418;Q15418-3	Ribosomal protein S6 kinase alpha-1	RPS6KA1	-0.35334	-0.208494
Q9UHB7;Q9UHB7-2	AF4/FMR2 family member 4	AFF4	0.00676478	0.258459
Q8NDI1;Q8NDI1-2;Q8NDI1-3	EH domain-binding protein 1	EHBP1	-1.24059	-1.26112
Q8WWI1-3;Q8WWI1;Q8WWI1-2;Q8WWI1-4	LIM domain only protein 7	LMO7	-0.930133	-0.139744
Q14155-5;Q14155-1;Q14155;Q14155-3;Q14155-2;Q14155-6	Rho guanine nucleotide exchange factor 7	ARHGEF7	-0.397828	-0.35078
Q6ZRV2	Protein FAM83H	FAM83H	-1.8805	-2.03021
P05023;P05023-4;P05023-2	Sodium/potassium-transporting ATPase subunit alpha-1	ATP1A1	-0.425404	0.326652
Q96D71;Q96D71-3;Q96D71-2	RalBP1-associated Eps domain-containing protein 1	REPS1	-0.40072	-0.343916
P06239-3;P06241;P06241-2;P06239;P06241-3	Tyrosine-protein kinase Fyn;Tyrosine-protein kinase Lck	FYN;LCK	-0.726257	-2.33504
Q567U6	Coiled-coil domain-containing protein 93	CCDC93	-1.47574	-1.84596
O00515	Ladinin-1	LAD1	-1.16747	-1.54772
O00515	Ladinin-1	LAD1	-0.522261	-0.633681
Q13835;Q13835-2	Plakophilin-1	PKP1	-0.540191	1.40893
Q92997;Q92997-2	Segment polarity protein dishevelled homolog DVL-3	DVL3	-0.553384	-0.768813
Q7Z4V5-3;Q7Z4V5;Q7Z4V5-2	Hepatoma-derived growth factor-related protein 2	HDGFRP2	-0.65247	-0.496957
P52272;P52272-2	Heterogeneous nuclear ribonucleoprotein M	HNRNPM	-0.936193	-1.6742
Q9Y4K1	Absent in melanoma 1 protein	AIM1	-0.811371	-1.07233
Q9Y4K1	Absent in melanoma 1 protein	AIM1	-0.811371	-1.07233
