# Supplementary material for: A protein phosphatase network controls the temporal and spatial dynamics of differentiation commitment in human epidermis
Source: eLife. 2017 Oct 18;6:e27356. doi: 10.7554/eLife.27356 (PMC5667932; doi:10.7554/eLife.27356)
Supplement: Supplementary file 4. [file elife-27356-supp4.xlsx]

## Sheet: Sheet1
Supplementary File 4	p-values generated for RT qPCR of TP63 and TGM1 for each conditional time course relative to control time course (SCR) by 2-way ANOVA with Dunnett's multiple comparisons test
Dunnett's multiple comparisons test	Mean Diff.	95.00% CI of diff.	Significant?	Summary	Adjusted P Value
TP63
0hr
SCR vs. DUSP6	-0.000112	-0.0002635 to 3.943e-005	No	ns	0.211972
SCR vs. PPTC7	-0.0002416	-0.000393 to -9.011e-005	Yes	***	0.000666
SCR vs. PTPN1	-0.00119	-0.001341 to -0.001038	Yes	****	0.0001
SCR vs. PTPN13	9.798e-05	-5.349e-005 to 0.0002494	No	ns	0.32401
SCR vs. PPP3CA	-7.28e-05	-0.0002243 to 7.867e-005	No	ns	0.600322
4hr
SCR vs. DUSP6	-2.131e-05	-0.0001728 to 0.0001302	No	ns	0.995598
SCR vs. PPTC7	-8.971e-05	-0.0002412 to 6.176e-005	No	ns	0.405536
SCR vs. PTPN1	-0.0005202	-0.0006717 to -0.0003687	Yes	****	0.0001
SCR vs. PTPN13	9.297e-05	-5.85e-005 to 0.0002444	No	ns	0.372096
SCR vs. PPP3CA	-0.0003821	-0.0005336 to -0.0002307	Yes	****	0.0001
8hr
SCR vs. DUSP6	-0.0001487	-0.0003002 to 2.77e-006	No	ns	0.055936
SCR vs. PPTC7	-7.817e-05	-0.0002296 to 7.33e-005	No	ns	0.535637
SCR vs. PTPN1	-0.0001939	-0.0003454 to -4.246e-005	Yes	**	0.007453
SCR vs. PTPN13	-0.0002113	-0.0003628 to -5.985e-005	Yes	**	0.003166
SCR vs. PPP3CA	-0.0002451	-0.0003966 to -9.363e-005	Yes	***	0.00055
12hr
SCR vs. DUSP6	-8.693e-05	-0.0002384 to 6.454e-005	No	ns	0.435316
SCR vs. PPTC7	-5.5e-05	-0.0002065 to 9.647e-005	No	ns	0.809386
SCR vs. PTPN1	-0.0001124	-0.0002638 to 3.91e-005	No	ns	0.209775
SCR vs. PTPN13	-0.0002435	-0.000395 to -9.208e-005	Yes	***	0.000598
SCR vs. PPP3CA	-2.76e-05	-0.0001791 to 0.0001239	No	ns	0.9862
TGM1
0hr
SCR vs. DUSP6	-3.338e-05	-0.0001228 to 5.606e-005	No	ns	0.7929
SCR vs. PPTC7	-3.134e-05	-0.0001208 to 5.811e-005	No	ns	0.8294
SCR vs. PTPN1	-0.0001489	-0.0002383 to -5.942e-005	Yes	***	0.0004
SCR vs. PTPN13	-1.306e-05	-0.0001025 to 7.638e-005	No	ns	0.9949
SCR vs. PPP3CA	-7.489e-05	-0.0001643 to 1.455e-005	No	ns	0.1285
4hr
SCR vs. DUSP6	-1.721e-05	-0.0001067 to 7.223e-005	No	ns	0.9824
SCR vs. PPTC7	-3.489e-06	-9.293e-005 to 8.595e-005	No	ns	0.9999
SCR vs. PTPN1	-7.577e-05	-0.0001652 to 1.367e-005	No	ns	0.1218
SCR vs. PTPN13	8.873e-08	-8.935e-005 to 8.953e-005	No	ns	0.9999
SCR vs. PPP3CA	-0.0001292	-0.0002187 to -3.978e-005	Yes	**	0.0022
8hr
SCR vs. DUSP6	-1.593e-05	-0.0001054 to 7.351e-005	No	ns	0.9875
SCR vs. PPTC7	-7.093e-05	-0.0001604 to 1.851e-005	No	ns	0.1623
SCR vs. PTPN1	-0.0002964	-0.0003859 to -0.000207	Yes	****	0.0001
SCR vs. PTPN13	1.94e-05	-7.004e-005 to 0.0001088	No	ns	0.9709
SCR vs. PPP3CA	-0.0004312	-0.0005206 to -0.0003417	Yes	****	0.0001
12hr
SCR vs. DUSP6	4.215e-05	-4.729e-005 to 0.0001316	No	ns	0.6177
SCR vs. PPTC7	-0.0001203	-0.0002098 to -3.087e-005	Yes	**	0.0046
SCR vs. PTPN1	-0.000177	-0.0002665 to -8.757e-005	Yes	****	0.0001
SCR vs. PTPN13	5.546e-05	-3.399e-005 to 0.0001449	No	ns	0.3627
SCR vs. PPP3CA	-0.0001391	-0.0002286 to -4.967e-005	Yes	***	0.0009
