# Supplementary material for: A protein phosphatase network controls the temporal and spatial dynamics of differentiation commitment in human epidermis
Source: eLife. 2017 Oct 18;6:e27356. doi: 10.7554/eLife.27356 (PMC5667932; doi:10.7554/eLife.27356)
Supplement: Supplementary file 6. — p-values generated for each conditional time course relative to control time course (SCR) by two-way ANOVA multiple comparisons (for AP1 superfamily factors). p-values generated for RT qPCR of AP1 factors for each conditional time course relative to control time course (siSCR) by two-way ANOVA with Dunnett's multiple comparisons test. [file elife-27356-supp6.xlsx]

## Sheet: Sheet1
Supplementary File 6	p-values generated for RT qPCR of AP1 factors for each conditional time course relative to control time course (SCR) by 2-way ANOVA with Dunnett's multiple comparisons test
Dunnett's multiple comparisons test	Mean Diff.	95.00% CI of diff.	Significant?	Summary	Adjusted P Value
C JUN 0h
SCR vs. DUSP6	0.0001268	-3.077e-005 to 0.0002844	No	ns	0.160468
SCR vs. PPTC7	0.0001142	-4.337e-005 to 0.0002718	No	ns	0.240408
SCR vs. PTPN1	0.0001247	-3.284e-005 to 0.0002823	No	ns	0.171941
SCR vs. PTPN13	8.431e-05	-7.326e-005 to 0.0002419	No	ns	0.52563
SCR vs. PPP3CA	5.096e-05	-0.0001066 to 0.0002085	No	ns	0.883956
C JUN 4h
SCR vs. DUSP6	-7.587e-05	-0.0002334 to 8.17e-005	No	ns	0.623632
SCR vs. PPTC7	-0.0002479	-0.0004055 to -9.032e-005	Yes	***	0.000407
SCR vs. PTPN1	6.855e-05	-8.902e-005 to 0.0002261	No	ns	0.708454
SCR vs. PTPN13	0.0002743	0.0001168 to 0.0004319	Yes	****	0.0001
SCR vs. PPP3CA	-0.0003111	-0.0004686 to -0.0001535	Yes	****	0.0001
C JUN 8h
SCR vs. DUSP6	-0.0001706	-0.0003282 to -1.301e-005	Yes	*	0.028293
SCR vs. PPTC7	-3.211e-05	-0.0001897 to 0.0001255	No	ns	0.981288
SCR vs. PTPN1	-0.0002587	-0.0004163 to -0.0001011	Yes	***	0.000198
SCR vs. PTPN13	-2.723e-05	-0.0001848 to 0.0001303	No	ns	0.991204
SCR vs. PPP3CA	-0.0003293	-0.0004869 to -0.0001717	Yes	****	0.0001
C JUN 12h
SCR vs. DUSP6	0.0001355	-2.202e-005 to 0.0002931	No	ns	0.118118
SCR vs. PPTC7	0.0002296	7.2e-005 to 0.0003871	Yes	**	0.001256
SCR vs. PTPN1	0.0002836	0.000126 to 0.0004412	Yes	****	0.0001
SCR vs. PTPN13	0.0003798	0.0002223 to 0.0005374	Yes	****	0.0001
SCR vs. PPP3CA	0.0003076	0.0001501 to 0.0004652	Yes	****	0.0001
JUN B 0h
SCR vs. DUSP6	0.0004515	0.0002939 to 0.0006091	Yes	****	0.0001
SCR vs. PPTC7	0.0001597	2.143e-006 to 0.0003173	Yes	*	0.045684
SCR vs. PTPN1	0.0002779	0.0001203 to 0.0004354	Yes	****	0.0001
SCR vs. PTPN13	0.000484	0.0003264 to 0.0006416	Yes	****	0.0001
SCR vs. PPP3CA	0.0003744	0.0002169 to 0.000532	Yes	****	0.0001
JUN B 4h
SCR vs. DUSP6	-5.817e-06	-0.0001634 to 0.0001518	No	ns	0.999869
SCR vs. PPTC7	-0.0004346	-0.0005921 to -0.000277	Yes	****	0.0001
SCR vs. PTPN1	-0.0006756	-0.0008331 to -0.000518	Yes	****	0.0001
SCR vs. PTPN13	-0.0001243	-0.0002818 to 3.332e-005	No	ns	0.174748
SCR vs. PPP3CA	-0.0005269	-0.0006845 to -0.0003693	Yes	****	0.0001
JUN B 8h
SCR vs. DUSP6	-0.002259	-0.002416 to -0.002101	Yes	****	0.0001
SCR vs. PPTC7	-0.002297	-0.002454 to -0.002139	Yes	****	0.0001
SCR vs. PTPN1	-0.0005966	-0.0007542 to -0.000439	Yes	****	0.0001
SCR vs. PTPN13	-0.000347	-0.0005045 to -0.0001894	Yes	****	0.0001
SCR vs. PPP3CA	-0.002477	-0.002635 to -0.00232	Yes	****	0.0001
JUN B 12h
SCR vs. DUSP6	0.0007085	0.000551 to 0.0008661	Yes	****	0.0001
SCR vs. PPTC7	0.0004987	0.0003411 to 0.0006563	Yes	****	0.0001
SCR vs. PTPN1	0.001249	0.001092 to 0.001407	Yes	****	0.0001
SCR vs. PTPN13	0.001286	0.001128 to 0.001444	Yes	****	0.0001
SCR vs. PPP3CA	0.00109	0.0009327 to 0.001248	Yes	****	0.0001
JUN D 0h
SCR vs. DUSP6	0.0002914	0.0001339 to 0.000449	Yes	****	0.0001
SCR vs. PPTC7	0.0001726	1.502e-005 to 0.0003302	Yes	*	0.025852
SCR vs. PTPN1	9.882e-05	-5.875e-005 to 0.0002564	No	ns	0.371608
SCR vs. PTPN13	0.000299	0.0001415 to 0.0004566	Yes	****	0.0001
SCR vs. PPP3CA	0.0002137	5.618e-005 to 0.0003713	Yes	**	0.003159
JUN D 4h
SCR vs. DUSP6	-0.0001175	-0.0002751 to 4.003e-005	No	ns	0.216854
SCR vs. PPTC7	-0.0003013	-0.0004589 to -0.0001437	Yes	****	0.0001
SCR vs. PTPN1	-0.0002638	-0.0004214 to -0.0001063	Yes	***	0.000139
SCR vs. PTPN13	-9.663e-05	-0.0002542 to 6.093e-005	No	ns	0.393088
SCR vs. PPP3CA	-0.0003333	-0.0004909 to -0.0001757	Yes	****	0.0001
JUN D 8h
SCR vs. DUSP6	-0.0003857	-0.0005433 to -0.0002282	Yes	****	0.0001
SCR vs. PPTC7	-0.0005726	-0.0007302 to -0.0004151	Yes	****	0.0001
SCR vs. PTPN1	-6.313e-05	-0.0002207 to 9.443e-005	No	ns	0.768501
SCR vs. PTPN13	-0.0002343	-0.0003919 to -7.676e-005	Yes	***	0.000958
SCR vs. PPP3CA	-0.0004691	-0.0006267 to -0.0003115	Yes	****	0.0001
JUN D 12h
SCR vs. DUSP6	9.98e-05	-5.777e-005 to 0.0002574	No	ns	0.362088
SCR vs. PPTC7	4.512e-05	-0.0001125 to 0.0002027	No	ns	0.925513
SCR vs. PTPN1	0.0002176	6.003e-005 to 0.0003752	Yes	**	0.002537
SCR vs. PTPN13	0.0001134	-4.416e-005 to 0.000271	No	ns	0.246267
SCR vs. PPP3CA	0.0001806	2.307e-005 to 0.0003382	Yes	*	0.017675
C FOS 0h
SCR vs. DUSP6	0.0006776	0.00052 to 0.0008351	Yes	****	0.0001
SCR vs. PPTC7	0.0004374	0.0002798 to 0.0005949	Yes	****	0.0001
SCR vs. PTPN1	0.0003311	0.0001735 to 0.0004886	Yes	****	0.0001
SCR vs. PTPN13	0.001337	0.001179 to 0.001495	Yes	****	0.0001
SCR vs. PPP3CA	0.0004471	0.0002895 to 0.0006046	Yes	****	0.0001
C FOS 4h
SCR vs. DUSP6	0.0002128	5.527e-005 to 0.0003704	Yes	**	0.003319
SCR vs. PPTC7	-0.0002086	-0.0003661 to -5.1e-005	Yes	**	0.004211
SCR vs. PTPN1	-5.991e-05	-0.0002175 to 9.766e-005	No	ns	0.802186
SCR vs. PTPN13	0.000253	9.54e-005 to 0.0004105	Yes	***	0.000291
SCR vs. PPP3CA	-0.0002575	-0.0004151 to -9.997e-005	Yes	***	0.000214
C FOS 8h
SCR vs. DUSP6	-0.0007039	-0.0008615 to -0.0005463	Yes	****	0.0001
SCR vs. PPTC7	-0.0005768	-0.0007344 to -0.0004193	Yes	****	0.0001
SCR vs. PTPN1	-0.0002168	-0.0003744 to -5.924e-005	Yes	**	0.002655
SCR vs. PTPN13	-3.461e-05	-0.0001922 to 0.000123	No	ns	0.97424
SCR vs. PPP3CA	-0.0007171	-0.0008747 to -0.0005596	Yes	****	0.0001
C FOS 12h
SCR vs. DUSP6	0.0006804	0.0005228 to 0.000838	Yes	****	0.0001
SCR vs. PPTC7	0.0005894	0.0004319 to 0.000747	Yes	****	0.0001
SCR vs. PTPN1	0.001269	0.001111 to 0.001426	Yes	****	0.0001
SCR vs. PTPN13	0.001334	0.001177 to 0.001492	Yes	****	0.0001
SCR vs. PPP3CA	0.00119	0.001033 to 0.001348	Yes	****	0.0001
FOS B 0h
SCR vs. DUSP6	7.864e-05	-7.893e-005 to 0.0002362	No	ns	0.591168
SCR vs. PPTC7	-2.336e-05	-0.0001809 to 0.0001342	No	ns	0.995476
SCR vs. PTPN1	5.15e-05	-0.0001061 to 0.0002091	No	ns	0.879563
SCR vs. PTPN13	0.0001706	1.304e-005 to 0.0003282	Yes	*	0.028262
SCR vs. PPP3CA	6.784e-05	-8.973e-005 to 0.0002254	No	ns	0.716509
FOS B 4h
SCR vs. DUSP6	0.0001274	-3.014e-005 to 0.000285	No	ns	0.157051
SCR vs. PPTC7	-0.0001155	-0.000273 to 4.21e-005	No	ns	0.231255
SCR vs. PTPN1	4.764e-05	-0.0001099 to 0.0002052	No	ns	0.908671
SCR vs. PTPN13	0.0001644	6.858e-006 to 0.000322	Yes	*	0.037263
SCR vs. PPP3CA	-4.907e-05	-0.0002066 to 0.0001085	No	ns	0.898358
FOS B 8h
SCR vs. DUSP6	-0.0003075	-0.0004651 to -0.0001499	Yes	****	0.0001
SCR vs. PPTC7	-0.000329	-0.0004866 to -0.0001715	Yes	****	0.0001
SCR vs. PTPN1	-1.11e-05	-0.0001687 to 0.0001465	No	ns	0.999747
SCR vs. PTPN13	-8.295e-05	-0.0002405 to 7.462e-005	No	ns	0.541252
SCR vs. PPP3CA	-0.000269	-0.0004266 to -0.0001114	Yes	****	0.0001
FOS B 12h
SCR vs. DUSP6	5.474e-05	-0.0001028 to 0.0002123	No	ns	0.851858
SCR vs. PPTC7	3.061e-05	-0.000127 to 0.0001882	No	ns	0.984797
SCR vs. PTPN1	0.0001651	7.489e-006 to 0.0003226	Yes	*	0.036226
SCR vs. PTPN13	0.0001456	-1.195e-005 to 0.0003032	No	ns	0.081016
SCR vs. PPP3CA	0.0001346	-2.297e-005 to 0.0002922	No	ns	0.122268
FOSL1 0h
SCR vs. DUSP6	-0.0001385	-0.000296 to 1.91e-005	No	ns	0.106158
SCR vs. PPTC7	-0.0001218	-0.0002793 to 3.581e-005	No	ns	0.189637
SCR vs. PTPN1	0.0001512	-6.335e-006 to 0.0003088	No	ns	0.064906
SCR vs. PTPN13	6.968e-05	-8.789e-005 to 0.0002273	No	ns	0.695518
SCR vs. PPP3CA	0.0001641	6.536e-006 to 0.0003217	Yes	*	0.037812
FOSL1 4h
SCR vs. DUSP6	0.0004756	0.000318 to 0.0006331	Yes	****	0.0001
SCR vs. PPTC7	0.0001017	-5.589e-005 to 0.0002592	No	ns	0.344391
SCR vs. PTPN1	0.0001866	2.906e-005 to 0.0003442	Yes	*	0.01322
SCR vs. PTPN13	0.0003839	0.0002264 to 0.0005415	Yes	****	0.0001
SCR vs. PPP3CA	0.0001674	9.854e-006 to 0.000325	Yes	*	0.032625
FOSL1 8h
SCR vs. DUSP6	-0.001749	-0.001907 to -0.001592	Yes	****	0.0001
SCR vs. PPTC7	-0.001973	-0.00213 to -0.001815	Yes	****	0.0001
SCR vs. PTPN1	-0.0005564	-0.000714 to -0.0003989	Yes	****	0.0001
SCR vs. PTPN13	-0.0001783	-0.0003359 to -2.075e-005	Yes	*	0.01981
SCR vs. PPP3CA	-0.002058	-0.002216 to -0.001901	Yes	****	0.0001
FOSL1 12h
SCR vs. DUSP6	0.0009456	0.000788 to 0.001103	Yes	****	0.0001
SCR vs. PPTC7	0.0004177	0.0002601 to 0.0005752	Yes	****	0.0001
SCR vs. PTPN1	0.002081	0.001924 to 0.002239	Yes	****	0.0001
SCR vs. PTPN13	0.002287	0.002129 to 0.002444	Yes	****	0.0001
SCR vs. PPP3CA	0.001945	0.001787 to 0.002102	Yes	****	0.0001
FOSL2 0h
SCR vs. DUSP6	0.0001352	-2.233e-005 to 0.0002928	No	ns	0.119461
SCR vs. PPTC7	0.0001319	-2.571e-005 to 0.0002894	No	ns	0.134717
SCR vs. PTPN1	0.0002397	8.214e-005 to 0.0003973	Yes	***	0.000691
SCR vs. PTPN13	0.0002463	8.868e-005 to 0.0004038	Yes	***	0.000454
SCR vs. PPP3CA	0.0003124	0.0001548 to 0.0004699	Yes	****	0.0001
FOSL2 4h
SCR vs. DUSP6	5.676e-05	-0.0001008 to 0.0002143	No	ns	0.833185
SCR vs. PPTC7	2.221e-06	-0.0001553 to 0.0001598	No	ns	0.9999
SCR vs. PTPN1	7.697e-05	-8.06e-005 to 0.0002345	No	ns	0.610696
SCR vs. PTPN13	5.636e-05	-0.0001012 to 0.0002139	No	ns	0.836969
SCR vs. PPP3CA	6.751e-05	-9.006e-005 to 0.0002251	No	ns	0.720293
FOSL2 8h
SCR vs. DUSP6	-0.000283	-0.0004406 to -0.0001254	Yes	****	0.0001
SCR vs. PPTC7	-0.000131	-0.0002886 to 2.659e-005	No	ns	0.138988
SCR vs. PTPN1	-6.084e-05	-0.0002184 to 9.673e-005	No	ns	0.792666
SCR vs. PTPN13	4.064e-05	-0.0001169 to 0.0001982	No	ns	0.950227
SCR vs. PPP3CA	-5.069e-05	-0.0002083 to 0.0001069	No	ns	0.886031
FOSL2 12h
SCR vs. DUSP6	0.0003294	0.0001718 to 0.000487	Yes	****	0.0001
SCR vs. PPTC7	0.0002597	0.0001021 to 0.0004173	Yes	***	0.000185
SCR vs. PTPN1	0.0004396	0.0002821 to 0.0005972	Yes	****	0.0001
SCR vs. PTPN13	0.0005243	0.0003667 to 0.0006819	Yes	****	0.0001
SCR vs. PPP3CA	0.0004999	0.0003423 to 0.0006575	Yes	****	0.0001
MAF 0h
SCR vs. DUSP6	7.373e-06	-0.0001502 to 0.0001649	No	ns	0.999808
SCR vs. PPTC7	5.888e-06	-0.0001517 to 0.0001635	No	ns	0.999869
SCR vs. PTPN1	2.194e-05	-0.0001356 to 0.0001795	No	ns	0.99633
SCR vs. PTPN13	3.736e-05	-0.0001202 to 0.0001949	No	ns	0.964537
SCR vs. PPP3CA	1.504e-05	-0.0001425 to 0.0001726	No	ns	0.999625
MAF 4h
SCR vs. DUSP6	3.905e-05	-0.0001185 to 0.0001966	No	ns	0.957581
SCR vs. PPTC7	-1.831e-05	-0.0001759 to 0.0001393	No	ns	0.998344
SCR vs. PTPN1	6.752e-05	-9.005e-005 to 0.0002251	No	ns	0.720171
SCR vs. PTPN13	0.0001244	-3.316e-005 to 0.000282	No	ns	0.173893
SCR vs. PPP3CA	-1.621e-05	-0.0001738 to 0.0001414	No	ns	0.99871
MAF 8h
SCR vs. DUSP6	-0.0001276	-0.0002852 to 2.992e-005	No	ns	0.155831
SCR vs. PPTC7	-8.101e-05	-0.0002386 to 7.656e-005	No	ns	0.563586
SCR vs. PTPN1	-4.864e-05	-0.0002062 to 0.0001089	No	ns	0.901531
SCR vs. PTPN13	7.389e-05	-8.368e-005 to 0.0002315	No	ns	0.646699
SCR vs. PPP3CA	-0.0001071	-0.0002647 to 5.045e-005	No	ns	0.296183
MAF 12h
SCR vs. DUSP6	0.0002076	5e-005 to 0.0003651	Yes	**	0.004448
SCR vs. PPTC7	0.0003183	0.0001607 to 0.0004759	Yes	****	0.0001
SCR vs. PTPN1	0.0003877	0.0002302 to 0.0005453	Yes	****	0.0001
SCR vs. PTPN13	0.0005295	0.0003719 to 0.0006871	Yes	****	0.0001
SCR vs. PPP3CA	0.0004186	0.000261 to 0.0005761	Yes	****	0.0001
MAFB 0h
SCR vs. DUSP6	5.658e-06	-0.0001519 to 0.0001632	No	ns	0.999869
SCR vs. PPTC7	1.197e-05	-0.0001456 to 0.0001695	No	ns	0.999747
SCR vs. PTPN1	2.182e-05	-0.0001358 to 0.0001794	No	ns	0.996452
SCR vs. PTPN13	2.164e-05	-0.0001359 to 0.0001792	No	ns	0.996513
SCR vs. PPP3CA	2.386e-05	-0.0001337 to 0.0001814	No	ns	0.995049
MAFB 4h
SCR vs. DUSP6	0.0001034	-5.42e-005 to 0.0002609	No	ns	0.328892
SCR vs. PPTC7	7.541e-05	-8.216e-005 to 0.000233	No	ns	0.62888
SCR vs. PTPN1	0.0001145	-4.304e-005 to 0.0002721	No	ns	0.23809
SCR vs. PTPN13	0.0001338	-2.376e-005 to 0.0002914	No	ns	0.125807
SCR vs. PPP3CA	0.0001104	-4.72e-005 to 0.0002679	No	ns	0.269577
MAFB 8h
SCR vs. DUSP6	-0.0002022	-0.0003598 to -4.468e-005	Yes	**	0.005935
SCR vs. PPTC7	-2.257e-06	-0.0001598 to 0.0001553	No	ns	0.9999
SCR vs. PTPN1	5.537e-06	-0.000152 to 0.0001631	No	ns	0.999869
SCR vs. PTPN13	0.0001566	-9.499e-007 to 0.0003142	No	ns	0.052031
SCR vs. PPP3CA	2.559e-05	-0.000132 to 0.0001832	No	ns	0.993401
MAFB 12h
SCR vs. DUSP6	0.0008941	0.0007365 to 0.001052	Yes	****	0.0001
SCR vs. PPTC7	0.0009367	0.0007792 to 0.001094	Yes	****	0.0001
SCR vs. PTPN1	0.001189	0.001031 to 0.001346	Yes	****	0.0001
SCR vs. PTPN13	0.001313	0.001155 to 0.00147	Yes	****	0.0001
SCR vs. PPP3CA	0.00123	0.001073 to 0.001388	Yes	****	0.0001
MAFA 0h
SCR vs. DUSP6	1.067e-07	-0.0001575 to 0.0001577	No	ns	0.9999
SCR vs. PPTC7	4.886e-06	-0.0001527 to 0.0001625	No	ns	0.999869
SCR vs. PTPN1	3.681e-06	-0.0001539 to 0.0001612	No	ns	0.9999
SCR vs. PTPN13	1.978e-06	-0.0001556 to 0.0001595	No	ns	0.9999
SCR vs. PPP3CA	8.366e-06	-0.0001492 to 0.0001659	No	ns	0.999808
MAFA 4h
SCR vs. DUSP6	1.193e-06	-0.0001564 to 0.0001588	No	ns	0.9999
SCR vs. PPTC7	-9.637e-07	-0.0001585 to 0.0001566	No	ns	0.9999
SCR vs. PTPN1	2.464e-06	-0.0001551 to 0.00016	No	ns	0.9999
SCR vs. PTPN13	5.39e-06	-0.0001522 to 0.000163	No	ns	0.999869
SCR vs. PPP3CA	8.267e-07	-0.0001567 to 0.0001584	No	ns	0.9999
MAFA 8h
SCR vs. DUSP6	-1.153e-05	-0.0001691 to 0.000146	No	ns	0.999747
SCR vs. PPTC7	-2.011e-06	-0.0001596 to 0.0001556	No	ns	0.9999
SCR vs. PTPN1	5.227e-06	-0.0001523 to 0.0001628	No	ns	0.999869
SCR vs. PTPN13	-2.249e-06	-0.0001598 to 0.0001553	No	ns	0.9999
SCR vs. PPP3CA	-6.827e-06	-0.0001644 to 0.0001507	No	ns	0.999869
MAFA 12h
SCR vs. DUSP6	1.983e-05	-0.0001377 to 0.0001774	No	ns	0.997917
SCR vs. PPTC7	2.454e-05	-0.000133 to 0.0001821	No	ns	0.994438
SCR vs. PTPN1	3.594e-05	-0.0001216 to 0.0001935	No	ns	0.969877
SCR vs. PTPN13	3.342e-05	-0.0001242 to 0.000191	No	ns	0.97781
SCR vs. PPP3CA	3.056e-05	-0.000127 to 0.0001881	No	ns	0.984919
MAFK 0h
SCR vs. DUSP6	-5.117e-06	-0.0001627 to 0.0001525	No	ns	0.999869
SCR vs. PPTC7	1.073e-05	-0.0001468 to 0.0001683	No	ns	0.999747
SCR vs. PTPN1	2.32e-05	-0.0001344 to 0.0001808	No	ns	0.995598
SCR vs. PTPN13	-3.893e-05	-0.0001965 to 0.0001186	No	ns	0.958099
SCR vs. PPP3CA	4.367e-05	-0.0001139 to 0.0002012	No	ns	0.934056
MAFK 4h
SCR vs. DUSP6	5.297e-06	-0.0001523 to 0.0001629	No	ns	0.999869
SCR vs. PPTC7	-8.416e-05	-0.0002417 to 7.341e-005	No	ns	0.527338
SCR vs. PTPN1	-4.208e-05	-0.0001996 to 0.0001155	No	ns	0.942905
SCR vs. PTPN13	3.612e-05	-0.0001215 to 0.0001937	No	ns	0.969236
SCR vs. PPP3CA	-2.55e-05	-0.0001831 to 0.0001321	No	ns	0.993462
MAFK 8h
SCR vs. DUSP6	-0.0001856	-0.0003432 to -2.803e-005	Yes	*	0.013922
SCR vs. PPTC7	-0.0002067	-0.0003642 to -4.91e-005	Yes	**	0.004677
SCR vs. PTPN1	-1.29e-05	-0.0001705 to 0.0001447	No	ns	0.999686
SCR vs. PTPN13	-2.606e-05	-0.0001836 to 0.0001315	No	ns	0.992852
SCR vs. PPP3CA	-0.0001347	-0.0002922 to 2.291e-005	No	ns	0.122024
MAFK 12h
SCR vs. DUSP6	3.663e-05	-0.0001209 to 0.0001942	No	ns	0.967344
SCR vs. PPTC7	0.0001297	-2.786e-005 to 0.0002873	No	ns	0.145213
SCR vs. PTPN1	0.0002282	7.063e-005 to 0.0003858	Yes	**	0.001362
SCR vs. PTPN13	0.0001959	3.832e-005 to 0.0003535	Yes	**	0.008277
SCR vs. PPP3CA	0.0002225	6.491e-005 to 0.00038	Yes	**	0.001915
MAFF 0h
SCR vs. DUSP6	0.0001361	-2.143e-005 to 0.0002937	No	ns	0.115677
SCR vs. PPTC7	0.0002048	4.722e-005 to 0.0003624	Yes	**	0.00518
SCR vs. PTPN1	0.0004233	0.0002658 to 0.0005809	Yes	****	0.0001
SCR vs. PTPN13	0.0002501	9.253e-005 to 0.0004077	Yes	***	0.000353
SCR vs. PPP3CA	0.0006006	0.000443 to 0.0007582	Yes	****	0.0001
MAFF 4h
SCR vs. DUSP6	0.0002988	0.0001413 to 0.0004564	Yes	****	0.0001
SCR vs. PPTC7	0.0001819	2.433e-005 to 0.0003395	Yes	*	0.016637
SCR vs. PTPN1	0.0003091	0.0001515 to 0.0004667	Yes	****	0.0001
SCR vs. PTPN13	0.0003494	0.0001919 to 0.000507	Yes	****	0.0001
SCR vs. PPP3CA	0.0003157	0.0001581 to 0.0004733	Yes	****	0.0001
MAFF 8h
SCR vs. DUSP6	-0.0005352	-0.0006928 to -0.0003776	Yes	****	0.0001
SCR vs. PPTC7	-0.0002806	-0.0004382 to -0.000123	Yes	****	0.0001
SCR vs. PTPN1	-5.915e-06	-0.0001635 to 0.0001517	No	ns	0.999869
SCR vs. PTPN13	6.487e-07	-0.0001569 to 0.0001582	No	ns	0.9999
SCR vs. PPP3CA	-0.0002279	-0.0003855 to -7.037e-005	Yes	**	0.001385
MAFF 12h
SCR vs. DUSP6	1.33e-05	-0.0001443 to 0.0001709	No	ns	0.999686
SCR vs. PPTC7	0.0001747	1.712e-005 to 0.0003323	Yes	*	0.023472
SCR vs. PTPN1	0.0002491	9.15e-005 to 0.0004066	Yes	***	0.000377
SCR vs. PTPN13	0.0002304	7.282e-005 to 0.000388	Yes	**	0.001197
SCR vs. PPP3CA	0.0002487	9.113e-005 to 0.0004063	Yes	***	0.000386
MAFG 0h
SCR vs. DUSP6	1.118e-05	-0.0001464 to 0.0001688	No	ns	0.999747
SCR vs. PPTC7	1.835e-05	-0.0001392 to 0.0001759	No	ns	0.998344
SCR vs. PTPN1	9.834e-06	-0.0001477 to 0.0001674	No	ns	0.999747
SCR vs. PTPN13	9.184e-06	-0.0001484 to 0.0001668	No	ns	0.999808
SCR vs. PPP3CA	4.512e-06	-0.0001531 to 0.0001621	No	ns	0.9999
MAFG 4h
SCR vs. DUSP6	-3.728e-06	-0.0001613 to 0.0001538	No	ns	0.9999
SCR vs. PPTC7	-0.0001196	-0.0002771 to 3.802e-005	No	ns	0.203551
SCR vs. PTPN1	6.358e-06	-0.0001512 to 0.0001639	No	ns	0.999869
SCR vs. PTPN13	0.000104	-5.353e-005 to 0.0002616	No	ns	0.322911
SCR vs. PPP3CA	-8.923e-05	-0.0002468 to 6.834e-005	No	ns	0.470709
MAFG 8h
SCR vs. DUSP6	-0.0005599	-0.0007175 to -0.0004024	Yes	****	0.0001
SCR vs. PPTC7	-0.0002514	-0.000409 to -9.383e-005	Yes	***	0.000323
SCR vs. PTPN1	-0.0002923	-0.0004499 to -0.0001348	Yes	****	0.0001
SCR vs. PTPN13	-6.414e-05	-0.0002217 to 9.343e-005	No	ns	0.757639
SCR vs. PPP3CA	-0.0003732	-0.0005308 to -0.0002156	Yes	****	0.0001
MAFG 12h
SCR vs. DUSP6	0.0001732	1.562e-005 to 0.0003308	Yes	*	0.025119
SCR vs. PPTC7	0.0005431	0.0003855 to 0.0007007	Yes	****	0.0001
SCR vs. PTPN1	0.0007999	0.0006423 to 0.0009574	Yes	****	0.0001
SCR vs. PTPN13	0.0008732	0.0007157 to 0.001031	Yes	****	0.0001
SCR vs. PPP3CA	0.0006734	0.0005158 to 0.000831	Yes	****	0.0001
NRL 0h
SCR vs. DUSP6	3.416e-06	-0.0001542 to 0.000161	No	ns	0.9999
SCR vs. PPTC7	9.543e-06	-0.000148 to 0.0001671	No	ns	0.999808
SCR vs. PTPN1	1.017e-05	-0.0001474 to 0.0001677	No	ns	0.999747
SCR vs. PTPN13	9.167e-06	-0.0001484 to 0.0001667	No	ns	0.999808
SCR vs. PPP3CA	1.035e-05	-0.0001472 to 0.0001679	No	ns	0.999747
NRL 4h
SCR vs. DUSP6	1.646e-06	-0.0001559 to 0.0001592	No	ns	0.9999
SCR vs. PPTC7	-2.932e-06	-0.0001605 to 0.0001546	No	ns	0.9999
SCR vs. PTPN1	-8.605e-06	-0.0001662 to 0.000149	No	ns	0.999808
SCR vs. PTPN13	9.104e-06	-0.0001485 to 0.0001667	No	ns	0.999808
SCR vs. PPP3CA	2.677e-06	-0.0001549 to 0.0001602	No	ns	0.9999
NRL 8h
SCR vs. DUSP6	-2.602e-05	-0.0001836 to 0.0001315	No	ns	0.992882
SCR vs. PPTC7	-7.631e-06	-0.0001652 to 0.0001499	No	ns	0.999808
SCR vs. PTPN1	-5.789e-06	-0.0001634 to 0.0001518	No	ns	0.999869
SCR vs. PTPN13	-1.72e-06	-0.0001593 to 0.0001558	No	ns	0.9999
SCR vs. PPP3CA	-8.94e-06	-0.0001665 to 0.0001486	No	ns	0.999808
NRL 12h
SCR vs. DUSP6	1.028e-05	-0.0001473 to 0.0001678	No	ns	0.999747
SCR vs. PPTC7	2.89e-05	-0.0001287 to 0.0001865	No	ns	0.988275
SCR vs. PTPN1	2.902e-05	-0.0001286 to 0.0001866	No	ns	0.988031
SCR vs. PTPN13	3.754e-05	-0.00012 to 0.0001951	No	ns	0.963866
SCR vs. PPP3CA	3.556e-05	-0.000122 to 0.0001931	No	ns	0.971128
ATF2 0h
SCR vs. DUSP6	-0.000112	-0.0002696 to 4.553e-005	No	ns	0.25664
SCR vs. PPTC7	-0.0001636	-0.0003212 to -6.022e-006	Yes	*	0.038667
SCR vs. PTPN1	2.159e-05	-0.000136 to 0.0001792	No	ns	0.996574
SCR vs. PTPN13	-2.592e-05	-0.0001835 to 0.0001316	No	ns	0.993004
SCR vs. PPP3CA	0.0001055	-5.208e-005 to 0.0002631	No	ns	0.310097
ATF2 4h
SCR vs. DUSP6	6.664e-05	-9.092e-005 to 0.0002242	No	ns	0.729934
SCR vs. PPTC7	-3.591e-06	-0.0001612 to 0.000154	No	ns	0.9999
SCR vs. PTPN1	3.998e-05	-0.0001176 to 0.0001975	No	ns	0.95337
SCR vs. PTPN13	7.648e-05	-8.109e-005 to 0.0002341	No	ns	0.616432
SCR vs. PPP3CA	4.461e-05	-0.000113 to 0.0002022	No	ns	0.928625
ATF2 8h
SCR vs. DUSP6	-0.0001684	-0.0003259 to -1.079e-005	Yes	*	0.031283
SCR vs. PPTC7	-7.85e-05	-0.0002361 to 7.907e-005	No	ns	0.592755
SCR vs. PTPN1	-5.777e-05	-0.0002153 to 9.98e-005	No	ns	0.823483
SCR vs. PTPN13	-3.749e-05	-0.0001951 to 0.0001201	No	ns	0.964049
SCR vs. PPP3CA	-5.076e-05	-0.0002083 to 0.0001068	No	ns	0.885543
ATF2 12h
SCR vs. DUSP6	-1.884e-05	-0.0001764 to 0.0001387	No	ns	0.998222
SCR vs. PPTC7	9.51e-05	-6.246e-005 to 0.0002527	No	ns	0.408466
SCR vs. PTPN1	0.0001427	-1.488e-005 to 0.0003003	No	ns	0.090658
SCR vs. PTPN13	0.0001284	-2.913e-005 to 0.000286	No	ns	0.151803
SCR vs. PPP3CA	0.0001284	-2.916e-005 to 0.000286	No	ns	0.151925
ATF3 0h
SCR vs. DUSP6	8.391e-05	-7.366e-005 to 0.0002415	No	ns	0.530267
SCR vs. PPTC7	0.0001034	-5.415e-005 to 0.000261	No	ns	0.328403
SCR vs. PTPN1	0.0002453	8.777e-005 to 0.0004029	Yes	***	0.000481
SCR vs. PTPN13	-0.0005925	-0.0007501 to -0.000435	Yes	****	0.0001
SCR vs. PPP3CA	0.0003902	0.0002326 to 0.0005477	Yes	****	0.0001
ATF3 4h
SCR vs. DUSP6	0.0001611	3.508e-006 to 0.0003186	Yes	*	0.04306
SCR vs. PPTC7	-0.0001525	-0.0003101 to 5.026e-006	No	ns	0.06155
SCR vs. PTPN1	7.369e-05	-8.388e-005 to 0.0002313	No	ns	0.649018
SCR vs. PTPN13	-0.0002647	-0.0004223 to -0.0001071	Yes	***	0.000131
SCR vs. PPP3CA	-0.0001032	-0.0002608 to 5.438e-005	No	ns	0.330478
ATF3 8h
SCR vs. DUSP6	-0.000594	-0.0007516 to -0.0004364	Yes	****	0.0001
SCR vs. PPTC7	-0.00044	-0.0005976 to -0.0002825	Yes	****	0.0001
SCR vs. PTPN1	-7.355e-05	-0.0002311 to 8.402e-005	No	ns	0.650727
SCR vs. PTPN13	-0.0005053	-0.0006629 to -0.0003478	Yes	****	0.0001
SCR vs. PPP3CA	-0.0006184	-0.000776 to -0.0004609	Yes	****	0.0001
ATF3 12h
SCR vs. DUSP6	-0.0001742	-0.0003317 to -1.658e-005	Yes	*	0.024052
SCR vs. PPTC7	0.0001174	-4.019e-005 to 0.000275	No	ns	0.217952
SCR vs. PTPN1	0.0002063	4.869e-005 to 0.0003638	Yes	**	0.004784
SCR vs. PTPN13	-8.963e-05	-0.0002472 to 6.794e-005	No	ns	0.466315
SCR vs. PPP3CA	0.0003004	0.0001428 to 0.0004579	Yes	****	0.0001
BATF 0h
SCR vs. DUSP6	-1.128e-07	-0.0001577 to 0.0001575	No	ns	0.9999
SCR vs. PPTC7	1.861e-06	-0.0001557 to 0.0001594	No	ns	0.9999
SCR vs. PTPN1	5.199e-07	-0.000157 to 0.0001581	No	ns	0.9999
SCR vs. PTPN13	1.244e-06	-0.0001563 to 0.0001588	No	ns	0.9999
SCR vs. PPP3CA	1.09e-06	-0.0001565 to 0.0001587	No	ns	0.9999
BATF 4h
SCR vs. DUSP6	2.417e-06	-0.0001552 to 0.00016	No	ns	0.9999
SCR vs. PPTC7	-9.521e-07	-0.0001585 to 0.0001566	No	ns	0.9999
SCR vs. PTPN1	-1.11e-07	-0.0001577 to 0.0001575	No	ns	0.9999
SCR vs. PTPN13	2.601e-06	-0.000155 to 0.0001602	No	ns	0.9999
SCR vs. PPP3CA	-7.816e-08	-0.0001576 to 0.0001575	No	ns	0.9999
BATF 8h
SCR vs. DUSP6	-5.086e-06	-0.0001627 to 0.0001525	No	ns	0.999869
SCR vs. PPTC7	-3.262e-06	-0.0001608 to 0.0001543	No	ns	0.9999
SCR vs. PTPN1	-1.426e-06	-0.000159 to 0.0001561	No	ns	0.9999
SCR vs. PTPN13	-1.645e-06	-0.0001592 to 0.0001559	No	ns	0.9999
SCR vs. PPP3CA	-5.628e-06	-0.0001632 to 0.0001519	No	ns	0.999869
BATF 12h
SCR vs. DUSP6	1.334e-06	-0.0001562 to 0.0001589	No	ns	0.9999
SCR vs. PPTC7	4.646e-06	-0.0001529 to 0.0001622	No	ns	0.999869
SCR vs. PTPN1	5.262e-06	-0.0001523 to 0.0001628	No	ns	0.999869
SCR vs. PTPN13	6.445e-06	-0.0001511 to 0.000164	No	ns	0.999869
SCR vs. PPP3CA	6.84e-06	-0.0001507 to 0.0001644	No	ns	0.999869
JDP 0h
SCR vs. DUSP6	-4.191e-05	-0.0001995 to 0.0001157	No	ns	0.943759
SCR vs. PPTC7	8.156e-05	-7.601e-005 to 0.0002391	No	ns	0.55724
SCR vs. PTPN1	5.701e-05	-0.0001006 to 0.0002146	No	ns	0.830744
SCR vs. PTPN13	5.257e-05	-0.000105 to 0.0002101	No	ns	0.870653
SCR vs. PPP3CA	9.993e-05	-5.764e-005 to 0.0002575	No	ns	0.360868
JDP 4h
SCR vs. DUSP6	0.0001031	-5.446e-005 to 0.0002607	No	ns	0.331333
SCR vs. PPTC7	3.791e-05	-0.0001197 to 0.0001955	No	ns	0.962432
SCR vs. PTPN1	3.657e-05	-0.000121 to 0.0001941	No	ns	0.967527
SCR vs. PTPN13	7.296e-05	-8.461e-005 to 0.0002305	No	ns	0.657683
SCR vs. PPP3CA	4.474e-05	-0.0001128 to 0.0002023	No	ns	0.927832
JDP 8h
SCR vs. DUSP6	-0.0001318	-0.0002894 to 2.575e-005	No	ns	0.134961
SCR vs. PPTC7	-7.607e-05	-0.0002336 to 8.15e-005	No	ns	0.621192
SCR vs. PTPN1	-6.43e-05	-0.0002219 to 9.327e-005	No	ns	0.75593
SCR vs. PTPN13	-1.437e-05	-0.0001719 to 0.0001432	No	ns	0.999625
SCR vs. PPP3CA	-0.0001005	-0.0002581 to 5.706e-005	No	ns	0.355254
JDP 12h
SCR vs. DUSP6	3.601e-05	-0.0001216 to 0.0001936	No	ns	0.969633
SCR vs. PPTC7	5.884e-05	-9.873e-005 to 0.0002164	No	ns	0.812926
SCR vs. PTPN1	4.215e-05	-0.0001154 to 0.0001997	No	ns	0.942538
SCR vs. PTPN13	7.725e-05	-8.032e-005 to 0.0002348	No	ns	0.6074
SCR vs. PPP3CA	7.51e-05	-8.247e-005 to 0.0002327	No	ns	0.632542
