# Supplementary material for: A protein phosphatase network controls the temporal and spatial dynamics of differentiation commitment in human epidermis
Source: eLife. 2017 Oct 18;6:e27356. doi: 10.7554/eLife.27356 (PMC5667932; doi:10.7554/eLife.27356)
Supplement: Supplementary file 7. — p-values generated for RT qPCR of AP1 factors relative to control cells (siSCR) by two-way ANOVA. [file elife-27356-supp7.xlsx]

## Sheet: Sheet1
Supplementary File 7	p-values generated for RT qPCR of AP1 factors for siDUSP10 and siDUSP6 knockdown expressed as log2 of the fold change to their respective scrambled controls by 2-way ANOVA with Sidak's multiple comparisons test
Sidak's multiple comparisons test	Mean Diff.	95.00% CI of diff.	Significant?	Summary	Adjusted P Value
siDUSP10 - siDUSP6
C JUN	0.4634	-0.1853 to 1.112	No	ns	0.355954
JUN B	0.667	0.01833 to 1.316	Yes	*	0.040136
JUND	1.203	0.5546 to 1.852	Yes	****	4.2e-05
C FOS	0.9863	0.3377 to 1.635	Yes	***	0.000686
FOS B	-0.02087	-0.6695 to 0.6278	No	ns	>0.999999
FOSL1	0.2596	-0.3891 to 0.9082	No	ns	0.96472
FOSL2	0.7124	0.06378 to 1.361	Yes	*	0.023018
MAF	0.2958	-0.3529 to 0.9444	No	ns	0.908817
MAFB	1.121	0.4722 to 1.769	Yes	***	0.00012
MAFA	-0.04517	-0.6938 to 0.6035	No	ns	>0.999999
MAFK	0.3874	-0.2612 to 1.036	No	ns	0.624402
MAFF	0.4068	-0.2418 to 1.055	No	ns	0.551508
MAFG	0.03583	-0.6128 to 0.6845	No	ns	>0.999999
NRL	0.2361	-0.4125 to 0.8847	No	ns	0.983952
Test details	Mean 1 - siDUSP10	Mean 2 - siDUSP6	Mean Diff.	SE of diff.	N1	N2	t	DF
siDUSP10 - siDUSP6
C JUN	-0.2198	-0.6832	0.4634	0.2031	3	3	2.282	26
JUN B	0.1276	-0.5394	0.667	0.2031	3	3	3.284	26
JUND	0.5205	-0.6828	1.203	0.2031	3	3	5.925	26
C FOS	0.3226	-0.6637	0.9863	0.2031	3	3	4.857	26
FOS B	-0.4814	-0.4605	-0.02087	0.2031	3	3	0.1028	26
FOSL1	0.4209	0.1614	0.2596	0.2031	3	3	1.278	26
FOSL2	0.212	-0.5004	0.7124	0.2031	3	3	3.508	26
MAF	0.1264	-0.1693	0.2958	0.2031	3	3	1.456	26
MAFB	0.7997	-0.3211	1.121	0.2031	3	3	5.519	26
MAFA	-0.06138	-0.01622	-0.04517	0.2031	3	3	0.2224	26
MAFK	0.4345	0.04711	0.3874	0.2031	3	3	1.908	26
MAFF	0.1615	-0.2453	0.4068	0.2031	3	3	2.003	26
MAFG	-0.04752	-0.08335	0.03583	0.2031	3	3	0.1764	26
NRL	0.02064	-0.2154	0.2361	0.2031	3	3	1.163	26
