# Supplementary material for: A protein phosphatase network controls the temporal and spatial dynamics of differentiation commitment in human epidermis
Source: eLife. 2017 Oct 18;6:e27356. doi: 10.7554/eLife.27356 (PMC5667932; doi:10.7554/eLife.27356)
Supplement: Supplementary file 8. [file elife-27356-supp8.xlsx]

## Sheet: Sheet1
Supplementary File 8	Boolean expression patterns and phosphatases interactions used to generate Fig. 4c, d
Boolean Conditions
TargetID	Control	4h	8h	12h	TSA 4h	TSA 8h	TSA 12h	PKCi 12h
DUSP10	0	1	1	0	1	1	0	0
DUSP6	1	1	0	0	1	1	0	0
PPP3CA	1	1	0	0	1	0	0	0
PPTC7	0	1	0	0	1	1	1	1
PTPN1	1	1	0	0	1	1	1	1
PTPN13	1	1	0	0	1	0	0	0
Interactions from KD exp with good p-values (certain interactions)
Network 0h	DUSP10	DUSP6	PPP3CA	PPTC7	PTPN1	PTPN13
DUSP10	0	0	0	1	0	0
DUSP6	0	0	0	-1	-1	0
PPP3CA	0	0	1	0	0	0
PPTC7	-1	0	-1	1	-1	0
PTPN1	-1	0	0	0	1	0
PTPN13	0	0	0	-1	0	1
Network 4h	DUSP10	DUSP6	PPP3CA	PPTC7	PTPN1	PTPN13
DUSP10	1	1	1	1	1	1
DUSP6	1	1	1	1	1	1
PPP3CA	1	1	1	1	1	1
PPTC7	1	1	1	1	1	1
PTPN1	1	1	1	1	1	1
PTPN13	1	1	1	-1	1	1
Network 8h	DUSP10	DUSP6	PPP3CA	PPTC7	PTPN1	PTPN13
DUSP10	0	0	0	0	0	0
DUSP6	-1	0	0	-1	-1	0
PPP3CA	-1	0	0	-1	0	0
PPTC7	-1	0	0	1	0	0
PTPN1	0	0	0	0	1	0
PTPN13	0	0	0	-1	0	0
Network 12h	DUSP10	DUSP6	PPP3CA	PPTC7	PTPN1	PTPN13
DUSP10	0	0	0	0	-1	0
DUSP6	0	0	0	0	0	0
PPP3CA	-1	0	0	-1	0	-1
PPTC7	0	0	0	0	0	0
PTPN1	0	0	0	0	0	0
PTPN13	0	0	0	-1	0	0
Possible interactions suggested by Extended Data Fig. 5d, e
Network 0h	DUSP10	DUSP6	PPP3CA	PPTC7	PTPN1	PTPN13
DUSP10			1			-1
DUSP6	1		1			-1
PPP3CA	1				1	1
PPTC7
PTPN1
PTPN13
Network 4h	DUSP10	DUSP6	PPP3CA	PPTC7	PTPN1	PTPN13
DUSP10			1
DUSP6	1		1			-1
PPP3CA	1				1	1
PPTC7					-1
PTPN1
PTPN13					-1
Network 8h	DUSP10	DUSP6	PPP3CA	PPTC7	PTPN1	PTPN13
DUSP10		-1	1		-1	-1
DUSP6	1		1			-1
PPP3CA	1	1			1	1
PPTC7		1			-1
PTPN1
PTPN13		-1			-1
Network 12h	DUSP10	DUSP6	PPP3CA	PPTC7	PTPN1	PTPN13
DUSP10	1		1	-1
DUSP6	1		1		-1	-1
PPP3CA	1				1	1
PPTC7	1
PTPN1	1
PTPN13	1
