# Supplementary material for: A protein phosphatase network controls the temporal and spatial dynamics of differentiation commitment in human epidermis
Source: eLife. 2017 Oct 18;6:e27356. doi: 10.7554/eLife.27356 (PMC5667932; doi:10.7554/eLife.27356)
Supplement: Supplementary file 9. [file elife-27356-supp9.xlsx]

## Sheet: Sheet1
Supplementary File 9	p-values generated for RT qPCR of phosphatases for each conditional time course relative to control time course (SCR) by 2-way ANOVA with Dunnett's multiple comparisons test
Dunnett's multiple comparisons test	Mean Diff.	95.00% CI of diff.	Significant?	Summary	Adjusted P Value	Interaction Included in the Network
DUSP10
0h
SCR vs. siDUSP10	-2.901e-06	-2.48e-005 to 1.9e-005	No	ns	0.9982	no
SCR vs. siDUSP6	-1.29e-05	-3.479e-005 to 9.002e-006	No	ns	0.448	no
SCR vs. siPPTC7	-3.748e-05	-5.938e-005 to -1.558e-005	Yes	***	0.0001	yes
SCR vs. siPTPN1	-4.329e-05	-6.518e-005 to -2.139e-005	Yes	****	0.0001	yes
SCR vs. siPTPN13	-1.588e-05	-3.778e-005 to 6.017e-006	No	ns	0.246	no
SCR vs. siPPP3CA	-1.578e-05	-3.768e-005 to 6.121e-006	No	ns	0.2518	no
4h
SCR vs. siDUSP10	5.264e-06	-1.663e-005 to 2.716e-005	No	ns	0.9748	no
SCR vs. siDUSP6	-4.191e-06	-2.609e-005 to 1.771e-005	No	ns	0.9922	no
SCR vs. siPPTC7	-1.875e-05	-4.065e-005 to 3.147e-006	No	ns	0.1224	no
SCR vs. siPTPN1	3.914e-05	1.724e-005 to 6.104e-005	Yes	****	0.0001	yes
SCR vs. siPTPN13	-7.271e-06	-2.917e-005 to 1.463e-005	No	ns	0.8962	no
SCR vs. siPPP3CA	1.158e-05	-1.031e-005 to 3.348e-005	No	ns	0.5571	no
8h
SCR vs. siDUSP10	-1.693e-05	-3.882e-005 to 4.972e-006	No	ns	0.1934	no
SCR vs. siDUSP6	-3.53e-05	-5.719e-005 to -1.34e-005	Yes	***	0.0003	yes
SCR vs. siPPTC7	-2.293e-05	-4.483e-005 to -1.03e-006	Yes	*	0.0363	yes
SCR vs. siPTPN1	6.467e-06	-1.543e-005 to 2.837e-005	No	ns	0.9359	no
SCR vs. siPTPN13	-1.054e-05	-3.244e-005 to 1.136e-005	No	ns	0.6482	no
SCR vs. siPPP3CA	-2.045e-05	-4.235e-005 to 1.446e-006	No	ns	0.0767	no
12h
SCR vs. siDUSP10	-1.632e-05	-3.821e-005 to 5.583e-006	No	ns	0.2231	no
SCR vs. siDUSP6	-1.083e-05	-3.272e-005 to 1.107e-005	No	ns	0.623	no
SCR vs. siPPTC7	-1.172e-05	-3.361e-005 to 1.018e-005	No	ns	0.5459	no
SCR vs. siPTPN1	-6.436e-06	-2.833e-005 to 1.546e-005	No	ns	0.9372	no
SCR vs. siPTPN13	4.78e-07	-2.142e-005 to 2.238e-005	No	ns	0.9999	no
SCR vs. siPPP3CA	-1.906e-05	-4.096e-005 to 2.834e-006	No	ns	0.1126	no
DUSP6
0h
SCR vs. siDUSP10	-0.0003741	-0.001023 to 0.0002744	No	ns	0.4692	no
SCR vs. siDUSP6	0.0002861	-0.0003624 to 0.0009347	No	ns	0.7236	no
SCR vs. siPPTC7	-0.0005387	-0.001187 to 0.0001099	No	ns	0.1417	no
SCR vs. siPTPN1	0.0001399	-0.0005087 to 0.0007884	No	ns	0.9852	no
SCR vs. siPTPN13	-3.264e-05	-0.0006812 to 0.0006159	No	ns	0.9998	no
SCR vs. siPPP3CA	2.498e-05	-0.0006236 to 0.0006735	No	ns	0.9999	no
4h
SCR vs. siDUSP10	0.004082	0.003433 to 0.00473	Yes	****	0.0001	yes
SCR vs. siDUSP6	0.003995	0.003346 to 0.004643	Yes	****	0.0001	yes
SCR vs. siPPTC7	0.003418	0.002769 to 0.004067	Yes	****	0.0001	yes
SCR vs. siPTPN1	0.004217	0.003569 to 0.004866	Yes	****	0.0001	yes
SCR vs. siPTPN13	0.002394	0.001745 to 0.003042	Yes	****	0.0001	yes
SCR vs. siPPP3CA	0.003878	0.00323 to 0.004527	Yes	****	0.0001	yes
8h
SCR vs. siDUSP10	-3.47e-07	-0.0006489 to 0.0006482	No	ns	0.9999	no
SCR vs. siDUSP6	-3.708e-06	-0.0006523 to 0.0006448	No	ns	0.9999	no
SCR vs. siPPTC7	-0.0001818	-0.0008304 to 0.0004668	No	ns	0.9489	no
SCR vs. siPTPN1	0.0001589	-0.0004897 to 0.0008074	No	ns	0.9724	no
SCR vs. siPTPN13	-0.0001412	-0.0007898 to 0.0005073	No	ns	0.9845	no
SCR vs. siPPP3CA	0.0001283	-0.0005203 to 0.0007769	No	ns	0.9908	no
12h
SCR vs. siDUSP10	-7.654e-05	-0.0007251 to 0.000572	No	ns	0.9995	no
SCR vs. siDUSP6	-1.136e-05	-0.0006599 to 0.0006372	No	ns	0.9999	no
SCR vs. siPPTC7	-0.0001108	-0.0007594 to 0.0005377	No	ns	0.9951	no
SCR vs. siPTPN1	-0.0001717	-0.0008203 to 0.0004768	No	ns	0.9604	no
SCR vs. siPTPN13	-8.737e-05	-0.0007359 to 0.0005612	No	ns	0.9981	no
SCR vs. siPPP3CA	-8.288e-05	-0.0007314 to 0.0005657	No	ns	0.9995	no
PPTC7
0h
SCR vs. siDUSP10	2.934e-05	1.377e-006 to 5.731e-005	Yes	*	0.0357	yes
SCR vs. siDUSP6	-4.083e-05	-6.879e-005 to -1.286e-005	Yes	**	0.0013	yes
SCR vs. siPPTC7	0.0001568	0.0001289 to 0.0001848	Yes	****	0.0001	yes
SCR vs. siPTPN1	-1.881e-05	-4.677e-005 to 9.163e-006	No	ns	0.3155	no
SCR vs. siPTPN13	-2.84e-05	-5.637e-005 to -4.33e-007	Yes	*	0.0451	yes
SCR vs. siPPP3CA	1.973e-05	-8.24e-006 to 4.77e-005	No	ns	0.2708	no
4h
SCR vs. siDUSP10	4.92e-05	2.123e-005 to 7.716e-005	Yes	****	0.0001	yes
SCR vs. siDUSP6	2.438e-05	-3.589e-006 to 5.235e-005	No	ns	0.1119	no
SCR vs. siPPTC7	0.0001633	0.0001354 to 0.0001913	Yes	****	0.0001	yes
SCR vs. siPTPN1	4.982e-05	2.185e-005 to 7.779e-005	Yes	****	0.0001	yes
SCR vs. siPTPN13	-6.884e-05	-9.68e-005 to -4.087e-005	Yes	****	0.0001	yes
SCR vs. siPPP3CA	1.231e-05	-1.566e-005 to 4.028e-005	No	ns	0.7253	no
8h
SCR vs. siDUSP10	-3.09e-06	-3.106e-005 to 2.488e-005	No	ns	0.9996	no
SCR vs. siDUSP6	-3.127e-05	-5.924e-005 to -3.305e-006	Yes	*	0.0217	yes
SCR vs. siPPTC7	4.194e-05	1.397e-005 to 6.991e-005	Yes	***	0.0009	yes
SCR vs. siPTPN1	1.609e-05	-1.188e-005 to 4.406e-005	No	ns	0.4719	no
SCR vs. siPTPN13	-2.879e-05	-5.676e-005 to -8.208e-007	Yes	*	0.041	yes
SCR vs. siPPP3CA	-3.984e-05	-6.781e-005 to -1.188e-005	Yes	**	0.0017	yes
12h
SCR vs. siDUSP10	-1.583e-05	-4.38e-005 to 1.214e-005	No	ns	0.4888	no
SCR vs. siDUSP6	-2.297e-05	-5.094e-005 to 4.993e-006	No	ns	0.149	no
SCR vs. siPPTC7	1.546e-05	-1.251e-005 to 4.342e-005	No	ns	0.5129	no
SCR vs. siPTPN1	-1.802e-05	-4.598e-005 to 9.952e-006	No	ns	0.3572	no
SCR vs. siPTPN13	-3.012e-05	-5.809e-005 to -2.155e-006	Yes	*	0.0293	yes
SCR vs. siPPP3CA	-4.22e-05	-7.017e-005 to -1.423e-005	Yes	***	0.0008	yes
PTPN1
0h
SCR vs. siDUSP10	-0.0002132	-0.000469 to 4.259e-005	No	ns	0.1394	no
SCR vs. siDUSP6	-0.0002786	-0.0005345 to -2.285e-005	Yes	*	0.0269	yes
SCR vs. siPPTC7	-0.000365	-0.0006208 to -0.0001092	Yes	**	0.0017	yes
SCR vs. siPTPN1	0.00111	0.0008545 to 0.001366	Yes	****	0.0001	yes
SCR vs. siPTPN13	7.952e-05	-0.0001763 to 0.0003353	No	ns	0.9204	no
SCR vs. siPPP3CA	0.0002524	-3.366e-006 to 0.0005082	No	ns	0.0545	no
4h
SCR vs. siDUSP10	0.0003123	5.647e-005 to 0.0005681	Yes	**	0.0099	yes
SCR vs. siDUSP6	0.0002003	-5.553e-005 to 0.0004561	No	ns	0.1835	no
SCR vs. siPPTC7	0.0002233	-3.25e-005 to 0.0004791	No	ns	0.111	no
SCR vs. siPTPN1	0.001093	0.0008374 to 0.001349	Yes	****	0.0001	yes
SCR vs. siPTPN13	-1.215e-05	-0.000268 to 0.0002437	No	ns	0.9998	no
SCR vs. siPPP3CA	0.0003066	5.08e-005 to 0.0005624	Yes	*	0.0118	yes
8h
SCR vs. siDUSP10	-0.0001336	-0.0003894 to 0.0001222	No	ns	0.5702	no
SCR vs. siDUSP6	-0.0002758	-0.0005316 to -1.997e-005	Yes	*	0.0291	yes
SCR vs. siPPTC7	-7.096e-05	-0.0003268 to 0.0001848	No	ns	0.9512	no
SCR vs. siPTPN1	0.0003832	0.0001274 to 0.000639	Yes	***	0.0009	yes
SCR vs. siPTPN13	-4.607e-05	-0.0003019 to 0.0002097	No	ns	0.9941	no
SCR vs. siPPP3CA	-0.0001008	-0.0003566 to 0.0001551	No	ns	0.8066	no
12h
SCR vs. siDUSP10	-0.0002745	-0.0005303 to -1.874e-005	Yes	*	0.0301	yes
SCR vs. siDUSP6	-0.0001963	-0.0004521 to 5.946e-005	No	ns	0.1989	no
SCR vs. siPPTC7	-0.0001751	-0.0004309 to 8.067e-005	No	ns	0.2984	no
SCR vs. siPTPN1	0.0001529	-0.0001029 to 0.0004087	No	ns	0.4331	no
SCR vs. siPTPN13	-1.811e-05	-0.0002739 to 0.0002377	No	ns	0.9997	no
SCR vs. siPPP3CA	-0.0001633	-0.0004191 to 9.253e-005	No	ns	0.3664	no
PTPN13
0h
SCR vs. siDUSP10	-4.136e-05	-0.0001495 to 6.679e-005	No	ns	0.825	no
SCR vs. siDUSP6	-2.397e-05	-0.0001321 to 8.418e-005	No	ns	0.983	no
SCR vs. siPPTC7	-1.566e-05	-0.0001238 to 9.249e-005	No	ns	0.9978	no
SCR vs. siPTPN1	-5.416e-05	-0.0001623 to 5.4e-005	No	ns	0.6108	no
SCR vs. siPTPN13	0.0002516	0.0001434 to 0.0003597	Yes	****	0.0001	yes
SCR vs. siPPP3CA	-6.484e-06	-0.0001146 to 0.0001017	No	ns	0.9998	no
4h
SCR vs. siDUSP10	6.888e-05	-3.928e-005 to 0.000177	No	ns	0.3684	no
SCR vs. siDUSP6	3.813e-05	-7.003e-005 to 0.0001463	No	ns	0.8695	no
SCR vs. siPPTC7	2.998e-05	-7.818e-005 to 0.0001381	No	ns	0.9514	no
SCR vs. siPTPN1	0.0001236	1.544e-005 to 0.0002318	Yes	*	0.0181	yes
SCR vs. siPTPN13	0.0002739	0.0001657 to 0.000382	Yes	****	0.0001	yes
SCR vs. siPPP3CA	5.12e-05	-5.696e-005 to 0.0001594	No	ns	0.6631	no
8h
SCR vs. siDUSP10	-6.757e-05	-0.0001757 to 4.059e-005	No	ns	0.3878	no
SCR vs. siDUSP6	-8.682e-05	-0.000195 to 2.134e-005	No	ns	0.1651	no
SCR vs. siPPTC7	-7.032e-05	-0.0001785 to 3.783e-005	No	ns	0.3479	no
SCR vs. siPTPN1	3.568e-05	-7.248e-005 to 0.0001438	No	ns	0.8988	no
SCR vs. siPTPN13	7.822e-05	-2.993e-005 to 0.0001864	No	ns	0.2485	no
SCR vs. siPPP3CA	-5.626e-05	-0.0001644 to 5.19e-005	No	ns	0.5738	no
12h
SCR vs. siDUSP10	-9.763e-05	-0.0002058 to 1.053e-005	No	ns	0.093	no
SCR vs. siDUSP6	-6.447e-05	-0.0001726 to 4.369e-005	No	ns	0.4356	no
SCR vs. siPPTC7	-7.753e-05	-0.000191 to 3.59e-005	No	ns	0.2998	no
SCR vs. siPTPN1	-7.949e-05	-0.0001876 to 2.867e-005	No	ns	0.2346	no
SCR vs. siPTPN13	6.021e-05	-4.795e-005 to 0.0001684	No	ns	0.5056	no
SCR vs. siPPP3CA	-0.0001809	-0.0002891 to -7.276e-005	Yes	***	0.0002	yes
PPP3CA
0h
SCR vs. siDUSP10	1.295e-05	-0.0001514 to 0.0001773	No	ns	0.9997	no
SCR vs. siDUSP6	-2.898e-06	-0.0001672 to 0.0001614	No	ns	0.9999	no
SCR vs. siPPTC7	-0.0003565	-0.0005208 to -0.0001922	Yes	****	0.0001	yes
SCR vs. siPTPN1	-9.499e-05	-0.0002593 to 6.934e-005	No	ns	0.467	no
SCR vs. siPTPN13	-7.08e-05	-0.0002351 to 9.353e-005	No	ns	0.7423	no
SCR vs. siPPP3CA	0.0004783	0.000314 to 0.0006427	Yes	****	0.0001	yes
4h
SCR vs. siDUSP10	0.0001231	-4.118e-005 to 0.0002875	No	ns	0.2182	no
SCR vs. siDUSP6	7.579e-05	-8.854e-005 to 0.0002401	No	ns	0.686	no
SCR vs. siPPTC7	8.079e-05	-8.354e-005 to 0.0002451	No	ns	0.6281	no
SCR vs. siPTPN1	0.0002374	7.307e-005 to 0.0004017	Yes	**	0.0015	yes
SCR vs. siPTPN13	-0.0001633	-0.0003276 to 1.023e-006	No	ns	0.0521	no
SCR vs. siPPP3CA	0.0004444	0.00028 to 0.0006087	Yes	****	0.0001	yes
8h
SCR vs. siDUSP10	-3.353e-05	-0.0001979 to 0.0001308	No	ns	0.9891	no
SCR vs. siDUSP6	-0.0001235	-0.0002878 to 4.084e-005	No	ns	0.2159	no
SCR vs. siPPTC7	-1.159e-05	-0.0001759 to 0.0001527	No	ns	0.9997	no
SCR vs. siPTPN1	7.234e-05	-9.199e-005 to 0.0002367	No	ns	0.7251	no
SCR vs. siPTPN13	-1.936e-05	-0.0001837 to 0.000145	No	ns	0.9995	no
SCR vs. siPPP3CA	0.0001348	-2.954e-005 to 0.0002991	No	ns	0.15	no
12h
SCR vs. siDUSP10	-2.149e-05	-0.0001858 to 0.0001428	No	ns	0.9982	no
SCR vs. siDUSP6	-5.902e-05	-0.0002233 to 0.0001053	No	ns	0.8602	no
SCR vs. siPPTC7	-2.62e-05	-0.0001986 to 0.0001462	No	ns	0.9976	no
SCR vs. siPTPN1	-7.057e-05	-0.0002349 to 9.377e-005	No	ns	0.7448	no
SCR vs. siPTPN13	2.148e-05	-0.0001428 to 0.0001858	No	ns	0.9982	no
SCR vs. siPPP3CA	6.739e-05	-0.000105 to 0.0002397	No	ns	0.8111	no
