# Supplementary material for: A protein phosphatase network controls the temporal and spatial dynamics of differentiation commitment in human epidermis
Source: eLife. 2017 Oct 18;6:e27356. doi: 10.7554/eLife.27356 (PMC5667932; doi:10.7554/eLife.27356)
Supplement: Supplementary file 10. [file elife-27356-supp10.xlsx]

## Sheet: Sheet1
Supplementary File 10	One-way non-parametric ANOVA (Friedman test) with Dunn's multiple comparisons test for the effect of overexpression DUSP6 and DUSP10 in the expression of all commitment phosphatases
DUSP6
	8h		24h		48h
	Summary	Adjusted P Value	Summary	Adjusted P Value	Summary	Adjusted P Value
Scr vs DUSP6	ns	>0.9999	*	0.0418	ns	>0.9999
Scr vs DUSP10	ns	>0.9999	ns	0.4964	ns	>0.9999
DUSP10
	8h		24h		48h
	Summary	Adjusted P Value	Summary	Adjusted P Value	Summary	Adjusted P Value
Scr vs DUSP6	ns	>0.9999	ns	>0.9999	ns	0.4964
Scr vs DUSP10	ns	0.2978	**	0.0078	**	0.003
PPTC7
	8h		24h		48h
	Summary	Adjusted P Value	Summary	Adjusted P Value	Summary	Adjusted P Value
Scr vs DUSP6	**	0.0031	ns	0.773	ns	>0.9999
Scr vs DUSP10	ns	0.2277	ns	0.773	ns	0.6346
PTPN1
	8h		24h		48h
	Summary	Adjusted P Value	Summary	Adjusted P Value	Summary	Adjusted P Value
Scr vs DUSP6	ns	0.0866	ns	>0.9999	ns	0.091
Scr vs DUSP10	**	0.003	ns	>0.9999	ns	0.6346
PTPN13
	8h		24h		48h
	Summary	Adjusted P Value	Summary	Adjusted P Value	Summary	Adjusted P Value
Scr vs DUSP6	ns	0.3146	ns	0.1665	ns	0.2672
Scr vs DUSP10	ns	>0.9999	ns	0.1665	ns	>0.9999
PPP3CA
	8h		24h		48h
	Summary	Adjusted P Value	Summary	Adjusted P Value	Summary	Adjusted P Value
Scr vs DUSP6	*	0.0187	ns	>0.9999	ns	0.6346
Scr vs DUSP10	*	0.0187	ns	0.773	ns	0.091
