# Supplementary material for: A protein phosphatase network controls the temporal and spatial dynamics of differentiation commitment in human epidermis
Source: eLife. 2017 Oct 18;6:e27356. doi: 10.7554/eLife.27356 (PMC5667932; doi:10.7554/eLife.27356)
Supplement: Supplementary file 11. [file elife-27356-supp11.xlsx]

## Sheet: Sheet1
Supplementary File 11	siRNA library for phosphatase knockdown
Gene Symbol	GENE ID	Gene Accession	GI Number	Sequence
DUSP10	11221	NM_144729	21536332	CAAAGGCAAACGACCAAUU
DUSP10	11221	NM_144729	21536332	UGGAGACGGUUGUGUGACA
DUSP10	11221	NM_144729	21536332	CGAGAAUCCUUACACCAAA
DUSP10	11221	NM_144729	21536332	CAUGACUGAUGCUUAUAAA
PTPRE	5791	NM_130435	40805848	GCGAACAGGUACAUUCAUA
PTPRE	5791	NM_130435	40805848	CCAUUGGGAUGCUGAAGUU
PTPRE	5791	NM_130435	40805848	CAUCAACGCAUCCUUCAUA
PTPRE	5791	NM_130435	40805848	GCAAGCAGUUUCGGGAGGA
DUSP1	1843	NM_004417	259013538	AGGAGGAUACGAAGCGUUU
DUSP1	1843	NM_004417	259013538	UUUGUGAAGCAGAGGCGAA
DUSP1	1843	NM_004417	259013538	GCUUACCUUAUGAGGACUA
DUSP1	1843	NM_004417	259013538	CCAACCAUUUUGAGGGUCA
DUSP6	1848	NM_022652	42764686	GAACUGUGGUGUCUUGGUA
DUSP6	1848	NM_022652	42764686	GACUGUGGCUUACCUUAUG
DUSP6	1848	NM_022652	42764686	GGCAUUAGCCGCUCAGUCA
DUSP6	1848	NM_022652	42764686	GAAAUGGCGAUCAGCAAGA
PTP4A1	7803	NM_003463	62865860	GAUUGUUGAUGACUGGUUA
PTP4A1	7803	NM_003463	62865860	CCAAUGCGACCUUAAACAA
PTP4A1	7803	NM_003463	62865860	GCAAGCAACUUCUGUAUUU
PTP4A1	7803	NM_003463	62865860	GAAAGAAGGUAUCCAUGUU
PPM1D	8493	NM_003620	29558519	GGAAGAAACUGGCGGAAUG
PPM1D	8493	NM_003620	29558519	CGAAAUGGCUUAAGUCGAA
PPM1D	8493	NM_003620	29558519	GGCCAAGGGUGAAUUCUAA
PPM1D	8493	NM_003620	29558519	UGUCCAAGGUGUAGUCAUA
DUSP7	1849	NM_001947	38348231	CAAGGUGGUUUCAACAAGU
DUSP7	1849	NM_001947	38348231	GGACGUGCUCGGCAAGUAU
DUSP7	1849	NM_001947	38348231	CAACGACGCCUACGACUUU
DUSP7	1849	NM_001947	38348231	CUAAGCAGCCCGUGCGACA
INPP5J	27124	NM_001002837	50726959	GCAAGGACUAUGUGGCUUA
INPP5J	27124	NM_001002837	50726959	GCUUAUACCGGGUGGGUUU
INPP5J	27124	NM_001002837	50726959	UGAUGUGGGUACCAACAAA
INPP5J	27124	NM_001002837	50726959	UAACAAGGGUGGCGUGAGC
SSH1	54434	NM_018984	40254883	CGAAGAAGAUCGAAAAUUA
SSH1	54434	NM_018984	40254883	ACAAUGAGAUGCUACUUAU
SSH1	54434	NM_018984	40254883	CAUGGAGGAUGAUGCUAUA
SSH1	54434	NM_018984	40254883	CAACCCAGCUCGAUCAAAA
PTPN12	5782	NM_002835	18375651	GGAAUUAAGUUCAGAUCUA
PTPN12	5782	NM_002835	18375651	GUAAUGGCCUGCCGAGAAU
PTPN12	5782	NM_002835	18375651	GGACACUCUUACUUGAAUU
PTPN12	5782	NM_002835	18375651	CGGGAGGUAUUCACUAUGA
INPP1	3628	NM_002194	193083152	CUGCAGAGACGCAUACCUA
INPP1	3628	NM_002194	193083152	CCAAUGAGUUUACUAAUGA
INPP1	3628	NM_002194	193083152	GCAAAGUCCUCAAUGGUAA
INPP1	3628	NM_002194	193083152	CACAGGACAUUUUGGGAAU
MTMR10	54893	NM_017762	124028526	CUGAAGCAGCUAUGCGUUA
MTMR10	54893	NM_017762	124028526	GCAGUGCUCUUGUGCGAAU
MTMR10	54893	NM_017762	124028526	GGAUAUCAGUUUCUAGACA
MTMR10	54893	NM_017762	124028526	ACUAAUGAGGUUACGAGUU
DUSP14	11072	NM_007026	5902001	CCAUUGAGAUCCCUAAUUU
DUSP14	11072	NM_007026	5902001	UUUGGGAAGUCGACAGUUA
DUSP14	11072	NM_007026	5902001	GGCAUCACCUGCAUUGUUA
DUSP14	11072	NM_007026	5902001	CCCGACACCUGAUGCCUUA
DUSP5	1847	NM_004419	62865889	GAGACUUUCUACUCGGAAU
DUSP5	1847	NM_004419	62865889	UCACCUCGCUACUCGCUUG
DUSP5	1847	NM_004419	62865889	AAACUGGGAUGGAGGAAUC
DUSP5	1847	NM_004419	62865889	CCACUUUCAAGAAGCAAUA
PPTC7	160760	NM_139283	21281678	GUAAGGGCCUCCUCAAGAA
PPTC7	160760	NM_139283	21281678	GAAGGACGGUUCGUACCUA
PPTC7	160760	NM_139283	21281678	CACCGUCCUUCUUUCAAUA
PPTC7	160760	NM_139283	21281678	GACAUUAUCCUGACGGCAA
PPP2R3B	28227	NM_199326	41349490	CGGCCGAGGAGUACGACAU
PPP2R3B	28227	NM_199326	41349490	GGUCAAGCCGAGGACUGAA
PPP2R3B	28227	NM_199326	41349490	GGAAGAUCACGCUGCAGGA
PPP2R3B	28227	NM_199326	41349490	GGACAGCAUGGCCAUCGAG
INPPL1	3636	NM_001567	4755141	UCAAGGAGCUUACGGAUCU
INPPL1	3636	NM_001567	4755141	GUCAGUACGUCCAGUGUGA
INPPL1	3636	NM_001567	4755141	CCAAGAAAGGGCUCUCAAA
INPPL1	3636	NM_001567	4755141	GCACACGUAUCGCAUUCUG
PPP2R2A	5520	NM_002717	32307111	CAUACCAGGUGCAUGAAUA
PPP2R2A	5520	NM_002717	32307111	GUAUAGAGAUCCUACUACA
PPP2R2A	5520	NM_002717	32307111	GCAAGUGGCAAGCGAAAGA
PPP2R2A	5520	NM_002717	32307111	AGACAUAACCCUAGAAGCA
PPP1CA	5499	NM_206873	45827797	GCAAGAGACGCUACAACAU
PPP1CA	5499	NM_206873	45827797	GAGCAGAUUCGGCGGAUCA
PPP1CA	5499	NM_206873	45827797	CAUCUAUGGUUUCUACGAU
PPP1CA	5499	NM_206873	45827797	GAACGACCGUGGCGUCUCU
PTPN1	5770	NM_002827	18104977	GGAGAAAGGUUCGUUAAAA
PTPN1	5770	NM_002827	18104977	CUACCUGGCUGUGAUCGAA
PTPN1	5770	NM_002827	18104977	GCCCAAAGGAGUUACAUUC
PTPN1	5770	NM_002827	18104977	GACCAUAGUCGGAUUAAAC
PPP3CA	5530	NM_000944	19923130	GCAAAGCGCUACUGUUGAG
PPP3CA	5530	NM_000944	19923130	GGUGAAAGCUGUUCCAUUU
PPP3CA	5530	NM_000944	19923130	CAACAAGGCUCUCACCUCA
PPP3CA	5530	NM_000944	19923130	GAACAAGAUCCGAGCAAUA
PTPN13	5783	NM_080684	18375647	GGAAAGAAGAGUUCGUUUA
PTPN13	5783	NM_080684	18375647	GCUAUCAAGUCAUCCUUUA
PTPN13	5783	NM_080684	18375647	UAACAAAGGGCUUAGUAAA
PTPN13	5783	NM_080684	18375647	CUAGUUCGAUGGAUAAGUA
