# Supplementary material for: A protein phosphatase network controls the temporal and spatial dynamics of differentiation commitment in human epidermis
Source: eLife. 2017 Oct 18;6:e27356. doi: 10.7554/eLife.27356 (PMC5667932; doi:10.7554/eLife.27356)
Supplement: Supplementary file 12. [file elife-27356-supp12.xlsx]

## Sheet: Feuil1
Supplementary File 12	shRNA sequences
					region	validation ef	cell line for validation	adopted name
MISSION® shRNA Bacterial Glycerol Stock	human DUSP6	SHCLNG-NM_001946	TRCN0000233472	CCGGCTGTGGTGTCTTGGTACATTGCTCGAGCAATGTACCAAGACACCACAGTTTTTG	CDS	0.73	A549	sh1-DUSP6
MISSION® shRNA Bacterial Glycerol Stock	human DUSP6	SHCLNG-NM_001946	TRCN0000233471	CCGGGAGAACGCAGGAGAGTTTAAACTCGAGTTTAAACTCTCCTGCGTTCTCTTTTTG	CDS	0.76	A549	sh2-DUSP6
MISSION® shRNA Bacterial Glycerol Stock	human PPTC7	SHCLNG-NM_139283	TRCN0000315056	CCGGTTGACAACATGCCTGATTATACTCGAGTATAATCAGGCATGTTGTCAATTTTTG	CDS	0.84	A549	sh1-PPTC7
MISSION® shRNA Bacterial Glycerol Stock	human PPTC7	SHCLNG-NM_139283	TRCN0000315120	CCGGCTCAATTCTCAGGGACTTTAACTCGAGTTAAAGTCCCTGAGAATTGAGTTTTTG	CDS	0.85	A549	sh2-PPTC7
MISSION® shRNA Bacterial Glycerol Stock	human PPP3CA	SHCLNG-NM_000944	TRCN0000352706	CCGGTATCTTAAAGGCGCATCTTATCTCGAGATAAGATGCGCCTTTAAGATATTTTTG	CDS	0.84	293T/17	sh1-PPP3CA
MISSION® shRNA Bacterial Glycerol Stock	human PPP3CA	SHCLNG-NM_000944	TRCN0000002751	CCGGGCTGTATTTGTGGGCCTTGAACTCGAGTTCAAGGCCCACAAATACAGCTTTTT	CDS	0.83	293T/17	sh2-PPP3CA
MISSION® shRNA Bacterial Glycerol Stock	human PTPN1	SHCLNG-NM_002827	TRCN0000350331	CCGGCTGTGATCGAAGGTGCCAAATCTCGAGATTTGGCACCTTCGATCACAGTTTTTG	CDS	0.86	MCF7	sh1-PTPN1
MISSION® shRNA Bacterial Glycerol Stock	human PTPN1	SHCLNG-NM_002827	TRCN0000320522	CCGGTGCGACAGCTAGAATTGGAAACTCGAGTTTCCAATTCTAGCTGTCGCATTTTTG	CDS	0.86	MCF7	sh2-PTPN1
MISSION® shRNA Bacterial Glycerol Stock	human PTPN13	SHCLNG-NM_006264	TRCN0000002888	CCGGCCTTTGGATCAGTGTCTAATTCTCGAGAATTAGACACTGATCCAAAGGTTTTT	CDS	0.73	MCF7	sh1-PTPN13
MISSION® shRNA Bacterial Glycerol Stock	human PTPN13	SHCLNG-NM_006264	TRCN0000002889	CCGGGCCACGGTCTATTCTTACTAACTCGAGTTAGTAAGAATAGACCGTGGCTTTTT	CDS	0.79	MCF7	sh2-PTPN13
