# Supplementary material for: A protein phosphatase network controls the temporal and spatial dynamics of differentiation commitment in human epidermis
Source: eLife. 2017 Oct 18;6:e27356. doi: 10.7554/eLife.27356 (PMC5667932; doi:10.7554/eLife.27356)
Supplement: Supplementary file 13. [file elife-27356-supp13.xlsx]

## Sheet: Sheet1
Supplementary File 13	List of qPCR primers
SN	Gene Symbol	Forward primer	Reverse primer
1	18sRNA	GCAATTATTCCCCATGAACG	GGCCTCACTAAACCATCCAA
2	PPP3CA	GATGCAGGGTACCGCATGT	TGGAAGCCAGTATGGATGAGG
3	PTPN13	ATGCCCAAGATATTGAGAGAGC	GCAAGTTTGTTGAGGGTGCT
4	PTPN1	TCCGACATGAAGCCAGTGAC	CAAAGGGCCCTGGGTAAGAA
5	DUSP6	ACCTGGAAGGTGGCTTCAGT	CTCGGTCAAGGTCAGACTCG
6	DUSP10	CGTCACCACTCATCTTCCCC	ACACTGGTGAGCTTCCTCAAT
7	PPTC7	AGGACTTCCGTAAGGGCCTC	CGTTCACACGTCCGCATTAAA
8	C-MYC	CTTCTCTCCGTCCTCGGATTCT	GAAGGTGATCCAGACTCTGACCTT
9	C-JUN	CCAAAGGATAGTGCGATGTTT	CTGTCCCTCTCCACTGCAAC
10	ELK-1	GGTGGTGAATTCAAGCTGGT	ATTTGGCATGGTGGAGGTAA
11	NRF1	GTACAAGAGCATGATCCTGGA	GCTCTTCTGTGCGGACATC
12	ELAVL1	GAGGCTCCAGTCAAAAACCA	GTTGGCGTCTTTGATCACCT
13	JUNB	ACGACTCATACACAGCTACGG	GCTCGGTTTCAGGAGTTTGTAGT
14	C-FOS	CCGGGGATAGCCTCTCTTACT	CCAGGTCCGTGCAGAAGTC
15	JUND	TCATCATCCAGTCCAACGGG	TTCTGCTTGTGTAAATCCTCCAG
16	FOSB	GCTGCAAGATCCCCTACGAAG	ACGAAGAAGTGTACGAAGGGTT
17	FOSL1	CAGGCGGAGACTGACAAACTG	TCCTTCCGGGATTTTGCAGAT
18	FOSL2	CAGAAATTCCGGGTAGATATGCC	GGTATGGGTTGGACATGGAGG
21	MAFA	GAGCGGCTACCAGCATCAC	CTCTGGAGTTGGCACTTCTCG
23	NRL	GGCTCCACACCTTACAGCTC	GGCCCATCAACAGGGACTG
24	ATF2	AATTGAGGAGCCTTCTGTTGTAG	CATCACTGGTAGTAGACTCTGGG
25	ATF3	CCTCTGCGCTGGAATCAGTC	TTCTTTCTCGTCGCCTCTTTTT
26	BATF	TATTGCCGCCCAGAAGAGC	GCTTGATCTCCTTGCGTAGAG
27	JDP2	CCCAGCCCGTGAAAAGTGA	CGGTGTCGGTTCAGCATCA
28	NFAT4	GCTCGACTTCAAACTCGTCTT	GATGCACAATCATCTGGCTCA
29	KLF4	GCCTCCTCTTCGTCGTC	GGCTCACGTCGTTGATGT
30	PRDM1	CGGGACTCCTACGCTTAC	TGCCATTCATGCTGCTCA
31	ZNF750	GCACAGAATGCCTACCTGCC	CCGTTCACAACATTGAGGCTTACT
32	MAF	TATGCCCAGTCCTGCCGCTT	CGCTGCTCGAGCCGTTTTCT
33	MAFB	GACGCAGCTCATTCAGCAG	CCGGAGTTGGCGAGTTTCT
34	MAFF	TCGTGGGCCCTGTCTTCCTC	ACCTCTGCCCCATCCCCAAC
35	MAFG	TCCCAGCCCTGCCCTTCTTC	CAGCGCCAGGAGAGCAACAG
36	MAFK	AACCAGCACCTGCGGGGTCTC	CAGCTCCTCCTTCTGCGTCACC
37	NFKB1	AACAGAGAGGATTTCGTTTCCG	TTTGACCTGAGGGTAAGACTTCT
38	TAU	CCAAGTGTGGCTCATTAGGCA	CCAATCTTCGACTGGACTCTGT
39	STMN1	TCAGCCCTCGGTCAAAAGAAT	TTCTCGTGCTCTCGTTTCTCA
40	cPLA2	TACCAGCACATTATAGTGGAGCA	GCTGTCAGGGGTTGTAGAGAT
41	CREB1	ATTCACAGGAGTCAGTGGATAGT	CACCGTTACAGTGGTGATGG
42	SAP1A	TGGACCTCTAATGATGGGCAG	AGGCTTGTTCTTGCGAATCCC
43	NFAT2	CACCGCATCACAGGGAAGAC	GCACAGTCAATGACGGCTC
44	GADD153	GGAAACAGAGTGGTCATTCCC	CTGCTTGAGCCGTTCATTCTC
45	MAX	GAGAGCGACGAAGAGCAACC	GCACTTGACCTCGCCTTCT
46	MEF2C	GAACGTAACAGACAGGTGACAT	CGGCTCGTTGTACTCCGTG
47	HSP27	ACGGTCAAGACCAAGGATGG	AGCGTGTATTTCCGCGTGA
