# Supplementary material for: A protein phosphatase network controls the temporal and spatial dynamics of differentiation commitment in human epidermis
Source: eLife. 2017 Oct 18;6:e27356. doi: 10.7554/eLife.27356 (PMC5667932; doi:10.7554/eLife.27356)
Supplement: Source code 1. [file elife-27356-code1.py]

import matplotlib
matplotlib.use('Agg')                                                                                                
import bisect
import csv 
import matplotlib.pyplot as plt
import matplotlib.image as mpimg
import matplotlib.patches as mpatches
import multiprocessing
import numpy as np
import os
import string

from glob import glob
from math import sqrt
from openslide import OpenSlide
from pylab import *
from scipy import signal
from skimage.filters import gaussian
from skimage.segmentation import clear_border
from skimage.measure import label, regionprops
from skimage.morphology import closing, square,dilation,remove_small_objects,remove_small_holes, skeletonize
from skimage import exposure
from sklearn.cluster import KMeans
from sklearn.utils import shuffle

# extract Tissues
def fili(image):
    w, h, d = image.shape
    C=np.reshape(image, (w * h, d))
    c=shuffle(C, random_state=0)[:100]
    # detect background
    kmeans = KMeans(n_clusters=2, random_state=0,n_jobs=-1).fit(c) # n_clusters could be upper 
    labels = kmeans.predict(C)
    tmp=np.count_nonzero(labels==0)
    if np.count_nonzero(labels==1)>tmp:
        labels=np.invert(labels)
    del C,c,kmeans,image
    image_gauss=np.reshape(labels, (w , h))
    del w,h,d,labels
    # supress artefact
    image_gauss=closing(image_gauss, square(2))
    image_gauss=clear_border(image_gauss, 1)
    label_image = label(image_gauss)
    del image_gauss
    return(label_image)

def Auto_Detect(diri,fil,ratio=15):
    print(diri)
    img_preview=OpenSlide(diri+".ndpi") # open .ndpi
    IMG=img_preview.properties # hamamatsu properties
    high=IMG.get("hamamatsu.SourceLens") #zoom max
    low=int(high)/8 #zoom to detect could be change (8->4)
    if int(low)>3:
        low=int(low)
    # extract .tif from .ndpi
    os.system("ndpisplit -x"+str(low)+","+str(low)+" "+diri+".ndpi")
    name1=diri+"_x"+str(low)+"_z0"+".tif"
    p1="ndpisplit -Ex"+high+",z-0,z0,"
    p2=" "+diri+".ndpi"
    p3=","
    coeff=int(int(high)/low)
    image  = mpimg.imread(name1)
    label_image=fili(image[::ratio,::ratio])
    rps = regionprops(label_image, cache=False)
    area = [r.area for r in rps]
    goggo=argwhere(area>max(np.array(label_image.shape)/5))
    for i in goggo:
        label_image[(label_image==i+1)]=1000
    label_image[(label_image<999)]=0
    rps = regionprops(label(label_image), cache=False)
    fig, ax = plt.subplots(figsize=(10, 10))
    ax.imshow(image, cmap = plt.get_cmap('gray'))
    del image
    itera=0
    for region in rps:
        itera+=1
        minr, minc, maxr, maxc = region.bbox
        po1=int(minc*ratio-30)
        po2=int(minr*ratio-30)
        po3=int((maxc - minc)*ratio+60)
        po4=int((maxr - minr)*ratio+60)
        if po1<0:
            po1=0
        if po2<0:
            po2=0
        rect1 = mpatches.Rectangle((po1, po2), po3, po4,
                                  fill=False, edgecolor='yellow', linewidth=2)
        ax.add_patch(rect1)
        # splitting tissues ss**2 corresponding to number of sub pictures
        ss=2
        v1,v2,V1,V2=0,0,ss,ss
        if po3*po4*coeff**2>35000000:
            fin=np.zeros((po4*coeff, po3*coeff,3))
            s3,s4=0,int(po3*coeff/ss)
            for w in range(ss):
                v1=v1+w/ss
                v2=0
                s1,s2=0,int(po4*coeff/ss)
                s3,s4=int(s3+po3*coeff*v1),int(s4+po3*coeff*v1)
                for x in range(ss):
                    v2=v2+x/ss
                    F1=p1+str(int(po1+po3*v1)*coeff)+p3+str(int(po2+po4*v2)*coeff)+p3+str(int(po3/V1)*coeff)+p3+str(int(po4/V2)*coeff)+p3+str(itera)+"spli"+str(w)+"spli"+str(x)+p2
                    os.system(str(F1)) 
                    F2=diri+"/"+fil+"_x"+high+"_"+str(itera)+"spli"+str(w)+"spli"+str(x)+".tif"
                    os.rename(diri+"_x"+high+"_z0_"+str(itera)+"spli"+str(w)+"spli"+str(x)+".tif", str(F2))
        else :
            F1=p1+str(po1*coeff)+p3+str(po2*coeff)+p3+str(po3*coeff)+p3+str(po4*coeff)+p3+str(itera)+p2
            os.system(str(F1))
            F2=diri+"/"+fil+"_x"+high+"_"+str(itera)+".tif"
            os.rename(diri+"_x"+high+"_z0_"+str(itera)+".tif", str(F2))
    plt.tight_layout()
    plt.savefig(diri+"/"+fil+"_check.png",dpi=500, format="png")
    plt.close()
    return(high)

def acepi(i):
    diri=(i[:-5])
    fil=(str.split(i[:-5],"/")[-1])
    if not os.path.exists(diri):
        os.makedirs(diri)
    Auto_Detect(diri,fil)

def epais (file):
    Image  = mpimg.imread(file)[...,:3]
    W,H,D=Image.shape
    #white balancing
    maxi=np.array(np.max(np.max(Image,axis=1),axis=0), dtype=float)
    coin=np.array([np.array(Image[0,0,:]),np.array(Image[W-1,0,:]),np.array(Image[0,H-1,:]),np.array(Image[W-1,H-1,:])], dtype=float)
    j255=maxi-np.max(coin,axis=0)
    for i in range(3):        
        Image[...,i]=exposure.rescale_intensity(Image[...,i]+j255[i], in_range=(np.percentile(Image[...,i]+j255[i],0.5),np.percentile(Image[...,i]+j255[i],99.5)), out_range=(0,255))
    # "deconvolve hematoxylin"
    hema=np.sum(Image*(1.88,-0.07,-0.60),axis=2)
    epiderme=exposure.rescale_intensity(hema, in_range=(np.percentile(hema,0.5),np.percentile(hema,99.5)), out_range=(0,255))
    dab=np.sum(Image*(-0.55,-0.13,1.57),axis=2)
    couche=exposure.rescale_intensity(dab, in_range=(np.percentile(dab,0.5),np.percentile(dab,99.5)), out_range=(0,255))
    del hema
    g1=closing((epiderme<95)*(couche>20),square(5))
    g11=remove_small_objects(g1,min_size=50000, connectivity=1)
    del g1
    g1=remove_small_holes(g11,min_size=100000, connectivity=1)
    del g11
    g11=closing(g1,square(15))
    del g1
    g1=remove_small_objects(g11,min_size=100000, connectivity=1)
    del g11
    # supress artefact
    del Image, dab
    g2=closing(couche<20,square(5))
    del couche
    g22=remove_small_objects(g2,min_size=50000, connectivity=1)
    del g2
    g2=remove_small_holes(g22,min_size=100000, connectivity=1)
    del g22
    g22=closing(g2,square(15))
    del g2
    g2=remove_small_objects(g22,min_size=100000, connectivity=1)
    del g22
    g3=g1*np.invert(g2)
    del g1,g2
    g3=remove_small_objects(g3,min_size=100000, connectivity=1)
    # detect epidermis
    label_img = label(g3, connectivity=g3.ndim)
    del g3
    label_re=regionprops(label_img)
    w=1
    ech=0.461
    tissu=[]
    # mesuring thickness
    for region in label_re:
        u1,u2,u3,u4=region.bbox
        if (u1-10)<0:
            u1=10
        if (u2-10)<0:
            u2=10
        if (u3+10)>W:
            u3=W-10
        if (u4+10)>H:
            u4=H-10
        a=region.area*ech**2
        l=region.major_axis_length*ech
        e=a/l
        if e<500:
            tgv=label_img[u1-10:u3+10,u2-10:u4+10]==w
            redu=closing(tgv,square(int(e/2)))
            gua=gaussian(redu,int(e/3))
            ske=skeletonize(gua>np.percentile(gua,15))
            l_r=(np.count_nonzero(ske)+3*e)*ech
            e_r=a/l_r
            fig, ax = plt.subplots()
            ax.imshow(tgv==0,cmap="Greys")
            ax.imshow(dilation(ske,square(15)),cmap="Reds",alpha=0.4)
            tx=(" Area = "+str(a)+" / Length= "+str(l_r)+" / Thickness= "+str(e_r))
            ax.text(0,0,str(tx),ha='left',va='top',color="red",fontsize=4)
            plt.xticks([])
            plt.yticks([])
            plt.savefig((file+"_"+str(w)+".png"),dpi=500,format="png")
            plt.close()
            tissu=np.append(tissu,e_r)
            del u1,u2,u3,u4,a,l,e,tgv,redu,gua,ske,l_r,e_r
        else:
            tissu=np.append(tissu,e)
        w+=1
    fig, ax = plt.subplots()
    ax.imshow(epiderme,cmap="Greys", interpolation='nearest')
    del epiderme
    ax.imshow(label_img, interpolation='nearest', cmap="Paired",alpha=0.3)
    w=1
    for region in label_re:
        x1, y1 = region.centroid
        tx=(str(w)+") Thickness = "+str(np.round(tissu[w-1],3)))
        ax.text(y1,x1,tx,ha='center',va='center',color="red",fontsize=8)
        w+=1
    plt.savefig((file+"_res.png"),dpi=500,format="png")
    plt.close()
    del label_re, label_img
    print(file)
    return(file)

cor=3 # number of processes
dire="/Home" # your directory with .ndpi files

# extract tissues
files = []
for dir,_,_ in os.walk(dire):
    files.extend(glob(os.path.join(dir,"*.ndpi"))) 
pool = multiprocessing.Pool(processes=cor)
pool.map(acepi, files)

# extract thickness
files = []
for dir,_,_ in os.walk(dire):
    files.extend(glob(os.path.join(dir,"*.tif")))
pool = multiprocessing.Pool(processes=cor)
pool.map(epais, files)
